# Supplementary material for: Studying RNA–DNA interactome by Red-C identifies noncoding RNAs associated with various chromatin types and reveals transcription dynamics
Source: Nucleic Acids Res. 2020 Jun 1;48(12):6699–714. doi: 10.1093/nar/gkaa457 (PMC7337940; doi:10.1093/nar/gkaa457)
Supplement: gkaa457_Supplemental_Files [file gkaa457_supplemental_files.zip]

Archive with 20 entries (20 files):
- Fig_S1.jpg
- Fig_S10.jpg
- Fig_S11.jpg
- Fig_S12.jpg
- Fig_S2.jpg
- Fig_S3.jpg
- Fig_S4.jpg
- Fig_S5.jpg
- Fig_S6.jpg
- Fig_S7.jpg
- Fig_S8.jpg
- Fig_S9.jpg
- Supplementary Figure and Table Legends.docx
- Table_S1.xlsx
- Table_S2.xlsx
- Table_S3.xlsx
- Table_S4.xlsx
- Table_S5.pdf
- Table_S6.pdf
- Table_S7.xlsx
