# Supplementary material for: Studying RNA–DNA interactome by Red-C identifies noncoding RNAs associated with various chromatin types and reveals transcription dynamics
Source: Nucleic Acids Res. 2020 Jun 1;48(12):6699–714. doi: 10.1093/nar/gkaa457 (PMC7337940; doi:10.1093/nar/gkaa457)
Supplement: gkaa457_Supplemental_Files [file gkaa457_supplemental_files.zip › Table_S1.xlsx]

## Sheet: Mapping to hg19
Experiment		Sequential filters of sequencing data processing
	Raw read pairs	1: Read is not PCR duplication	2: Bridge in direct read	3: Reverse read starts with GGG	4: DNA part 18-20 nucleotides	5: RNA 3' and RNA 5' parts ≥ 14 nucleotides	6: All 3 parts passed trimming by quality	7: All 3 parts are uniquely mapped to canonical chrs	8: RNA 3' and RNA 5' parts are mapped to opposite strands of the same chr	9: RNA 3' and RNA 5' ends do not coincide with NlaIII/MmeI digestion sites	10: Distance between RNA 3' and RNA 5' parts < 10 kb	11: DNA part is mapped to chromatin states 1-13
K562 rep1	15544096	14906215	13198468	12847653	10876259	8262883	5256366	1737314	1700696	1581418	1575416	1554345
K562 rep1, additional sequencing	122496066	104002630	95784829	93790356	80118967	59622781	53241174	20414015	20064825	18620768	18550070	18300010
K562 rep1, RNase A treatment	10657416	9461059	8292795	7881726	7803868	84081	8607	458	439	103	101	99
K562 rep1, w/o DNA ligase	12219484	8075795	7655857	7406456	18777	13520	9914	3150	3126	2904	2893	2856
K562 rep2	217194632	184373335	166620997	159754311	146507475	115769714	83633460	27058672	26862705	24941692	24823020	24510519
Fibroblasts rep1	9379672	7787520	6882820	6694416	6118751	4112313	3272936	804266	803026	718210	716701	N/A
Fibroblasts rep1, additional sequencing	320137494	84787240	71359543	67029404	59576944	41448808	22277490	4559776	4544015	4064594	4053472	N/A
Fibroblasts rep2	18633084	15044514	13389847	13073318	12566658	6487993	4766355	755485	754564	685435	685155	N/A

## Sheet: Mapping to hg38
Experiment		Sequential filters of sequencing data processing
	Raw read pairs	1: Read is not PCR duplication	2: Bridge in direct read	3: Reverse read starts with GGG	4: DNA part 18-20 nucleotides	5: RNA 3' and RNA 5' parts ≥ 14 nucleotides	6: All 3 parts passed trimming by quality	7: All 3 parts are uniquely mapped to canonical chrs	8: RNA 3' and RNA 5' parts are mapped to opposite strands of the same chr	9: RNA 3' and RNA 5' ends do not coincide with NlaIII/MmeI digestion sites	10: Distance between RNA 3' and RNA 5' parts < 10 kb	11: DNA part is mapped to chromatin states 1-13
K562 rep1	15544096	14906215	13198468	12847653	10876259	8262883	5256366	1657146	1633620	1518402	1512677	N/A
K562 rep1, additional sequencing	122496066	104002630	95784829	93790356	80118967	59622781	53241174	19517547	19333597	17939331	17876552	N/A
K562 rep1, RNase A treatment	10657416	9461059	8292795	7881726	7803868	84081	8607	451	433	100	98	N/A
K562 rep1, w/o DNA ligase	12219484	8075795	7655857	7406456	18777	13520	9914	3020	3007	2793	2787	N/A
K562 rep2	217194632	184373335	166620997	159754311	146507475	115769714	83633460	24030148	23893589	22181894	22116336	N/A
Fibroblasts rep1	9379672	7787520	6882820	6694416	6118751	4112313	3272936	772722	771800	689317	688887	N/A
Fibroblasts rep1, additional sequencing	320137494	84787240	71359543	67029404	59576944	41448808	22277490	4416887	4403174	3934805	3928449	N/A
Fibroblasts rep2	18633084	15044514	13389847	13073318	12566658	6487993	4766355	714179	713426	646617	646437	N/A
