# Supplementary material for: Studying RNA–DNA interactome by Red-C identifies noncoding RNAs associated with various chromatin types and reveals transcription dynamics
Source: Nucleic Acids Res. 2020 Jun 1;48(12):6699–714. doi: 10.1093/nar/gkaa457 (PMC7337940; doi:10.1093/nar/gkaa457)
Supplement: gkaa457_Supplemental_Files [file gkaa457_supplemental_files.zip › Table_S2.xlsx]

## Sheet: X RNAs K562
Gene name	Gene chr	Gene start	Gene end	Gene strand	Gene type	Gene length, bp	RNA-seq count	Contacts rep1	Contacts rep2	Contacts total	Background normalized contacts
Xrna_1	chr1	1247073	1251076	+	Xrna_antisense	4004	235	33	145	178	169.627
Xrna_2	chr1	1286821	1290549	+	Xrna_antisense	3729	58	62	179	241	231.495
Xrna_3	chr1	1342628	1344401	+	Xrna_antisense	1774	83	96	84	180	177.901
Xrna_4	chr1	3692789	3697390	+	Xrna_antisense	4602	245	92	145	237	226.998
Xrna_5	chr1	4078549	4083195	+	Xrna_antisense	4647	16	63	116	179	187.181
Xrna_6	chr1	8916756	8919018	-	Xrna	2263	15	62	51	113	103.108
Xrna_7	chr1	21063313	21066459	-	Xrna	3147	18	57	72	129	133.075
Xrna_8	chr1	21125360	21128261	-	Xrna	2902	2	32	70	102	98.2119
Xrna_9	chr1	22421104	22427104	+	Xrna	6001	67	253	358	611	604.701
Xrna_10	chr1	22428645	22450375	+	Xrna_antisense	21731	223	668	1020	1688	1631.42
Xrna_11	chr1	23613292	23628794	-	Xrna_antisense	15503	371	1053	749	1802	1793.34
Xrna_12	chr1	24023802	24026741	+	Xrna	2940	56	205	190	395	382.637
Xrna_13	chr1	25829063	25833126	+	Xrna	4064	23	63	158	221	209.69
Xrna_14	chr1	26149316	26153900	-	Xrna_antisense	4585	24	100	176	276	254.174
Xrna_15	chr1	27667511	27677707	-	Xrna_antisense	10197	77	285	259	544	508.026
Xrna_16	chr1	27726077	27728686	-	Xrna	2610	25	36	82	118	109.58
Xrna_17	chr1	31840900	31845793	+	Xrna_antisense	4894	67	114	146	260	248.443
Xrna_18	chr1	32527899	32530484	+	Xrna_antisense	2586	25	106	158	264	249.695
Xrna_19	chr1	32676287	32678444	-	Xrna_antisense	2158	11	51	53	104	95.7827
Xrna_20	chr1	33456396	33472313	-	Xrna_antisense	15918	274	599	1012	1611	1542.56
Xrna_21	chr1	35891256	35897476	+	Xrna_antisense	6221	29	172	165	337	316.745
Xrna_22	chr1	37987431	37989552	+	Xrna	2122	26	146	21	167	155.241
Xrna_23	chr1	40895748	40897753	+	Xrna	2006	14	56	47	103	92.7841
Xrna_24	chr1	40902827	40905406	+	Xrna_antisense	2580	37	88	62	150	146.682
Xrna_25	chr1	41509764	41512768	+	Xrna_antisense	3005	4	45	112	157	143.589
Xrna_26	chr1	43170634	43176247	+	Xrna	5614	26	167	190	357	342.878
Xrna_27	chr1	43178464	43185041	+	Xrna	6578	48	146	277	423	398.769
Xrna_28	chr1	44403612	44406165	-	Xrna	2554	17	68	63	131	125.597
Xrna_29	chr1	45309768	45311302	-	Xrna	1535	4	45	62	107	97.5287
Xrna_30	chr1	46082697	46084562	-	Xrna_antisense	1866	17	72	60	132	113.262
Xrna_31	chr1	46747669	46755148	+	Xrna_antisense	7480	91	288	743	1031	1000.05
Xrna_32	chr1	46833721	46836249	+	Xrna	2529	25	68	66	134	128.33
Xrna_33	chr1	47667193	47672562	-	Xrna	5370	241	127	155	282	281.161
Xrna_34	chr1	47846413	47851402	+	Xrna_antisense	4990	62	150	246	396	396.795
Xrna_35	chr1	47900324	47903061	-	Xrna_antisense	2738	69	77	63	140	144.67
Xrna_36	chr1	50898278	50902399	-	Xrna	4122	47	87	143	230	223.316
Xrna_37	chr1	51443142	51454054	+	Xrna	10913	318	279	366	645	631.118
Xrna_38	chr1	51812526	51816598	-	Xrna	4073	10	81	72	153	140.021
Xrna_39	chr1	53364127	53372426	+	Xrna_antisense	8300	445	696	751	1447	1388.93
Xrna_40	chr1	53373792	53376005	+	Xrna_antisense	2214	26	44	73	117	116.127
Xrna_41	chr1	54377100	54382146	-	Xrna	5047	66	103	135	238	222.519
Xrna_42	chr1	65524221	65532307	-	Xrna	8087	428	790	575	1365	1336.31
Xrna_43	chr1	65921512	65926309	-	Xrna_antisense	4798	104	105	172	277	293.174
Xrna_44	chr1	65937965	65946819	-	Xrna_antisense	8855	525	648	509	1157	1142.71
Xrna_45	chr1	67837318	67843204	-	Xrna_antisense	5887	15	77	209	286	295.015
Xrna_46	chr1	67845452	67851560	-	Xrna_antisense	6109	18	90	255	345	334.205
Xrna_47	chr1	67854340	67868388	-	Xrna_antisense	14049	227	539	1364	1903	1888.86
Xrna_48	chr1	70905710	70909141	+	Xrna	3432	87	77	40	117	117.835
Xrna_49	chr1	76089968	76093590	-	Xrna	3623	77	82	57	139	139.622
Xrna_50	chr1	76095089	76099140	-	Xrna	4052	43	101	59	160	160.555
Xrna_51	chr1	76103904	76107014	-	Xrna	3111	132	93	58	151	163.269
Xrna_52	chr1	77685189	77689995	+	Xrna	4807	73	131	111	242	245.084
Xrna_53	chr1	89303417	89307301	+	Xrna	3885	13	95	99	194	198.379
Xrna_54	chr1	89388352	89391859	-	Xrna_antisense	3508	31	58	67	125	125.218
Xrna_55	chr1	89397640	89399867	-	Xrna	2228	8	46	55	101	97.8323
Xrna_56	chr1	91352225	91356799	-	Xrna	4575	18	66	205	271	268.825
Xrna_57	chr1	91359282	91377341	-	Xrna	18060	192	472	865	1337	1340.48
Xrna_58	chr1	93609850	93618654	+	Xrna_antisense	8805	153	319	443	762	725.838
Xrna_59	chr1	93840541	93846973	+	Xrna	6433	89	125	240	365	372.161
Xrna_60	chr1	94023377	94027586	+	Xrna_antisense	4210	36	91	117	208	203.958
Xrna_61	chr1	94030149	94032275	+	Xrna_antisense	2127	8	46	64	110	112.578
Xrna_62	chr1	100502184	100504458	-	Xrna_antisense	2275	79	64	54	118	115.918
Xrna_63	chr1	101449036	101451658	+	Xrna	2623	33	42	62	104	102.824
Xrna_64	chr1	103001662	103004475	-	Xrna	2814	15	67	55	122	125.92
Xrna_65	chr1	109644247	109648256	+	Xrna_antisense	4010	116	169	188	357	361.647
Xrna_66	chr1	111728270	111730988	+	Xrna_antisense	2719	51	42	64	106	104.968
Xrna_67	chr1	113447117	113449794	-	Xrna	2678	17	49	55	104	94.5112
Xrna_68	chr1	114737277	114741080	-	Xrna	3804	44	82	32	114	118.575
Xrna_69	chr1	114834093	114837133	-	Xrna	3041	62	66	37	103	98.5915
Xrna_70	chr1	114892260	114897560	-	Xrna_antisense	5301	81	117	59	176	168.83
Xrna_71	chr1	119569124	119572273	-	Xrna	3150	20	27	82	109	120.967
Xrna_72	chr1	121484390	121485436	+	Xrna	1047	62	15	262	277	285.963
Xrna_73	chr1	142786928	142788144	-	Xrna	1217	32	68	80	148	155.545
Xrna_74	chr1	142793951	142796055	-	Xrna	2105	43	128	124	252	251.574
Xrna_75	chr1	142802070	142802911	-	Xrna	842	65	49	61	110	109.39
Xrna_76	chr1	144674437	144674955	-	Xrna	519	127	58	47	105	112.559
Xrna_77	chr1	146771798	146778118	+	Xrna_antisense	6321	58	88	221	309	300.595
Xrna_78	chr1	147068742	147071478	-	Xrna_antisense	2737	1	1	117	118	118.955
Xrna_79	chr1	149815106	149817381	+	Xrna_antisense	2276	75	112	125	237	234.93
Xrna_80	chr1	153965102	153965822	+	Xrna_antisense	721	28	30	79	109	106.145
Xrna_81	chr1	155534804	155537239	+	Xrna_antisense	2436	34	112	72	184	178.186
Xrna_82	chr1	155539268	155541703	+	Xrna	2436	26	117	83	200	200.96
Xrna_83	chr1	156675610	156681559	-	Xrna	5950	20	67	202	269	253.662
Xrna_84	chr1	156684594	156687938	-	Xrna	3345	7	90	231	321	308.319
Xrna_85	chr1	157244036	157250468	+	Xrna	6433	134	375	209	584	557.369
Xrna_86	chr1	157252871	157255205	+	Xrna	2335	247	154	82	236	241.573
Xrna_87	chr1	159884047	159886884	-	Xrna	2838	22	71	95	166	161.922
Xrna_88	chr1	159895260	159896857	+	Xrna_antisense	1598	5	4	103	107	115.14
Xrna_89	chr1	160329292	160332482	+	Xrna	3191	20	54	51	105	98.3827
Xrna_90	chr1	161102338	161104148	+	Xrna_antisense	1811	13	72	83	155	145.999
Xrna_91	chr1	161105615	161109356	+	Xrna	3742	8	93	133	226	211.644
Xrna_92	chr1	162574943	162583952	+	Xrna	9010	50	213	313	526	509.867
Xrna_93	chr1	162588833	162591395	+	Xrna	2563	27	47	63	110	112.787
Xrna_94	chr1	162594779	162599134	+	Xrna	4356	41	93	144	237	238.897
Xrna_95	chr1	167895061	167897356	+	Xrna_antisense	2296	25	66	45	111	110.32
Xrna_96	chr1	168223862	168232495	+	Xrna	8634	130	162	159	321	321.566
Xrna_97	chr1	169829245	169832029	+	Xrna_antisense	2785	41	56	88	144	156.57
Xrna_98	chr1	171565769	171568006	+	Xrna	2238	19	55	60	115	117.683
Xrna_99	chr1	173381271	173385745	-	Xrna	4475	17	71	96	167	163.668
Xrna_100	chr1	173444661	173446307	-	Xrna	1647	22	59	46	105	110.168
Xrna_101	chr1	173760539	173765051	-	Xrna_antisense	4513	62	117	130	247	249.316
Xrna_102	chr1	173821818	173830642	-	Xrna_antisense	8825	88	273	461	734	719.139
Xrna_103	chr1	174965476	174969010	-	Xrna_antisense	3535	85	77	126	203	201.187
Xrna_104	chr1	179058412	179068191	-	Xrna_antisense	9780	63	206	316	522	495.102
Xrna_105	chr1	180862549	180869902	+	Xrna	7354	60	141	303	444	419.55
Xrna_106	chr1	180906594	180909887	-	Xrna_antisense	3294	7	36	81	117	115.083
Xrna_107	chr1	185255688	185261508	-	Xrna_antisense	5821	86	185	252	437	436.972
Xrna_108	chr1	200371316	200373560	-	Xrna_antisense	2245	27	64	43	107	112.863
Xrna_109	chr1	204364551	204371930	-	Xrna_antisense	7380	80	278	288	566	562.664
Xrna_110	chr1	204530743	204539854	+	Xrna_antisense	9112	52	242	229	471	446.176
Xrna_111	chr1	204541778	204546264	+	Xrna	4487	23	92	79	171	167.084
Xrna_112	chr1	205563797	205565582	-	Xrna_antisense	1786	14	39	70	109	107.473
Xrna_113	chr1	205667494	205674870	-	Xrna	7377	130	199	320	519	485.784
Xrna_114	chr1	206909824	206911980	+	Xrna	2157	22	33	67	100	91.9111
Xrna_115	chr1	207971287	207973632	+	Xrna	2346	13	59	50	109	103.051
Xrna_116	chr1	211775263	211779884	-	Xrna	4622	173	219	104	323	321.414
Xrna_117	chr1	212291463	212295860	+	Xrna	4398	12	143	161	304	303.688
Xrna_118	chr1	212304274	212317473	+	Xrna	13200	33	288	423	711	719.404
Xrna_119	chr1	213448236	213461022	+	Xrna	12787	200	429	315	744	742.045
Xrna_120	chr1	218512107	218515368	+	Xrna	3262	92	101	115	216	221.551
Xrna_121	chr1	223957104	223965380	-	Xrna_antisense	8277	66	185	345	530	521.557
Xrna_122	chr1	226164959	226169723	-	Xrna	4765	41	169	192	361	341.758
Xrna_123	chr1	228265760	228270225	-	Xrna	4466	85	169	125	294	282.034
Xrna_124	chr1	229443547	229445393	+	Xrna	1847	29	51	53	104	99.9769
Xrna_125	chr1	229447680	229450487	+	Xrna	2808	17	44	56	100	97.9842
Xrna_126	chr1	229451520	229454281	+	Xrna	2762	6	58	73	131	129.754
Xrna_127	chr1	229458836	229463317	+	Xrna_antisense	4482	57	65	107	172	161.333
Xrna_128	chr1	229802148	229804521	+	Xrna	2374	138	36	90	126	125.332
Xrna_129	chr1	230419042	230423661	+	Xrna	4620	27	70	141	211	200.125
Xrna_130	chr1	231494984	231497512	+	Xrna	2529	47	82	66	148	147.327
Xrna_131	chr1	233808426	233819230	+	Xrna	10805	188	238	344	582	595.155
Xrna_132	chr1	233824709	233827802	+	Xrna	3094	2	36	64	100	102.045
Xrna_133	chr1	233831814	233843010	-	Xrna	11197	344	620	317	937	939.608
Xrna_134	chr1	234736685	234739652	-	Xrna	2968	39	63	48	111	108.935
Xrna_135	chr1	235610529	235612249	-	Xrna_antisense	1721	343	87	73	160	159.625
Xrna_136	chr1	245894942	245901908	-	Xrna	6967	26	183	162	345	342.783
Xrna_137	chr1	245904056	245908497	-	Xrna	4442	68	125	156	281	273.095
Xrna_138	chr1	246835239	246839847	+	Xrna	4609	27	115	153	268	256.319
Xrna_139	chr1	246842275	246844703	+	Xrna	2429	25	41	70	111	103.697
Xrna_140	chr1	247495172	247505630	+	Xrna	10459	434	794	1026	1820	1816.06
Xrna_141	chr1	247506703	247512291	+	Xrna	5589	36	140	227	367	380.626
Xrna_142	chr1	248041612	248047094	+	Xrna	5483	372	178	281	459	478.325
Xrna_143	chr1	248075565	248080357	+	Xrna	4793	44	49	137	186	192.932
Xrna_144	chr10	840159	842103	-	Xrna	1945	9	33	79	112	106.069
Xrna_145	chr10	1095766	1102645	-	Xrna_antisense	6880	192	285	185	470	470.373
Xrna_146	chr10	3360517	3686066	+	Xrna_antisense	325550	9976	25780	32722	58502	58005.4
Xrna_147	chr10	3687501	3714859	+	Xrna	27359	299	974	1302	2276	2259.54
Xrna_148	chr10	3717485	3720952	+	Xrna	3468	8	85	139	224	223.107
Xrna_149	chr10	3723420	3748347	+	Xrna	24928	417	623	833	1456	1417
Xrna_150	chr10	3758137	3762062	+	Xrna	3926	20	78	109	187	185.948
Xrna_151	chr10	3763738	3768030	+	Xrna	4293	58	65	80	145	143.076
Xrna_152	chr10	4914600	4931656	+	Xrna_antisense	17057	391	656	700	1356	1299.47
Xrna_153	chr10	4933021	4938291	+	Xrna_antisense	5271	61	142	133	275	268.541
Xrna_154	chr10	4950542	4953580	+	Xrna	3039	124	124	143	267	256.755
Xrna_155	chr10	4958331	4964139	+	Xrna	5809	33	164	171	335	328.113
Xrna_156	chr10	4967019	4971323	+	Xrna	4305	99	126	180	306	295.167
Xrna_157	chr10	4972395	4998442	+	Xrna	26048	1520	1254	1318	2572	2526.41
Xrna_158	chr10	5003078	5004405	+	Xrna	1328	49	81	68	149	140.514
Xrna_159	chr10	5026922	5029091	+	Xrna	2170	179	86	105	191	185.056
Xrna_160	chr10	5484937	5489379	-	Xrna_antisense	4443	25	54	87	141	140.305
Xrna_161	chr10	5490689	5514715	-	Xrna_antisense	24027	531	2201	1823	4024	3957.36
Xrna_162	chr10	5518103	5522622	-	Xrna	4520	91	452	381	833	790.326
Xrna_163	chr10	5525154	5529638	-	Xrna	4485	1088	267	160	427	415.47
Xrna_164	chr10	11887395	11890248	-	Xrna_antisense	2854	24	37	120	157	155.222
Xrna_165	chr10	13711386	13714834	+	Xrna_antisense	3449	25	32	98	130	133.246
Xrna_166	chr10	14955035	14959668	+	Xrna_antisense	4634	44	70	119	189	186.992
Xrna_167	chr10	17765943	17774278	+	Xrna	8336	140	271	334	605	600.658
Xrna_168	chr10	22032364	22043955	-	Xrna_antisense	11592	133	231	460	691	663.628
Xrna_169	chr10	22817605	22821322	-	Xrna	3718	16	39	97	136	130.437
Xrna_170	chr10	23314871	23329373	-	Xrna_antisense	14503	66	425	117	542	544.008
Xrna_171	chr10	23343833	23353870	-	Xrna	10038	71	411	112	523	520.039
Xrna_172	chr10	27832733	27838911	+	Xrna	6179	41	197	156	353	350.261
Xrna_173	chr10	29108615	29115379	-	Xrna	6765	142	336	141	477	467.621
Xrna_174	chr10	32292803	32295316	-	Xrna	2514	25	52	80	132	120.606
Xrna_175	chr10	51588264	51590762	-	Xrna_antisense	2499	113	38	66	104	101.875
Xrna_176	chr10	51723119	51726913	+	Xrna	3795	40	239	621	860	887.076
Xrna_177	chr10	52050933	52056095	-	Xrna	5163	90	129	174	303	296.723
Xrna_178	chr10	54699601	54783502	+	Xrna_antisense	83902	2503	5448	4710	10158	10362.5
Xrna_179	chr10	54788887	54828429	+	Xrna_antisense	39543	713	1463	1195	2658	2665.82
Xrna_180	chr10	54830259	54860325	+	Xrna	30067	300	864	884	1748	1794.1
Xrna_181	chr10	54862252	54866400	+	Xrna	4149	46	112	113	225	231.932
Xrna_182	chr10	54873936	54876716	+	Xrna	2781	23	74	87	161	170.196
Xrna_183	chr10	54879517	54881805	+	Xrna	2289	18	52	60	112	124.022
Xrna_184	chr10	54887217	54910568	+	Xrna	23352	404	613	570	1183	1199.51
Xrna_185	chr10	54915768	54955976	+	Xrna	40209	664	1008	1059	2067	2119.93
Xrna_186	chr10	54961807	54970881	+	Xrna	9075	121	211	253	464	479.673
Xrna_187	chr10	54973870	54998032	+	Xrna	24163	193	541	595	1136	1172.94
Xrna_188	chr10	55003142	55007654	+	Xrna	4513	39	99	89	188	191.622
Xrna_189	chr10	55009494	55018742	+	Xrna	9249	92	234	221	455	473.277
Xrna_190	chr10	55024508	55027473	+	Xrna	2966	32	64	75	139	140.495
Xrna_191	chr10	55029796	55038433	+	Xrna	8638	63	196	267	463	479.654
Xrna_192	chr10	55051990	55055532	+	Xrna_antisense	3543	40	75	65	140	139.091
Xrna_193	chr10	57431804	57436312	-	Xrna	4509	61	112	72	184	198.17
Xrna_194	chr10	57440345	57442778	-	Xrna	2434	17	66	56	122	140.381
Xrna_195	chr10	57636626	57648180	-	Xrna	11555	124	441	233	674	701.66
Xrna_196	chr10	57650947	57659070	-	Xrna	8124	146	331	243	574	587.848
Xrna_197	chr10	57736921	57740553	-	Xrna	3633	6	89	35	124	123.434
Xrna_198	chr10	57770275	57774816	-	Xrna	4542	89	126	64	190	197.581
Xrna_199	chr10	57777869	57780986	-	Xrna	3118	46	82	25	107	108.403
Xrna_200	chr10	57783306	57787100	-	Xrna	3795	58	115	54	169	167.159
Xrna_201	chr10	57795881	57804002	-	Xrna	8122	73	215	91	306	307.674
Xrna_202	chr10	57806385	57819456	-	Xrna	13072	222	440	228	668	690.007
Xrna_203	chr10	57821325	57884928	-	Xrna	63604	1514	2853	1613	4466	4668.3
Xrna_204	chr10	57886128	57912703	-	Xrna	26576	326	1388	703	2091	2159.35
Xrna_205	chr10	66226237	66229959	+	Xrna	3723	42	56	78	134	133.056
Xrna_206	chr10	70103873	70107015	+	Xrna_antisense	3143	8	58	53	111	110.718
Xrna_207	chr10	71956612	71958739	-	Xrna	2128	11	44	76	120	124.648
Xrna_208	chr10	73851870	73854737	-	Xrna	2868	146	60	59	119	114.837
Xrna_209	chr10	74758876	74764872	-	Xrna	5997	29	150	173	323	308.964
Xrna_210	chr10	74872949	74874974	-	Xrna_antisense	2026	18	63	67	130	121.764
Xrna_211	chr10	74880601	74882617	-	Xrna_antisense	2017	15	82	74	156	153.875
Xrna_212	chr10	74887151	74888948	-	Xrna_antisense	1798	21	71	99	170	164.996
Xrna_213	chr10	75121136	75123380	-	Xrna	2245	21	71	72	143	139.413
Xrna_214	chr10	75126018	75130852	-	Xrna	4835	25	152	258	410	406.986
Xrna_215	chr10	75539360	75541752	-	Xrna_antisense	2393	17	74	40	114	113.755
Xrna_216	chr10	76472209	76475703	+	Xrna	3495	25	41	73	114	114.305
Xrna_217	chr10	93791883	93794420	+	Xrna	2538	25	50	52	102	99.7871
Xrna_218	chr10	94447420	94449878	-	Xrna_antisense	2459	120	51	54	105	106.183
Xrna_219	chr10	96082559	96085184	-	Xrna_antisense	2626	44	77	160	237	244.42
Xrna_220	chr10	96086945	96089327	-	Xrna_antisense	2383	19	51	99	150	154.691
Xrna_221	chr10	96090528	96091646	-	Xrna_antisense	1119	37	39	67	106	107.435
Xrna_222	chr10	100005995	100011748	+	Xrna_antisense	5754	104	89	171	260	256.015
Xrna_223	chr10	103473374	103478901	-	Xrna	5528	20	116	168	284	283.552
Xrna_224	chr10	103480342	103489823	-	Xrna	9482	74	310	365	675	662.356
Xrna_225	chr10	103993381	103997448	+	Xrna_antisense	4068	26	60	63	123	131.063
Xrna_226	chr10	104197015	104200186	+	Xrna	3172	70	202	66	268	254.06
Xrna_227	chr10	112777325	112781550	+	Xrna_antisense	4226	51	92	119	211	221.968
Xrna_228	chr10	112783400	112788774	+	Xrna	5375	66	100	121	221	249.126
Xrna_229	chr10	114595520	114600684	+	Xrna	5165	24	65	158	223	232.406
Xrna_230	chr10	114606568	114609563	+	Xrna	2996	15	36	84	120	126.337
Xrna_231	chr10	119031090	119036003	-	Xrna_antisense	4914	79	62	115	177	193.71
Xrna_232	chr10	121376972	121379288	+	Xrna	2317	8	51	49	100	100.451
Xrna_233	chr10	124897955	124899297	+	Xrna	1343	203	55	52	107	115.027
Xrna_234	chr10	126730720	126737576	+	Xrna_antisense	6857	137	300	277	577	593.067
Xrna_235	chr10	131984593	131987392	+	Xrna	2800	25	90	130	220	254.895
Xrna_236	chr10	133727562	133730823	+	Xrna	3262	28	89	99	188	187.789
Xrna_237	chr10	133733297	133743091	+	Xrna	9795	34	226	254	480	497.854
Xrna_238	chr10	133775522	133777699	+	Xrna	2178	5	46	63	109	116.545
Xrna_239	chr10	135164273	135168653	-	Xrna_antisense	4381	94	82	86	168	166.476
Xrna_240	chr11	506676	513699	+	Xrna_antisense	7024	107	225	338	563	539.112
Xrna_241	chr11	531153	535177	+	Xrna_antisense	4025	43	73	153	226	211.891
Xrna_242	chr11	623237	633340	+	Xrna_antisense	10104	15	425	603	1028	1014.57
Xrna_243	chr11	635495	636692	+	Xrna	1198	2	37	69	106	103.07
Xrna_244	chr11	764032	766408	-	Xrna_antisense	2377	12	29	71	100	99.7491
Xrna_245	chr11	1016134	1018799	+	Xrna_antisense	2666	1	35	143	178	182.703
Xrna_246	chr11	1524458	1531204	-	Xrna	6747	5	84	132	216	208.247
Xrna_247	chr11	1534235	1546973	-	Xrna	12739	29	254	363	617	606.56
Xrna_248	chr11	1548866	1551424	-	Xrna	2559	9	47	72	119	117.778
Xrna_249	chr11	1552513	1558017	-	Xrna	5505	16	132	201	333	334.471
Xrna_250	chr11	3431015	3436858	+	Xrna_antisense	5844	428	204	535	739	741.021
Xrna_251	chr11	3438152	3442674	+	Xrna_antisense	4523	69	55	213	268	259.678
Xrna_252	chr11	5266777	5269310	-	Xrna	2534	1008	467	794	1261	1227.22
Xrna_253	chr11	6714446	6717094	+	Xrna	2649	79	85	63	148	146.682
Xrna_254	chr11	6774392	6777662	-	Xrna	3271	26	30	85	115	110.377
Xrna_255	chr11	6803075	6805740	-	Xrna_antisense	2666	31	28	74	102	100.603
Xrna_256	chr11	8697825	8702759	-	Xrna_antisense	4935	121	131	141	272	277.233
Xrna_257	chr11	12934158	12936964	-	Xrna_antisense	2807	19	45	61	106	101.457
Xrna_258	chr11	12944515	12949092	-	Xrna_antisense	4578	47	104	143	247	242.37
Xrna_259	chr11	12950848	12976741	-	Xrna_antisense	25894	924	987	1204	2191	2142.2
Xrna_260	chr11	14896239	14904199	+	Xrna_antisense	7961	183	106	235	341	344.264
Xrna_261	chr11	21696887	21707495	-	Xrna	10609	154	273	260	533	557.331
Xrna_262	chr11	21710436	21718054	-	Xrna	7619	113	267	253	520	554.921
Xrna_263	chr11	21719536	21737020	-	Xrna	17485	527	571	530	1101	1127.47
Xrna_264	chr11	21740478	21761234	-	Xrna	20757	389	645	597	1242	1260.77
Xrna_265	chr11	21762624	21768505	-	Xrna	5882	163	298	186	484	483.772
Xrna_266	chr11	21775047	21812611	+	Xrna	37565	741	1206	1008	2214	2256.41
Xrna_267	chr11	21814177	21833770	+	Xrna	19594	411	625	515	1140	1157.88
Xrna_268	chr11	21834968	21851284	+	Xrna	16317	255	448	387	835	848.532
Xrna_269	chr11	21852339	21855506	+	Xrna	3168	77	74	59	133	126.224
Xrna_270	chr11	21857308	21860633	+	Xrna	3326	33	91	85	176	182.475
Xrna_271	chr11	21863821	21865919	+	Xrna	2099	24	57	56	113	122.295
Xrna_272	chr11	21868259	21872078	+	Xrna	3820	16	56	65	121	120.701
Xrna_273	chr11	21878711	21881262	+	Xrna	2552	24	53	49	102	104.38
Xrna_274	chr11	21901855	21905342	+	Xrna	3488	26	85	85	170	178.338
Xrna_275	chr11	21908227	21910747	+	Xrna	2521	33	53	48	101	109.77
Xrna_276	chr11	21915185	21919457	+	Xrna	4273	73	70	60	130	137.212
Xrna_277	chr11	21947950	21952356	+	Xrna	4407	43	73	60	133	138.996
Xrna_278	chr11	22277340	22279359	-	Xrna_antisense	2020	40	48	53	101	102.843
Xrna_279	chr11	22295511	22304934	-	Xrna_antisense	9424	266	316	298	614	599.14
Xrna_280	chr11	25475143	25481094	+	Xrna	5952	76	198	87	285	283.401
Xrna_281	chr11	25484136	25487957	+	Xrna	3822	26	122	51	173	181.127
Xrna_282	chr11	25490174	25501020	+	Xrna	10847	210	353	160	513	531.065
Xrna_283	chr11	25502608	25509729	+	Xrna	7122	151	273	151	424	438.775
Xrna_284	chr11	25511949	25517650	+	Xrna	5702	22	168	75	243	253.263
Xrna_285	chr11	25525156	25529103	+	Xrna	3948	55	124	86	210	213.58
Xrna_286	chr11	25530348	25539271	+	Xrna	8924	134	289	152	441	451.376
Xrna_287	chr11	26593803	26619224	-	Xrna_antisense	25422	2533	1872	1987	3859	3913.12
Xrna_288	chr11	27511714	27514236	-	Xrna	2523	22	51	92	143	145.505
Xrna_289	chr11	34178175	34181758	+	Xrna_antisense	3584	51	89	138	227	222.196
Xrna_290	chr11	36505139	36507637	-	Xrna	2499	139	66	72	138	131.101
Xrna_291	chr11	36823461	36829211	+	Xrna	5751	240	195	203	398	412.262
Xrna_292	chr11	36831114	36841034	+	Xrna	9921	156	269	178	447	447.239
Xrna_293	chr11	36844805	36848326	+	Xrna	3522	63	94	68	162	163.25
Xrna_294	chr11	36850030	36863037	+	Xrna	13008	156	334	222	556	548.317
Xrna_295	chr11	36886307	36888461	+	Xrna	2155	64	104	76	180	182.892
Xrna_296	chr11	36890685	36894687	+	Xrna	4003	67	148	107	255	258.008
Xrna_297	chr11	36897217	36915072	+	Xrna	17856	501	670	531	1201	1203.5
Xrna_298	chr11	36916274	36922593	+	Xrna	6320	220	241	172	413	417.576
Xrna_299	chr11	36927005	36939462	+	Xrna	12458	302	391	279	670	676.4
Xrna_300	chr11	36941787	36995621	+	Xrna	53835	1467	1644	1308	2952	2978.3
Xrna_301	chr11	36997762	37001063	+	Xrna	3302	60	92	87	179	188.301
Xrna_302	chr11	37006975	37021366	+	Xrna	14392	253	415	341	756	750.68
Xrna_303	chr11	37028572	37036871	+	Xrna	8300	116	169	117	286	301.525
Xrna_304	chr11	37046428	37051726	+	Xrna	5299	56	110	79	189	189.649
Xrna_305	chr11	37063257	37067505	+	Xrna	4249	97	71	67	138	137.345
Xrna_306	chr11	37112723	37116380	+	Xrna	3658	99	149	98	247	261.272
Xrna_307	chr11	37117940	37169989	+	Xrna	52050	1311	1894	1585	3479	3566.66
Xrna_308	chr11	37171404	37204950	+	Xrna	33547	750	1082	859	1941	1927.23
Xrna_309	chr11	37207221	37217692	+	Xrna	10472	227	274	273	547	547.69
Xrna_310	chr11	37227403	37236593	+	Xrna	9191	115	210	196	406	403.817
Xrna_311	chr11	37238596	37256550	+	Xrna	17955	240	412	309	721	714.185
Xrna_312	chr11	37259211	37262273	+	Xrna	3063	18	74	43	117	113.641
Xrna_313	chr11	37267928	37270833	+	Xrna	2906	37	56	54	110	109.618
Xrna_314	chr11	37278258	37284345	+	Xrna	6088	119	142	92	234	244.135
Xrna_315	chr11	37303650	37306577	+	Xrna	2928	46	64	48	112	112.142
Xrna_316	chr11	37360410	37362922	+	Xrna	2513	54	55	45	100	98.7053
Xrna_317	chr11	37376744	37380385	+	Xrna	3642	39	48	81	129	135.921
Xrna_318	chr11	37381985	37388304	+	Xrna	6320	51	82	125	207	219.501
Xrna_319	chr11	37390595	37394783	+	Xrna	4189	31	70	76	146	155.431
Xrna_320	chr11	38093687	38099382	-	Xrna	5696	115	193	116	309	305.928
Xrna_321	chr11	44271607	44275057	+	Xrna	3451	77	67	97	164	156.797
Xrna_322	chr11	45060343	45065436	-	Xrna	5094	34	40	112	152	157.974
Xrna_323	chr11	45069610	45074025	-	Xrna	4416	10	51	125	176	179.989
Xrna_324	chr11	46759166	46761893	-	Xrna_antisense	2728	5	37	74	111	106.354
Xrna_325	chr11	47176131	47180073	-	Xrna_antisense	3943	8	53	116	169	158.031
Xrna_326	chr11	47181692	47184649	-	Xrna_antisense	2958	17	56	163	219	212.46
Xrna_327	chr11	47482130	47484705	-	Xrna	2576	7	47	100	147	142.127
Xrna_328	chr11	57234869	57237714	-	Xrna_antisense	2846	1	36	83	119	117.076
Xrna_329	chr11	57240003	57243951	-	Xrna_antisense	3949	6	68	173	241	241.25
Xrna_330	chr11	57246669	57249018	-	Xrna	2350	11	95	112	207	211.834
Xrna_331	chr11	57469981	57472960	+	Xrna_antisense	2980	14	50	65	115	112.37
Xrna_332	chr11	58393233	58394908	+	Xrna	1676	67	65	100	165	172.796
Xrna_333	chr11	58396009	58397782	+	Xrna	1774	45	53	81	134	137.971
Xrna_334	chr11	61738506	61742049	+	Xrna	3544	17	47	90	137	134.365
Xrna_335	chr11	63728175	63730032	+	Xrna	1858	15	50	51	101	92.1768
Xrna_336	chr11	63933363	63936458	+	Xrna_antisense	3096	63	104	128	232	225.271
Xrna_337	chr11	63950693	63953176	-	Xrna_antisense	2484	153	55	122	177	175.396
Xrna_338	chr11	65243638	65244997	-	Xrna	1360	76	77	79	156	141.653
Xrna_339	chr11	65761865	65763391	-	Xrna	1527	89	48	53	101	102.273
Xrna_340	chr11	66441985	66446204	+	Xrna_antisense	4220	25	64	184	248	241.857
Xrna_341	chr11	66606542	66610969	-	Xrna_antisense	4428	80	154	184	338	322.856
Xrna_342	chr11	72388833	72392684	-	Xrna	3852	12	30	101	131	121.574
Xrna_343	chr11	77586183	77587762	-	Xrna_antisense	1580	17	45	81	126	122.105
Xrna_344	chr11	78142799	78145879	-	Xrna_antisense	3081	16	68	104	172	175.586
Xrna_345	chr11	85363273	85365577	-	Xrna_antisense	2305	44	82	66	148	143.721
Xrna_346	chr11	85658369	85663039	-	Xrna	4671	20	82	228	310	300.993
Xrna_347	chr11	89922975	89932527	-	Xrna_antisense	9553	496	268	294	562	572.153
Xrna_348	chr11	94642013	94644847	+	Xrna_antisense	2835	62	79	243	322	324.109
Xrna_349	chr11	94648131	94656830	+	Xrna_antisense	8700	140	115	323	438	425.49
Xrna_350	chr11	107980535	107985748	+	Xrna_antisense	5214	20	115	132	247	241.573
Xrna_351	chr11	108012595	108022198	-	Xrna_antisense	9604	64	314	314	628	624.704
Xrna_352	chr11	108813565	108816797	+	Xrna	3233	15	35	66	101	105.86
Xrna_353	chr11	109472528	109480704	-	Xrna_antisense	8177	47	124	227	351	361.799
Xrna_354	chr11	109481706	109488327	-	Xrna	6622	66	123	226	349	355.29
Xrna_355	chr11	109493301	109496511	-	Xrna	3211	21	61	96	157	160.612
Xrna_356	chr11	109498430	109617174	-	Xrna_antisense	118745	1435	3522	5123	8645	8794.34
Xrna_357	chr11	109696152	109709066	-	Xrna	12915	66	222	277	499	490.016
Xrna_358	chr11	109712666	109745952	-	Xrna	33287	315	1009	1309	2318	2346.44
Xrna_359	chr11	109752610	109773853	-	Xrna_antisense	21244	299	788	964	1752	1759.94
Xrna_360	chr11	111589576	111595536	-	Xrna_antisense	5961	198	176	159	335	329.726
Xrna_361	chr11	120364347	120367309	+	Xrna	2963	9	49	85	134	135.846
Xrna_362	chr11	122874313	122874381	+	Xrna	69	0	550	467	1017	1040.31
Xrna_363	chr11	124041762	124054022	+	Xrna	12261	658	636	592	1228	1250.81
Xrna_364	chr11	124059506	124077869	+	Xrna	18364	581	700	709	1409	1435.54
Xrna_365	chr11	124086542	124092692	+	Xrna	6151	94	201	172	373	378.424
Xrna_366	chr11	124096529	124106258	+	Xrna	9730	115	237	211	448	440.198
Xrna_367	chr11	124506490	124509118	+	Xrna_antisense	2629	14	59	45	104	99.0659
Xrna_368	chr11	126050636	126069171	-	Xrna_antisense	18536	192	470	590	1060	1062.24
Xrna_369	chr11	129729158	129731257	-	Xrna_antisense	2100	32	47	53	100	94.5681
Xrna_370	chr11	130740766	130743978	-	Xrna	3213	122	78	94	172	172.416
Xrna_371	chr11	134013777	134019781	-	Xrna_antisense	6005	41	80	160	240	273.532
Xrna_372	chr12	1021940	1025962	+	Xrna_antisense	4023	13	62	153	215	218.761
Xrna_373	chr12	10752896	10755743	-	Xrna	2848	79	65	102	167	173.441
Xrna_374	chr12	12625326	12629956	+	Xrna_antisense	4631	49	72	119	191	191.641
Xrna_375	chr12	17928968	17934923	+	Xrna	5956	135	172	122	294	315.531
Xrna_376	chr12	17949897	17956780	+	Xrna	6884	114	157	125	282	308.243
Xrna_377	chr12	18014538	18018594	-	Xrna	4057	97	125	89	214	214.263
Xrna_378	chr12	27053839	27057277	-	Xrna	3439	27	52	79	131	131.556
Xrna_379	chr12	29473184	29476054	-	Xrna_antisense	2871	40	62	97	159	153.078
Xrna_380	chr12	29481680	29484329	-	Xrna_antisense	2650	31	66	78	144	138.749
Xrna_381	chr12	29486327	29487889	-	Xrna_antisense	1563	55	49	54	103	102.805
Xrna_382	chr12	31419477	31423889	-	Xrna	4413	76	95	115	210	205.192
Xrna_383	chr12	31426259	31433345	-	Xrna	7087	214	254	263	517	519.356
Xrna_384	chr12	31797058	31800509	-	Xrna_antisense	3452	21	114	82	196	203.446
Xrna_385	chr12	31801884	31804990	-	Xrna_antisense	3107	29	122	112	234	236.487
Xrna_386	chr12	34184217	34187306	+	Xrna_antisense	3090	259	106	66	172	165.508
Xrna_387	chr12	47674401	47684452	-	Xrna	10052	57	399	181	580	565.245
Xrna_388	chr12	54845134	54846961	-	Xrna_antisense	1828	48	59	54	113	115.311
Xrna_389	chr12	58241508	58243333	+	Xrna	1826	7	1	104	105	107.397
Xrna_390	chr12	70750460	70752744	+	Xrna	2285	31	51	71	122	138.142
Xrna_391	chr12	79126459	79191327	+	Xrna_antisense	64869	5250	8618	8148	16766	17227.5
Xrna_392	chr12	79193032	79197014	+	Xrna	3983	145	146	115	261	268.123
Xrna_393	chr12	84698771	84702600	+	Xrna	3830	46	105	71	176	183.746
Xrna_394	chr12	84705195	84708263	+	Xrna	3069	27	68	48	116	115.805
Xrna_395	chr12	84711009	84713999	+	Xrna	2991	16	78	32	110	118.613
Xrna_396	chr12	84723599	84730863	+	Xrna	7265	106	164	111	275	284.748
Xrna_397	chr12	87262556	87269281	-	Xrna	6726	124	212	73	285	294.389
Xrna_398	chr12	87276225	87278412	-	Xrna	2188	25	85	25	110	109.997
Xrna_399	chr12	87284808	87297521	-	Xrna	12714	229	440	176	616	638.406
Xrna_400	chr12	87299798	87309726	-	Xrna	9929	144	319	125	444	459.632
Xrna_401	chr12	87318545	87332555	-	Xrna	14011	199	541	175	716	742.026
Xrna_402	chr12	87338470	87341035	-	Xrna	2566	17	92	31	123	132.012
Xrna_403	chr12	87342556	87362896	-	Xrna	20341	575	1095	374	1469	1532.54
Xrna_404	chr12	87370296	87437049	-	Xrna_antisense	66754	2397	3939	1494	5433	5635.01
Xrna_405	chr12	87454641	87461822	-	Xrna	7182	58	164	63	227	244.894
Xrna_406	chr12	87479161	87483751	-	Xrna	4591	59	119	31	150	150.003
Xrna_407	chr12	87487793	87491166	-	Xrna	3374	40	94	44	138	140.438
Xrna_408	chr12	87498228	87502785	-	Xrna	4558	40	159	50	209	215.706
Xrna_409	chr12	87505479	87511156	-	Xrna	5678	80	174	62	236	255.275
Xrna_410	chr12	87513012	87520779	-	Xrna	7768	205	281	124	405	418.07
Xrna_411	chr12	87523563	87545285	-	Xrna	21723	525	894	373	1267	1337.07
Xrna_412	chr12	87546686	87567342	-	Xrna_antisense	20657	363	962	440	1402	1427.1
Xrna_413	chr12	87570710	87581355	-	Xrna	10646	203	416	176	592	620.566
Xrna_414	chr12	87626651	87629303	-	Xrna	2653	51	76	26	102	100.432
Xrna_415	chr12	87633565	87638976	-	Xrna	5412	107	133	62	195	197.278
Xrna_416	chr12	87646626	87649268	-	Xrna	2643	33	79	32	111	110.263
Xrna_417	chr12	87650705	87652705	-	Xrna	2001	70	77	33	110	113.375
Xrna_418	chr12	87656009	87659949	-	Xrna	3941	79	124	44	168	173.062
Xrna_419	chr12	87662368	87665783	-	Xrna	3416	37	144	58	202	211.341
Xrna_420	chr12	87667477	87687273	-	Xrna	19797	381	678	280	958	965.058
Xrna_421	chr12	87689736	87707773	-	Xrna	18038	487	630	255	885	910.951
Xrna_422	chr12	87716577	87723970	-	Xrna	7394	93	255	119	374	391.481
Xrna_423	chr12	93253395	93253438	+	Xrna_antisense	44	6	37	65	102	104.721
Xrna_424	chr12	93335120	93379308	+	Xrna_antisense	44189	2300	7465	3221	10686	10708.3
Xrna_425	chr12	94680814	94682838	-	Xrna_antisense	2025	33	21	97	118	127.761
Xrna_426	chr12	95702296	95705323	+	Xrna_antisense	3028	113	94	73	167	167.577
Xrna_427	chr12	96638500	96664312	-	Xrna_antisense	25813	190	550	919	1469	1555.41
Xrna_428	chr12	105565976	105573645	+	Xrna_antisense	7670	63	184	254	438	444.905
Xrna_429	chr12	110807411	110810493	-	Xrna	3083	23	53	98	151	148.314
Xrna_430	chr12	111877092	111879771	-	Xrna_antisense	2680	4	27	77	104	104.664
Xrna_431	chr12	111881985	111885463	-	Xrna_antisense	3479	30	73	138	211	209.898
Xrna_432	chr12	112341606	112345291	+	Xrna	3686	51	68	95	163	166.799
Xrna_433	chr12	112457237	112462811	-	Xrna_antisense	5575	63	115	189	304	312.001
Xrna_434	chr12	117455223	117466468	-	Xrna_antisense	11246	78	178	263	441	486.505
Xrna_435	chr12	117469707	117473537	-	Xrna	3831	13	87	102	189	198.701
Xrna_436	chr12	118471389	118473828	+	Xrna_antisense	2440	18	37	70	107	111.345
Xrna_437	chr12	127609918	127618054	+	Xrna	8137	47	162	206	368	376.261
Xrna_438	chr12	128249994	128255726	-	Xrna	5733	35	132	98	230	237.967
Xrna_439	chr12	128261505	128266115	-	Xrna	4611	117	182	137	319	336.52
Xrna_440	chr12	128268457	128275823	-	Xrna	7367	48	163	143	306	338.266
Xrna_441	chr12	128306237	128325639	-	Xrna_antisense	19403	168	572	511	1083	1220.45
Xrna_442	chr12	128329212	128350799	-	Xrna	21588	308	924	711	1635	1761.17
Xrna_443	chr12	128357830	128359584	-	Xrna	1755	10	83	66	149	157.784
Xrna_444	chr12	128362066	128391811	-	Xrna_antisense	29746	1776	1584	1023	2607	2815.1
Xrna_445	chr13	19516336	19519075	-	Xrna	2740	68	71	69	140	150.288
Xrna_446	chr13	19641551	19652374	-	Xrna	10824	130	358	366	724	733.183
Xrna_447	chr13	19654594	19665320	-	Xrna_antisense	10727	34	232	295	527	550.366
Xrna_448	chr13	19666712	19671297	-	Xrna	4586	25	133	118	251	256.167
Xrna_449	chr13	19673546	19676730	-	Xrna	3185	15	94	118	212	218.97
Xrna_450	chr13	19683397	19692505	-	Xrna	9109	122	226	390	616	645.295
Xrna_451	chr13	19692687	19698152	+	Xrna	5466	96	563	441	1004	1016.85
Xrna_452	chr13	19718276	19725967	+	Xrna_antisense	7692	48	292	332	624	622.047
Xrna_453	chr13	20176039	20186120	+	Xrna	10082	77	430	424	854	868.478
Xrna_454	chr13	20191098	20203512	+	Xrna	12415	231	467	528	995	1010.81
Xrna_455	chr13	41497876	41501117	-	Xrna	3242	13	53	90	143	151.521
Xrna_456	chr13	41502181	41504305	-	Xrna	2125	16	49	66	115	118.519
Xrna_457	chr13	45864984	45867613	+	Xrna	2630	27	83	134	217	228.725
Xrna_458	chr13	45870279	45872931	+	Xrna	2653	13	50	129	179	181.583
Xrna_459	chr13	48620964	48623575	-	Xrna_antisense	2612	1	42	69	111	118.537
Xrna_460	chr13	52473979	52479763	-	Xrna	5785	75	130	150	280	291.523
Xrna_461	chr13	52484780	52492870	-	Xrna	8091	100	263	269	532	541.598
Xrna_462	chr13	57031749	57034929	-	Xrna	3181	25	73	51	124	128.065
Xrna_463	chr13	57046672	57053464	-	Xrna	6793	61	163	129	292	319.99
Xrna_464	chr13	57054652	57074071	-	Xrna	19420	1359	832	682	1514	1605.32
Xrna_465	chr13	57075794	57079861	-	Xrna	4068	64	101	82	183	184.961
Xrna_466	chr13	57081584	57092842	-	Xrna	11259	181	296	196	492	524.841
Xrna_467	chr13	57094091	57099625	-	Xrna	5535	146	157	144	301	329.536
Xrna_468	chr13	57101420	57124809	-	Xrna	23390	338	749	527	1276	1373.24
Xrna_469	chr13	57127055	57143605	-	Xrna_antisense	16551	206	564	370	934	979.253
Xrna_470	chr13	57145024	57149976	-	Xrna	4953	113	203	90	293	309.742
Xrna_471	chr13	57153023	57185359	-	Xrna	32337	747	1541	1162	2703	2934.8
Xrna_472	chr13	57186740	57190510	-	Xrna	3771	87	183	141	324	343.922
Xrna_473	chr13	57234473	57241342	-	Xrna	6870	85	204	135	339	362.331
Xrna_474	chr13	57249771	57254387	-	Xrna	4617	95	150	73	223	233.792
Xrna_475	chr13	57260097	57282095	-	Xrna	21999	505	836	465	1301	1362.08
Xrna_476	chr13	57283461	57309739	-	Xrna	26279	878	1034	553	1587	1669.55
Xrna_477	chr13	57860689	57888778	+	Xrna	28090	750	1186	835	2021	2160.6
Xrna_478	chr13	57890043	57902668	+	Xrna	12626	169	407	340	747	789.586
Xrna_479	chr13	57904663	57929176	+	Xrna	24514	588	971	765	1736	1838.93
Xrna_480	chr13	57933288	57956081	+	Xrna	22794	316	628	493	1121	1176.44
Xrna_481	chr13	57960969	57974493	+	Xrna_antisense	13525	157	314	192	506	533.608
Xrna_482	chr13	57982291	57990447	+	Xrna	8157	94	212	204	416	447.884
Xrna_483	chr13	57999294	58006463	+	Xrna	7170	86	153	181	334	372.142
Xrna_484	chr13	58046086	58053043	+	Xrna	6958	155	228	196	424	465.287
Xrna_485	chr13	58057412	58067090	+	Xrna	9679	125	303	247	550	589.708
Xrna_486	chr13	58070123	58077365	+	Xrna	7243	89	198	121	319	337.014
Xrna_487	chr13	58079325	58083688	+	Xrna	4364	183	125	114	239	260.228
Xrna_488	chr13	58085151	58088415	+	Xrna	3265	83	76	65	141	142.26
Xrna_489	chr13	58090411	58103820	+	Xrna	13410	271	359	302	661	708.169
Xrna_490	chr13	58104884	58119823	+	Xrna	14940	374	390	369	759	814.466
Xrna_491	chr13	58136981	58141684	+	Xrna	4704	102	132	108	240	254.326
Xrna_492	chr13	58144976	58151675	+	Xrna	6700	38	124	93	217	227.738
Xrna_493	chr13	62232221	62243189	-	Xrna	10969	194	230	173	403	423.175
Xrna_494	chr13	69932866	69995861	+	Xrna_antisense	62996	1983	3878	3629	7507	7973.02
Xrna_495	chr13	69997344	70001002	+	Xrna	3659	49	70	92	162	176.573
Xrna_496	chr13	74632982	74636197	-	Xrna	3216	16	61	63	124	140.951
Xrna_497	chr13	74650883	74654174	-	Xrna	3292	22	60	65	125	126.85
Xrna_498	chr13	74656811	74660012	-	Xrna	3202	16	44	63	107	104.475
Xrna_499	chr13	74679578	74683251	-	Xrna	3674	33	61	56	117	125.654
Xrna_500	chr13	74686199	74688402	-	Xrna	2204	14	57	47	104	110.282
Xrna_501	chr13	74701107	74708614	-	Xrna	7508	99	135	147	282	297.293
Xrna_502	chr13	81764557	81767735	-	Xrna	3179	40	80	55	135	138.73
Xrna_503	chr13	81915241	81918047	+	Xrna	2807	27	54	51	105	114.324
Xrna_504	chr13	83113008	83134650	+	Xrna	21643	522	934	1113	2047	2121.09
Xrna_505	chr13	83137626	83156055	+	Xrna	18430	309	340	570	910	956.233
Xrna_506	chr13	83159373	83162709	+	Xrna	3337	31	46	73	119	124.269
Xrna_507	chr13	83166593	83172221	+	Xrna	5629	38	49	162	211	226.333
Xrna_508	chr13	84491176	84497945	+	Xrna	6770	83	173	123	296	311.147
Xrna_509	chr13	84504169	84508380	+	Xrna	4212	89	111	66	177	180.672
Xrna_510	chr13	84521565	84524805	+	Xrna	3241	26	88	46	134	138.009
Xrna_511	chr13	84540543	84549342	+	Xrna	8800	62	196	105	301	323.426
Xrna_512	chr13	84570308	84580346	+	Xrna	10039	408	362	295	657	646.092
Xrna_513	chr13	86240440	86244371	+	Xrna	3932	88	175	98	273	265.428
Xrna_514	chr13	86250664	86263310	+	Xrna	12647	206	491	292	783	791.806
Xrna_515	chr13	86267719	86416937	+	Xrna_antisense	149219	9367	20920	12765	33685	34453
Xrna_516	chr13	86418081	86437394	+	Xrna	19314	838	2037	1365	3402	3541.36
Xrna_517	chr13	86439197	86485875	+	Xrna_antisense	46679	1284	4145	2913	7058	7282.96
Xrna_518	chr13	86492168	86500243	+	Xrna	8076	119	522	390	912	930.309
Xrna_519	chr13	86502062	86572158	+	Xrna_antisense	70097	1467	3569	2573	6142	6295.39
Xrna_520	chr13	86575726	86598735	+	Xrna	23010	294	1048	764	1812	1848.64
Xrna_521	chr13	86603450	86609873	+	Xrna	6424	52	218	142	360	365.177
Xrna_522	chr13	86611383	86614911	+	Xrna	3529	27	119	62	181	184.107
Xrna_523	chr13	88506860	88509035	+	Xrna	2176	35	74	41	115	116.659
Xrna_524	chr13	88524943	88528158	+	Xrna	3216	110	110	52	162	172.435
Xrna_525	chr13	89553652	89558428	-	Xrna	4777	51	58	92	150	156.665
Xrna_526	chr13	89597533	89599813	-	Xrna	2281	26	66	36	102	100.281
Xrna_527	chr13	89612858	89627876	-	Xrna	15019	151	300	282	582	585.21
Xrna_528	chr13	89631083	89639822	-	Xrna	8740	124	175	149	324	330.732
Xrna_529	chr13	89642173	89669499	-	Xrna	27327	429	666	616	1282	1310.42
Xrna_530	chr13	89671169	89702727	-	Xrna	31559	516	1006	995	2001	2034.06
Xrna_531	chr13	89705617	89731979	-	Xrna	26363	977	1247	1125	2372	2464.67
Xrna_532	chr13	89733246	89740162	-	Xrna	6917	202	327	246	573	597.413
Xrna_533	chr13	89748871	89756085	-	Xrna	7215	201	332	267	599	629.429
Xrna_534	chr13	89757374	89775542	-	Xrna	18169	554	930	768	1698	1749.8
Xrna_535	chr13	89778229	89794380	-	Xrna	16152	416	878	662	1540	1555.89
Xrna_536	chr13	89811128	89814074	-	Xrna	2947	78	82	48	130	127.154
Xrna_537	chr13	95953396	95955844	+	Xrna_antisense	2449	75	56	60	116	117.038
Xrna_538	chr13	96439937	96443542	-	Xrna_antisense	3606	12	32	77	109	116.26
Xrna_539	chr13	102084326	102087235	+	Xrna	2910	20	58	53	111	116.659
Xrna_540	chr13	104255427	104258293	+	Xrna	2867	51	44	70	114	121.536
Xrna_541	chr13	108501005	108503351	+	Xrna_antisense	2347	37	55	51	106	100.281
Xrna_542	chr13	108507246	108510148	+	Xrna_antisense	2903	40	64	78	142	140.685
Xrna_543	chr13	108520043	108543969	-	Xrna_antisense	23927	713	1200	1096	2296	2282.8
Xrna_544	chr13	108526090	108529591	+	Xrna	3502	21	38	83	121	114.704
Xrna_545	chr13	108546589	108566037	-	Xrna	19449	566	1044	786	1830	1791.99
Xrna_546	chr13	111960410	111966727	+	Xrna	6318	51	83	153	236	243.243
Xrna_547	chr13	113825443	113831345	-	Xrna_antisense	5903	60	129	167	296	288.297
Xrna_548	chr13	114295892	114299986	+	Xrna	4095	44	53	73	126	126.641
Xrna_549	chr14	20947183	20949582	+	Xrna	2400	56	30	102	132	134.194
Xrna_550	chr14	21081388	21081554	-	Xrna	167	1125	86	80	166	163.611
Xrna_551	chr14	21101240	21101509	+	Xrna	270	2069	89	125	214	210.202
Xrna_552	chr14	24745763	24749472	+	Xrna	3710	26	58	131	189	180.197
Xrna_553	chr14	28548613	28566522	+	Xrna_antisense	17910	1460	763	838	1601	1572.79
Xrna_554	chr14	28567980	28595770	+	Xrna	27791	841	832	1057	1889	1883.09
Xrna_555	chr14	30811946	30814914	-	Xrna	2969	9	42	58	100	95.0995
Xrna_556	chr14	30825148	30828322	-	Xrna	3175	48	68	56	124	128.178
Xrna_557	chr14	40868466	40873593	+	Xrna	5128	51	249	10	259	263.568
Xrna_558	chr14	40878788	40881913	+	Xrna	3126	15	125	3	128	131.253
Xrna_559	chr14	40885007	40891480	+	Xrna	6474	82	253	7	260	262.904
Xrna_560	chr14	40896571	40919392	+	Xrna	22822	266	1049	42	1091	1100.6
Xrna_561	chr14	41203474	41209709	+	Xrna	6236	66	124	90	214	215.06
Xrna_562	chr14	47056226	47059659	-	Xrna	3434	45	71	59	130	125.711
Xrna_563	chr14	47060941	47067268	-	Xrna	6328	65	175	137	312	305.985
Xrna_564	chr14	47173834	47177247	-	Xrna	3414	55	53	47	100	106.126
Xrna_565	chr14	47205481	47208477	-	Xrna	2997	20	82	57	139	141.539
Xrna_566	chr14	47210445	47214554	-	Xrna	4110	57	98	65	163	161.978
Xrna_567	chr14	47215778	47219746	-	Xrna	3969	43	99	63	162	158.619
Xrna_568	chr14	47229113	47232931	-	Xrna	3819	37	84	62	146	143.418
Xrna_569	chr14	47234992	47246761	-	Xrna	11770	216	320	206	526	523.227
Xrna_570	chr14	47249338	47253274	-	Xrna	3937	94	116	67	183	175.453
Xrna_571	chr14	47263273	47270736	-	Xrna	7464	103	232	194	426	430.538
Xrna_572	chr14	47272335	47277928	-	Xrna	5594	175	159	115	274	281.009
Xrna_573	chr14	47279750	47289670	-	Xrna	9921	234	340	222	562	564.827
Xrna_574	chr14	48196282	48221155	-	Xrna	24874	661	921	562	1483	1467.16
Xrna_575	chr14	48223898	48233359	-	Xrna_antisense	9462	148	429	255	684	679.455
Xrna_576	chr14	48277852	48281988	-	Xrna	4137	37	68	52	120	131.556
Xrna_577	chr14	48283380	48295856	-	Xrna	12477	199	261	244	505	528.56
Xrna_578	chr14	48298187	48300444	-	Xrna	2258	15	57	46	103	103.659
Xrna_579	chr14	48309530	48322320	-	Xrna	12791	180	379	268	647	663.742
Xrna_580	chr14	48325487	48330119	-	Xrna	4633	88	152	78	230	233.887
Xrna_581	chr14	48334599	48337936	-	Xrna	3338	54	101	65	166	169.703
Xrna_582	chr14	48340959	48369892	-	Xrna	28934	350	1060	644	1704	1730.41
Xrna_583	chr14	50100595	50109631	+	Xrna_antisense	9037	232	599	518	1117	1117.81
Xrna_584	chr14	50240396	50242330	-	Xrna_antisense	1935	10	53	72	125	117.646
Xrna_585	chr14	50243345	50247853	-	Xrna_antisense	4509	54	161	167	328	325.969
Xrna_586	chr14	53496117	53500321	-	Xrna	4205	44	70	104	174	165.565
Xrna_587	chr14	55396264	55398786	-	Xrna	2523	18	42	87	129	122.352
Xrna_588	chr14	55606850	55610132	-	Xrna_antisense	3283	42	69	75	144	143.399
Xrna_589	chr14	66211379	66220020	+	Xrna	8642	155	145	217	362	352.785
Xrna_590	chr14	69338106	69340582	-	Xrna	2477	13	58	112	170	156.456
Xrna_591	chr14	69841242	69844418	-	Xrna	3177	21	44	61	105	96.6936
Xrna_592	chr14	71029065	71041040	-	Xrna	11976	141	244	337	581	575.987
Xrna_593	chr14	73593854	73598748	+	Xrna	4895	24	103	209	312	305.548
Xrna_594	chr14	75114109	75117206	-	Xrna	3098	8	29	84	113	98.6484
Xrna_595	chr14	81717577	81725907	-	Xrna	8331	191	394	935	1329	1333.9
Xrna_596	chr14	91722874	91725596	-	Xrna_antisense	2723	78	104	114	218	200.238
Xrna_597	chr14	91728787	91731311	-	Xrna	2525	40	78	94	172	163.383
Xrna_598	chr14	97035024	97042765	+	Xrna	7742	168	181	202	383	366.126
Xrna_599	chr14	97462942	97467940	+	Xrna	4999	17	29	102	131	125.389
Xrna_600	chr14	103199209	103207568	+	Xrna	8360	67	423	544	967	919.852
Xrna_601	chr14	103209020	103210944	+	Xrna	1925	7	44	66	110	106.657
Xrna_602	chr14	103212357	103227993	+	Xrna	15637	88	515	862	1377	1294.71
Xrna_603	chr14	103973505	103980685	+	Xrna	7181	34	194	295	489	473.675
Xrna_604	chr14	105461113	105464157	-	Xrna_antisense	3045	8	54	109	163	158.449
Xrna_605	chr14	105471404	105475495	-	Xrna_antisense	4092	55	71	175	246	235.12
Xrna_606	chr14	106859655	106861557	+	Xrna	1903	75	69	66	135	131.519
Xrna_607	chr14	106863754	106871229	+	Xrna_antisense	7476	103	279	233	512	505.35
Xrna_608	chr14	106873243	106882210	+	Xrna_antisense	8968	525	372	356	728	734.302
Xrna_609	chr15	25565672	25576326	-	Xrna_antisense	10655	202	188	438	626	707.923
Xrna_610	chr15	31147024	31153148	+	Xrna	6125	82	130	153	283	283.477
Xrna_611	chr15	31156337	31159771	+	Xrna	3435	18	76	85	161	168.279
Xrna_612	chr15	31162541	31165631	+	Xrna	3091	29	66	83	149	158.714
Xrna_613	chr15	31167197	31172515	+	Xrna	5319	62	108	128	236	242.56
Xrna_614	chr15	31176584	31181305	+	Xrna	4722	27	80	121	201	214.453
Xrna_615	chr15	34416228	34426377	-	Xrna	10150	46	152	293	445	437.769
Xrna_616	chr15	34937944	34940723	-	Xrna	2780	217	120	35	155	150.914
Xrna_617	chr15	38788019	38795047	+	Xrna_antisense	7029	73	161	225	386	416.475
Xrna_618	chr15	44167362	44185589	+	Xrna_antisense	18228	145	356	719	1075	1087.96
Xrna_619	chr15	44859546	44861205	+	Xrna_antisense	1660	38	37	100	137	134.156
Xrna_620	chr15	63894729	63899270	-	Xrna	4542	16	81	151	232	216.56
Xrna_621	chr15	64979056	64983832	+	Xrna_antisense	4777	21	111	143	254	253.567
Xrna_622	chr15	65246521	65254941	-	Xrna_antisense	8421	33	159	338	497	519.906
Xrna_623	chr15	65942016	65947941	-	Xrna_antisense	5926	62	100	161	261	249.069
Xrna_624	chr15	66981045	66986201	+	Xrna	5157	49	235	202	437	439.629
Xrna_625	chr15	66988972	66991773	+	Xrna	2802	21	101	92	193	192.951
Xrna_626	chr15	75505845	75508942	+	Xrna	3098	13	37	88	125	127.761
Xrna_627	chr15	76482168	76492211	-	Xrna_antisense	10044	42	122	326	448	450.807
Xrna_628	chr15	76494942	76497790	-	Xrna_antisense	2849	16	68	155	223	223.999
Xrna_629	chr15	79190905	79206591	+	Xrna_antisense	15687	85	424	480	904	898.957
Xrna_630	chr15	81442547	81449255	+	Xrna	6709	202	664	476	1140	1147.97
Xrna_631	chr15	85202036	85204048	-	Xrna	2013	8	53	47	100	92.5564
Xrna_632	chr15	85208343	85210265	-	Xrna	1923	9	56	69	125	126.224
Xrna_633	chr16	88326	94009	-	Xrna	5684	60	280	532	812	808.26
Xrna_634	chr16	637306	638954	-	Xrna	1649	80	48	71	119	113.546
Xrna_635	chr16	769856	771590	-	Xrna_antisense	1735	43	36	73	109	101.514
Xrna_636	chr16	772606	776811	+	Xrna_antisense	4206	166	100	198	298	277.726
Xrna_637	chr16	1327231	1330000	+	Xrna	2770	20	32	78	110	101.078
Xrna_638	chr16	2199125	2204798	-	Xrna_antisense	5674	386	361	859	1220	1128.06
Xrna_639	chr16	2521396	2524997	-	Xrna_antisense	3602	19	64	71	135	130.247
Xrna_640	chr16	3202982	3203198	+	Xrna	217	547	62	84	146	148.485
Xrna_641	chr16	4355802	4357728	-	Xrna	1927	29	54	51	105	104.645
Xrna_642	chr16	8982893	8985041	-	Xrna	2149	23	31	83	114	120.094
Xrna_643	chr16	9215926	9223272	+	Xrna	7347	46	248	282	530	551.657
Xrna_644	chr16	11345071	11348228	-	Xrna_antisense	3158	48	171	141	312	311.412
Xrna_645	chr16	15251304	15252081	-	Xrna	778	8	36	88	124	120.075
Xrna_646	chr16	15255459	15256441	-	Xrna	983	49	54	121	175	180.881
Xrna_647	chr16	15260682	15261436	-	Xrna	755	14	38	67	105	103.374
Xrna_648	chr16	15262852	15264901	-	Xrna	2050	44	74	224	298	294.977
Xrna_649	chr16	15265962	15266820	-	Xrna	859	25	36	118	154	152.243
Xrna_650	chr16	15273763	15276665	-	Xrna	2903	212	156	307	463	472.689
Xrna_651	chr16	15282515	15283207	-	Xrna	693	21	40	82	122	126.546
Xrna_652	chr16	15284779	15285589	-	Xrna	811	62	56	119	175	173.764
Xrna_653	chr16	15290095	15290422	-	Xrna	328	7	43	72	115	112.047
Xrna_654	chr16	15299594	15300123	-	Xrna	530	21	34	125	159	162.13
Xrna_655	chr16	15316318	15317205	-	Xrna	888	15	53	115	168	163.762
Xrna_656	chr16	15321937	15322278	-	Xrna	342	11	37	85	122	122.257
Xrna_657	chr16	15347388	15347771	-	Xrna	384	9	21	80	101	98.6863
Xrna_658	chr16	16601653	16602047	+	Xrna	395	11	20	101	121	123.681
Xrna_659	chr16	16603155	16603295	+	Xrna	141	12	11	95	106	108.707
Xrna_660	chr16	16623960	16624313	+	Xrna	354	21	38	116	154	161.238
Xrna_661	chr16	16626606	16626847	+	Xrna	242	14	44	56	100	98.4207
Xrna_662	chr16	16629928	16634102	+	Xrna	4175	475	616	1209	1825	1855.42
Xrna_663	chr16	16635213	16651181	+	Xrna_antisense	15969	484	1159	2242	3401	3432.58
Xrna_664	chr16	16652492	16657538	+	Xrna	5047	185	429	865	1294	1301.39
Xrna_665	chr16	16745025	16748742	+	Xrna	3718	69	196	555	751	758.006
Xrna_666	chr16	16940435	16977625	+	Xrna	37191	413	1403	3798	5201	5241.54
Xrna_667	chr16	18289848	18290145	-	Xrna	298	8	28	74	102	103.848
Xrna_668	chr16	18291741	18292212	-	Xrna	472	59	33	81	114	113.337
Xrna_669	chr16	18297751	18297889	-	Xrna	139	20	59	85	144	142.905
Xrna_670	chr16	19706443	19712850	-	Xrna_antisense	6408	175	126	262	388	415.071
Xrna_671	chr16	21127776	21130798	+	Xrna_antisense	3023	47	147	98	245	256.584
Xrna_672	chr16	25275960	25280302	+	Xrna	4343	21	64	85	149	148.732
Xrna_673	chr16	28101357	28105600	-	Xrna	4244	12	57	133	190	201.871
Xrna_674	chr16	29610637	29619519	-	Xrna	8883	55	390	688	1078	1079.12
Xrna_675	chr16	30426550	30430284	-	Xrna_antisense	3735	52	127	111	238	236.752
Xrna_676	chr16	31209109	31211701	+	Xrna	2593	11	52	130	182	183.803
Xrna_677	chr16	31464832	31467657	-	Xrna	2826	74	98	109	207	215.99
Xrna_678	chr16	57333945	57334185	+	Xrna	241	453	105	123	228	224.872
Xrna_679	chr16	58540536	58553473	-	Xrna_antisense	12938	126	153	428	581	595.477
Xrna_680	chr16	67309972	67313320	-	Xrna_antisense	3349	35	91	135	226	223.544
Xrna_681	chr16	67969440	67971408	+	Xrna_antisense	1969	31	65	59	124	126.584
Xrna_682	chr16	67974826	67978775	+	Xrna_antisense	3950	14	73	69	142	143.361
Xrna_683	chr16	72826491	72836956	+	Xrna_antisense	10466	102	229	287	516	523.93
Xrna_684	chr16	74468241	74477370	-	Xrna_antisense	9130	30	274	278	552	567.465
Xrna_685	chr16	76272344	76279429	+	Xrna_antisense	7086	47	187	127	314	326.993
Xrna_686	chr16	76289531	76292776	+	Xrna_antisense	3246	47	73	45	118	114.457
Xrna_687	chr16	76301018	76305418	+	Xrna	4401	49	63	69	132	147.213
Xrna_688	chr16	85586466	85589955	-	Xrna_antisense	3490	90	136	144	280	263.455
Xrna_689	chr16	88936760	88938675	-	Xrna	1916	4	40	72	112	108.403
Xrna_690	chr17	1679098	1681219	-	Xrna_antisense	2122	11	35	65	100	106.069
Xrna_691	chr17	2632825	2635763	+	Xrna_antisense	2939	5	13	91	104	105.348
Xrna_692	chr17	3331218	3334657	-	Xrna	3440	14	70	50	120	125.313
Xrna_693	chr17	4834000	4840415	-	Xrna_antisense	6416	38	117	257	374	386.433
Xrna_694	chr17	15334301	15337162	-	Xrna	2862	87	72	85	157	158.695
Xrna_695	chr17	15924543	15927613	-	Xrna_antisense	3071	35	105	136	241	245.141
Xrna_696	chr17	21134559	21137950	+	Xrna	3392	12	92	92	184	182.57
Xrna_697	chr17	25380877	25383086	-	Xrna	2210	7	68	54	122	129.659
Xrna_698	chr17	25387362	25409714	-	Xrna	22353	2304	3575	3951	7526	7482.42
Xrna_699	chr17	25411062	25416356	-	Xrna_antisense	5295	419	2442	2044	4486	4465.37
Xrna_700	chr17	25489651	25506721	+	Xrna	17071	1612	1704	1269	2973	3040.7
Xrna_701	chr17	25670591	25672980	-	Xrna_antisense	2390	23	81	47	128	126.717
Xrna_702	chr17	25674813	25680859	-	Xrna_antisense	6047	211	276	177	453	441.925
Xrna_703	chr17	29877164	29877765	+	Xrna	602	24	176	257	433	454.166
Xrna_704	chr17	30710939	30714310	+	Xrna	3372	17	92	155	247	251.631
Xrna_705	chr17	38462180	38464887	+	Xrna	2708	14	44	71	115	111.174
Xrna_706	chr17	40431011	40441260	-	Xrna_antisense	10250	247	901	680	1581	1547.59
Xrna_707	chr17	41381550	41382335	+	Xrna_antisense	786	11	25	208	233	245.463
Xrna_708	chr17	41393265	41393775	+	Xrna_antisense	511	113	63	151	214	212.498
Xrna_709	chr17	41399638	41401369	+	Xrna_antisense	1732	53	194	1273	1467	1647.21
Xrna_710	chr17	42103623	42110355	-	Xrna	6733	60	164	231	395	382.846
Xrna_711	chr17	47007103	47008648	+	Xrna_antisense	1546	35	39	61	100	108.65
Xrna_712	chr17	47913816	47918247	+	Xrna_antisense	4432	37	139	368	507	497.17
Xrna_713	chr17	47919890	47920960	+	Xrna_antisense	1071	10	31	77	108	102.805
Xrna_714	chr17	48437520	48440270	-	Xrna_antisense	2751	4	28	82	110	117.114
Xrna_715	chr17	55198854	55202192	+	Xrna	3339	27	50	95	145	144.044
Xrna_716	chr17	62938819	62941735	-	Xrna_antisense	2917	6	42	66	108	117.285
Xrna_717	chr17	62948513	62950958	-	Xrna_antisense	2446	42	86	190	276	275.449
Xrna_718	chr17	62952678	62961890	-	Xrna	9213	114	339	557	896	899.298
Xrna_719	chr17	68461188	68540914	+	Xrna	79727	2536	5544	4632	10176	10296.4
Xrna_720	chr17	68546954	68586447	+	Xrna	39494	679	1536	1201	2737	2731.41
Xrna_721	chr17	68591219	68614222	+	Xrna	23004	284	555	527	1082	1105.31
Xrna_722	chr17	68615760	68632647	+	Xrna_antisense	16888	201	392	371	763	779.565
Xrna_723	chr17	68635123	68640585	+	Xrna	5463	208	156	133	289	289.948
Xrna_724	chr17	68648189	68652021	+	Xrna	3833	16	74	49	123	128.444
Xrna_725	chr17	71184498	71188933	-	Xrna_antisense	4436	40	98	171	269	256.926
Xrna_726	chr17	71192015	71198225	-	Xrna_antisense	6211	111	120	268	388	384.231
Xrna_727	chr17	71199590	71203149	-	Xrna_antisense	3560	75	114	168	282	277.252
Xrna_728	chr17	73232114	73234996	+	Xrna_antisense	2883	18	41	72	113	107.663
Xrna_729	chr17	78106356	78108637	-	Xrna	2282	15	41	66	107	104.019
Xrna_730	chr17	79364067	79367393	-	Xrna	3327	97	97	78	175	157.993
Xrna_731	chr17	79818984	79819791	+	Xrna	808	52	80	80	160	147.27
Xrna_732	chr17	79820983	79829085	+	Xrna_antisense	8103	187	466	484	950	885.672
Xrna_733	chr17	79841148	79842769	-	Xrna	1622	347	54	81	135	134.935
Xrna_734	chr17	80056384	80062437	+	Xrna_antisense	6054	73	93	139	232	215.478
Xrna_735	chr18	216286	219124	+	Xrna_antisense	2839	36	86	87	173	161.447
Xrna_736	chr18	667575	669441	-	Xrna_antisense	1867	23	59	144	203	205.306
Xrna_737	chr18	713784	719753	-	Xrna	5970	108	197	374	571	561.696
Xrna_738	chr18	1231460	1250744	-	Xrna_antisense	19285	145	269	622	891	867.168
Xrna_739	chr18	13126374	13128494	+	Xrna	2121	5	38	64	102	104
Xrna_740	chr18	19086365	19089888	-	Xrna_antisense	3524	27	66	105	171	140.286
Xrna_741	chr18	19091711	19108344	-	Xrna_antisense	16634	268	566	670	1236	1171.24
Xrna_742	chr18	19214105	19215225	+	Xrna	1121	9	64	39	103	94.3403
Xrna_743	chr18	22632793	22640240	-	Xrna_antisense	7448	161	153	169	322	286.209
Xrna_744	chr18	22813700	22816311	+	Xrna_antisense	2612	150	92	51	143	129.336
Xrna_745	chr18	23587097	23592351	-	Xrna	5255	121	149	206	355	342.214
Xrna_746	chr18	26221243	26224738	+	Xrna	3496	58	80	76	156	145.904
Xrna_747	chr18	26237710	26240416	+	Xrna	2707	28	63	44	107	111.497
Xrna_748	chr18	27658942	27662767	-	Xrna	3826	42	25	128	153	141.197
Xrna_749	chr18	27664681	27669774	-	Xrna	5094	63	79	149	228	225.65
Xrna_750	chr18	27671485	27674944	-	Xrna	3460	24	47	98	145	137.8
Xrna_751	chr18	27677245	27679480	-	Xrna	2236	18	47	82	129	117.987
Xrna_752	chr18	27682908	27687484	-	Xrna	4577	63	87	118	205	204.774
Xrna_753	chr18	27690529	27699978	-	Xrna	9450	130	177	237	414	404.652
Xrna_754	chr18	27702176	27705510	-	Xrna	3335	49	61	67	128	119.638
Xrna_755	chr18	27707490	27718034	-	Xrna	10545	165	261	297	558	550.651
Xrna_756	chr18	27722805	27755979	-	Xrna	33175	1237	1351	1090	2441	2312.33
Xrna_757	chr18	29712684	29716668	+	Xrna_antisense	3985	51	107	143	250	219.615
Xrna_758	chr18	39574263	39587062	-	Xrna_antisense	12800	294	461	305	766	771.196
Xrna_759	chr18	43857498	43863871	+	Xrna	6374	32	82	137	219	206.046
Xrna_760	chr18	48614050	48618265	+	Xrna	4216	69	97	254	351	378.842
Xrna_761	chr18	48625665	48628070	+	Xrna	2406	10	18	87	105	119.031
Xrna_762	chr18	56426987	56430715	-	Xrna	3729	10	92	76	168	163.155
Xrna_763	chr18	56435514	56438636	-	Xrna	3123	11	83	52	135	135.978
Xrna_764	chr18	59975677	59982465	+	Xrna	6789	66	146	223	369	354.55
Xrna_765	chr18	60873588	60878307	+	Xrna_antisense	4720	89	261	34	295	289.777
Xrna_766	chr18	63774530	63827731	-	Xrna	53202	2528	4564	3768	8332	8395.08
Xrna_767	chr18	63834029	63840378	-	Xrna	6350	212	233	206	439	439.078
Xrna_768	chr18	63843584	63861894	-	Xrna	18311	407	747	672	1419	1452.87
Xrna_769	chr18	63863858	63925670	-	Xrna	61813	3279	5177	4570	9747	9809.25
Xrna_770	chr18	64352634	64357036	-	Xrna	4403	29	71	77	148	150.952
Xrna_771	chr18	64375264	64380455	-	Xrna	5192	72	82	81	163	171.505
Xrna_772	chr18	64388443	64393239	-	Xrna	4797	27	99	116	215	215.725
Xrna_773	chr18	64400961	64404168	-	Xrna	3208	10	74	101	175	177.996
Xrna_774	chr18	64407519	64418333	-	Xrna	10815	120	276	289	565	564.239
Xrna_775	chr18	64419670	64430435	-	Xrna	10766	160	257	285	542	526.454
Xrna_776	chr18	64434896	64437952	-	Xrna	3057	29	75	58	133	138.54
Xrna_777	chr18	64439960	64442531	-	Xrna	2572	29	53	52	105	110.32
Xrna_778	chr18	64443811	64454158	-	Xrna_antisense	10348	146	231	230	461	476.332
Xrna_779	chr18	64458346	64464902	-	Xrna	6557	118	149	166	315	312.475
Xrna_780	chr18	64466945	64471506	-	Xrna	4562	132	88	104	192	194.317
Xrna_781	chr18	64475260	64481215	-	Xrna	5956	142	139	145	284	281.294
Xrna_782	chr18	64482663	64533933	-	Xrna	51271	2424	4041	3060	7101	7215.81
Xrna_783	chr18	67633852	67638410	-	Xrna	4559	49	65	102	167	166.154
Xrna_784	chr18	67641812	67649098	-	Xrna	7287	127	139	209	348	336.995
Xrna_785	chr18	67651572	67657374	-	Xrna	5803	40	119	127	246	245.046
Xrna_786	chr18	67658509	67667604	-	Xrna	9096	155	209	233	442	441.545
Xrna_787	chr18	70813898	70817387	-	Xrna	3490	52	100	97	197	203.749
Xrna_788	chr19	867042	870652	+	Xrna_antisense	3611	42	70	62	132	125.313
Xrna_789	chr19	1021627	1022024	+	Xrna	398	3240	106	140	246	252.789
Xrna_790	chr19	1848960	1851344	-	Xrna	2385	3	37	68	105	102.52
Xrna_791	chr19	1984811	1989385	+	Xrna_antisense	4575	80	131	150	281	276.606
Xrna_792	chr19	2414816	2418250	-	Xrna_antisense	3435	10	93	223	316	308.034
Xrna_793	chr19	2419375	2425612	-	Xrna_antisense	6238	54	272	746	1018	989.729
Xrna_794	chr19	4034352	4039903	-	Xrna_antisense	5552	5	74	202	276	271.634
Xrna_795	chr19	5668698	5670244	+	Xrna	1547	5	31	92	123	114.362
Xrna_796	chr19	8008871	8010570	+	Xrna	1700	34	39	73	112	111.25
Xrna_797	chr19	8787440	8790348	+	Xrna	2909	42	106	91	197	200.58
Xrna_798	chr19	11784082	11786862	-	Xrna_antisense	2781	10	66	52	118	120.511
Xrna_799	chr19	11788533	11798895	-	Xrna_antisense	10363	121	425	405	830	825.625
Xrna_800	chr19	11802832	11805747	-	Xrna	2916	53	127	122	249	240.719
Xrna_801	chr19	11899394	11902262	+	Xrna	2869	23	51	49	100	97.5856
Xrna_802	chr19	13947103	13953743	-	Xrna_antisense	6641	150	346	1836	2182	2201.22
Xrna_803	chr19	15315030	15331820	-	Xrna	16791	102	767	987	1754	1688.28
Xrna_804	chr19	15333123	15335995	-	Xrna	2873	45	153	238	391	384.042
Xrna_805	chr19	18386382	18390570	-	Xrna	4189	41	111	413	524	531.122
Xrna_806	chr19	19171653	19174450	+	Xrna	2798	18	32	140	172	159.397
Xrna_807	chr19	19620256	19622281	+	Xrna	2026	11	49	79	128	118.443
Xrna_808	chr19	21465107	21472145	-	Xrna	7039	163	220	251	471	480.697
Xrna_809	chr19	21624729	21626426	-	Xrna_antisense	1698	61	48	58	106	109.902
Xrna_810	chr19	23400193	23403442	-	Xrna	3250	269	83	79	162	164.541
Xrna_811	chr19	24171260	24171264	-	Xrna	5	0	0	200	200	209.424
Xrna_812	chr19	24318438	24322220	+	Xrna	3783	33	86	90	176	178.869
Xrna_813	chr19	30514735	30538923	+	Xrna_antisense	24189	556	951	1250	2201	2207.27
Xrna_814	chr19	33665789	33667835	-	Xrna_antisense	2047	79	72	57	129	137.592
Xrna_815	chr19	34723410	34725511	+	Xrna	2102	14	45	77	122	119.145
Xrna_816	chr19	35755034	35759002	-	Xrna_antisense	3969	85	114	151	265	247.209
Xrna_817	chr19	40308755	40311820	-	Xrna	3066	32	43	63	106	107.113
Xrna_818	chr19	40819556	40823514	-	Xrna	3959	134	102	133	235	239.238
Xrna_819	chr19	43829132	43833442	-	Xrna_antisense	4311	0	0	635	635	665.658
Xrna_820	chr19	48459024	48459059	+	Xrna	36	0	86	342	428	433.954
Xrna_821	chr19	49521767	49525625	+	Xrna_antisense	3859	25	23	171	194	178.281
Xrna_822	chr19	49540218	49540403	+	Xrna	186	73	208	140	348	364.627
Xrna_823	chr19	50636999	50637072	-	Xrna	74	0	69	338	407	431.848
Xrna_824	chr19	52052484	52055610	+	Xrna	3127	115	119	31	150	150.098
Xrna_825	chr19	52733410	52735921	+	Xrna_antisense	2512	30	33	86	119	126.736
Xrna_826	chr19	53104382	53106638	+	Xrna_antisense	2257	6	56	52	108	99.882
Xrna_827	chr19	54951234	54953750	-	Xrna	2517	17	102	115	217	218.097
Xrna_828	chr19	57807590	57815467	+	Xrna	7878	1623	1013	834	1847	1871.42
Xrna_829	chr19	58380203	58385737	+	Xrna_antisense	5535	16	142	195	337	348.837
Xrna_830	chr19	58939293	58942765	+	Xrna_antisense	3473	48	48	66	114	110.32
Xrna_831	chr19	58983006	58986710	-	Xrna_antisense	3705	96	150	183	333	344.605
Xrna_832	chr2	663431	666230	-	Xrna	2800	27	35	71	106	113.831
Xrna_833	chr2	10704697	10707695	-	Xrna	2999	93	76	104	180	175.757
Xrna_834	chr2	12719300	12724255	+	Xrna	4956	113	140	149	289	292.719
Xrna_835	chr2	15780400	15783642	+	Xrna	3243	33	58	97	155	152.11
Xrna_836	chr2	17834912	17843516	-	Xrna_antisense	8605	94	184	191	375	411.446
Xrna_837	chr2	20035878	20040806	-	Xrna	4929	2	2	176	178	188.984
Xrna_838	chr2	20066372	20069615	-	Xrna_antisense	3244	3	11	114	125	128.539
Xrna_839	chr2	20077336	20081595	-	Xrna_antisense	4260	6	18	109	127	132.107
Xrna_840	chr2	20084128	20092732	-	Xrna_antisense	8605	52	56	284	340	360.11
Xrna_841	chr2	20878728	20883542	-	Xrna_antisense	4815	76	125	171	296	305.757
Xrna_842	chr2	23965582	23968221	-	Xrna	2640	13	59	96	155	153.799
Xrna_843	chr2	25049622	25053026	+	Xrna_antisense	3405	102	52	140	192	189.649
Xrna_844	chr2	26361739	26363299	+	Xrna_antisense	1561	16	48	69	117	103.943
Xrna_845	chr2	27287897	27293339	-	Xrna_antisense	5443	188	267	336	603	578.776
Xrna_846	chr2	27869464	27871585	-	Xrna_antisense	2122	23	41	61	102	95.517
Xrna_847	chr2	32451980	32455539	+	Xrna_antisense	3560	29	132	152	284	278.314
Xrna_848	chr2	32844315	32846627	+	Xrna	2313	10	63	73	136	131.253
Xrna_849	chr2	38773133	38775692	-	Xrna	2560	5	59	55	114	109.77
Xrna_850	chr2	38777350	38779940	-	Xrna	2591	31	87	87	174	160.935
Xrna_851	chr2	38781256	38786853	-	Xrna	5598	52	236	226	462	449.364
Xrna_852	chr2	42562524	42566582	+	Xrna_antisense	4059	28	39	95	134	129.545
Xrna_853	chr2	44539270	44541874	-	Xrna_antisense	2605	27	60	53	113	108.726
Xrna_854	chr2	46855371	46858778	+	Xrna	3408	57	107	124	231	221.399
Xrna_855	chr2	46872782	46877701	+	Xrna	4920	30	64	97	161	169.475
Xrna_856	chr2	55510338	55512853	-	Xrna_antisense	2516	7	41	64	105	107.568
Xrna_857	chr2	55765603	55772915	-	Xrna_antisense	7313	48	157	178	335	329.29
Xrna_858	chr2	61164611	61167224	+	Xrna_antisense	2614	53	43	62	105	111.174
Xrna_859	chr2	61406253	61410086	-	Xrna_antisense	3834	54	43	104	147	138.996
Xrna_860	chr2	65441378	65445709	-	Xrna	4332	13	98	51	149	147.783
Xrna_861	chr2	65451967	65454738	-	Xrna	2772	26	109	57	166	160.821
Xrna_862	chr2	65501443	65504675	+	Xrna	3233	33	61	83	144	135.029
Xrna_863	chr2	71668402	71671600	+	Xrna	3199	80	84	138	222	217.205
Xrna_864	chr2	71914178	71918665	+	Xrna	4488	15	47	164	211	197.581
Xrna_865	chr2	73979285	73981142	-	Xrna	1858	33	62	75	137	134.802
Xrna_866	chr2	73984259	73988348	-	Xrna	4090	61	123	142	265	271.558
Xrna_867	chr2	74447889	74450120	+	Xrna_antisense	2232	19	159	94	253	240.719
Xrna_868	chr2	76099021	76229991	+	Xrna	130971	16742	21500	22535	44035	44815.7
Xrna_869	chr2	76231106	76297329	+	Xrna	66224	4210	7355	8341	15696	15975.7
Xrna_870	chr2	76298846	76317897	+	Xrna	19052	2150	2205	2707	4912	4984.27
Xrna_871	chr2	76323023	76354035	+	Xrna_antisense	31013	1623	2562	3991	6553	6796.64
Xrna_872	chr2	76450115	76451584	+	Xrna	1470	13	55	89	144	147.213
Xrna_873	chr2	76452786	76461601	+	Xrna	8816	115	267	541	808	829.554
Xrna_874	chr2	76462978	76518207	+	Xrna_antisense	55230	1217	1339	2739	4078	4128.75
Xrna_875	chr2	76519388	76522702	+	Xrna	3315	40	47	96	143	149.206
Xrna_876	chr2	76524110	76526046	+	Xrna	1937	18	42	72	114	117.797
Xrna_877	chr2	76529771	76535165	+	Xrna	5395	41	81	168	249	255.579
Xrna_878	chr2	76536861	76541079	+	Xrna	4219	29	89	139	228	218.913
Xrna_879	chr2	76562239	76564894	+	Xrna	2656	7	27	77	104	99.825
Xrna_880	chr2	76567041	76570407	+	Xrna	3367	14	30	79	109	118.727
Xrna_881	chr2	76584211	76588993	+	Xrna_antisense	4783	32	45	174	219	216.806
Xrna_882	chr2	76610912	76614206	+	Xrna	3295	30	35	68	103	107.739
Xrna_883	chr2	76626308	76628873	+	Xrna	2566	18	32	78	110	105.955
Xrna_884	chr2	78283589	78287700	-	Xrna	4112	35	37	99	136	155.431
Xrna_885	chr2	78305752	78314241	-	Xrna	8490	49	117	189	306	306.554
Xrna_886	chr2	78323493	78396929	-	Xrna_antisense	73437	1893	2699	4166	6865	7126.16
Xrna_887	chr2	78399323	78502863	-	Xrna	103541	3600	6522	8686	15208	15525.6
Xrna_888	chr2	78504054	78519464	-	Xrna	15411	635	1118	1335	2453	2515.36
Xrna_889	chr2	78640220	78717444	-	Xrna_antisense	77225	6840	12609	13035	25644	26230.2
Xrna_890	chr2	78723932	78745262	-	Xrna	21331	346	900	701	1601	1618.66
Xrna_891	chr2	78746824	78769303	-	Xrna	22480	1022	1106	810	1916	1944.29
Xrna_892	chr2	81837029	81936561	+	Xrna_antisense	99533	2850	4091	5356	9447	9673.71
Xrna_893	chr2	81937808	81966794	+	Xrna	28987	615	789	1133	1922	1926.74
Xrna_894	chr2	81970346	81989097	+	Xrna	18752	143	388	629	1017	1055.72
Xrna_895	chr2	81990615	81996124	+	Xrna	5510	44	90	123	213	216.142
Xrna_896	chr2	82020400	82025798	+	Xrna	5399	55	85	120	205	221.019
Xrna_897	chr2	82030120	82034764	+	Xrna	4645	26	76	75	151	154.634
Xrna_898	chr2	82054694	82057668	+	Xrna	2975	30	40	71	111	114.932
Xrna_899	chr2	82061674	82064591	+	Xrna	2918	9	36	71	107	119.809
Xrna_900	chr2	83985038	83993313	-	Xrna	8276	36	126	166	292	299.001
Xrna_901	chr2	85184595	85187280	-	Xrna	2686	9	62	86	148	152.262
Xrna_902	chr2	85188562	85192704	-	Xrna	4143	54	199	245	444	439.648
Xrna_903	chr2	85195013	85198321	-	Xrna_antisense	3309	181	315	372	687	688.736
Xrna_904	chr2	86369497	86372151	+	Xrna_antisense	2655	31	67	97	164	157.974
Xrna_905	chr2	86725760	86729316	-	Xrna	3557	77	48	73	121	112.502
Xrna_906	chr2	87933923	87934807	+	Xrna	885	17	40	76	116	116.754
Xrna_907	chr2	87940787	87941509	+	Xrna	723	10	39	76	115	117.342
Xrna_908	chr2	87951173	87952236	+	Xrna	1064	37	36	72	108	114.191
Xrna_909	chr2	96217117	96217190	-	Xrna	74	318	88	56	144	138.427
Xrna_910	chr2	96481999	96486963	-	Xrna	4965	160	350	707	1057	1128.67
Xrna_911	chr2	96490032	96500891	-	Xrna	10860	892	848	1716	2564	2647.96
Xrna_912	chr2	100018042	100025981	+	Xrna_antisense	7940	331	315	593	908	884.989
Xrna_913	chr2	114725398	114733741	+	Xrna	8344	150	223	227	450	484.664
Xrna_914	chr2	120975795	120978091	-	Xrna	2297	390	69	68	137	137.402
Xrna_915	chr2	122704338	122770265	+	Xrna	65928	1210	3113	4119	7232	7521.8
Xrna_916	chr2	122775957	122793291	+	Xrna	17335	228	797	1066	1863	1937.42
Xrna_917	chr2	122796980	122802726	+	Xrna	5747	179	255	434	689	733.391
Xrna_918	chr2	122810394	122816925	+	Xrna	6532	88	231	350	581	598.95
Xrna_919	chr2	122902579	122917742	+	Xrna	15164	165	470	738	1208	1242.67
Xrna_920	chr2	122919008	122927424	+	Xrna	8417	46	261	397	658	681.752
Xrna_921	chr2	123016378	123020979	+	Xrna	4602	52	85	88	173	183.633
Xrna_922	chr2	123026877	123031928	+	Xrna	5052	33	80	120	200	210.525
Xrna_923	chr2	123042845	123046287	+	Xrna	3443	21	60	60	120	120.663
Xrna_924	chr2	124549884	124553359	-	Xrna	3476	75	76	55	131	149.813
Xrna_925	chr2	124589469	124592903	-	Xrna	3435	21	71	52	123	130.702
Xrna_926	chr2	124642869	124653709	-	Xrna	10841	187	258	180	438	486.922
Xrna_927	chr2	124654944	124669488	-	Xrna	14545	269	426	250	676	701.85
Xrna_928	chr2	126892263	126918725	-	Xrna	26463	353	476	757	1233	1356.42
Xrna_929	chr2	126989087	126990751	-	Xrna	1665	8	47	58	105	112.161
Xrna_930	chr2	132447671	132451006	+	Xrna	3336	43	54	78	132	160.213
Xrna_931	chr2	135934875	135941791	+	Xrna_antisense	6917	74	214	254	468	478.363
Xrna_932	chr2	139338430	139342150	+	Xrna	3721	38	80	100	180	187.409
Xrna_933	chr2	139344566	139348183	+	Xrna	3618	47	91	100	191	194.488
Xrna_934	chr2	139358326	139361936	+	Xrna_antisense	3611	28	58	62	120	120.056
Xrna_935	chr2	140111420	140119032	-	Xrna	7613	31	59	155	214	225.536
Xrna_936	chr2	140124339	140129835	-	Xrna_antisense	5497	35	86	160	246	258.16
Xrna_937	chr2	140130908	140148285	-	Xrna_antisense	17378	236	277	499	776	809.266
Xrna_938	chr2	140149302	140153200	-	Xrna	3899	84	65	89	154	158.524
Xrna_939	chr2	140420720	140424022	+	Xrna	3303	42	59	71	130	129.754
Xrna_940	chr2	140436102	140443591	+	Xrna	7490	30	151	165	316	334.167
Xrna_941	chr2	140446534	140450354	+	Xrna	3821	25	73	77	150	153.173
Xrna_942	chr2	140454577	140465673	+	Xrna	11097	117	190	250	440	439.135
Xrna_943	chr2	140467190	140471267	+	Xrna	4078	29	75	84	159	178.015
Xrna_944	chr2	140476306	140485539	+	Xrna	9234	116	173	221	394	406.303
Xrna_945	chr2	140499800	140512939	+	Xrna	13140	75	189	291	480	494.039
Xrna_946	chr2	140515864	140520567	+	Xrna	4704	22	59	84	143	144.594
Xrna_947	chr2	148684287	148687828	-	Xrna_antisense	3542	36	65	46	111	118.784
Xrna_948	chr2	152366210	152374511	+	Xrna_antisense	8302	102	196	218	414	422.719
Xrna_949	chr2	152392463	152397423	+	Xrna_antisense	4961	85	78	107	185	181.241
Xrna_950	chr2	153495393	153498474	-	Xrna_antisense	3082	58	62	111	173	170.348
Xrna_951	chr2	155995039	155999733	-	Xrna	4695	56	103	50	153	154.349
Xrna_952	chr2	156098045	156101048	+	Xrna	3004	43	55	67	122	121.498
Xrna_953	chr2	156103528	156109162	+	Xrna	5635	43	128	145	273	280.345
Xrna_954	chr2	156114307	156118409	+	Xrna	4103	57	66	91	157	162.244
Xrna_955	chr2	156122583	156124447	+	Xrna	1865	22	45	74	119	136.529
Xrna_956	chr2	156303608	156307960	+	Xrna	4353	88	215	65	280	270.97
Xrna_957	chr2	158171527	158173672	+	Xrna	2146	400	93	128	221	231.211
Xrna_958	chr2	162135099	162135655	+	Xrna_antisense	557	158	169	265	434	445.569
Xrna_959	chr2	171824408	171827816	+	Xrna	3409	24	76	82	158	144.86
Xrna_960	chr2	172614239	172630553	+	Xrna	16315	255	610	899	1509	1495.34
Xrna_961	chr2	173473844	173479602	+	Xrna	5759	59	149	137	286	293.193
Xrna_962	chr2	175926338	175934426	-	Xrna	8089	123	185	209	394	402.071
Xrna_963	chr2	180659230	180661744	+	Xrna_antisense	2515	65	58	58	116	118.955
Xrna_964	chr2	180668450	180670714	+	Xrna_antisense	2265	87	32	69	101	102.596
Xrna_965	chr2	187374910	187390470	+	Xrna	15561	247	482	529	1011	983.428
Xrna_966	chr2	191442559	191446063	+	Xrna	3505	40	64	92	156	158.733
Xrna_967	chr2	191453042	191457202	+	Xrna	4161	96	51	95	146	144.689
Xrna_968	chr2	191826106	191828127	-	Xrna_antisense	2022	23	52	75	127	121.935
Xrna_969	chr2	192562567	192567219	+	Xrna	4653	24	73	190	263	260.304
Xrna_970	chr2	193942880	193957595	-	Xrna	14716	437	764	396	1160	1155.35
Xrna_971	chr2	194707468	194713532	+	Xrna	6065	76	84	141	225	217.546
Xrna_972	chr2	194839200	194841752	+	Xrna	2553	14	58	46	104	103.279
Xrna_973	chr2	194843464	194848445	+	Xrna	4982	55	99	97	196	193.235
Xrna_974	chr2	194849574	194855725	+	Xrna	6152	152	124	141	265	274.481
Xrna_975	chr2	196605388	196607520	+	Xrna_antisense	2133	42	67	96	163	157.765
Xrna_976	chr2	196614706	196618904	+	Xrna_antisense	4199	17	96	89	185	178.793
Xrna_977	chr2	196621781	196626279	+	Xrna_antisense	4499	25	60	88	148	149.889
Xrna_978	chr2	197623277	197627354	-	Xrna_antisense	4078	39	77	87	164	158.885
Xrna_979	chr2	201831566	201834352	-	Xrna_antisense	2787	11	60	58	118	116.697
Xrna_980	chr2	201976699	201981487	-	Xrna_antisense	4789	225	288	156	444	426.135
Xrna_981	chr2	202225706	202235493	-	Xrna	9788	89	380	170	550	550.898
Xrna_982	chr2	202236722	202239039	-	Xrna	2318	14	70	53	123	117.285
Xrna_983	chr2	203175268	203179533	+	Xrna	4266	28	181	328	509	496.981
Xrna_984	chr2	203181514	203183645	+	Xrna	2132	13	55	102	157	153.78
Xrna_985	chr2	203185519	203192134	+	Xrna	6616	21	158	417	575	577.922
Xrna_986	chr2	209725129	209727426	+	Xrna	2298	24	64	61	125	128.121
Xrna_987	chr2	216218613	216224662	+	Xrna	6050	56	105	159	264	286.57
Xrna_988	chr2	216231298	216235669	+	Xrna_antisense	4372	83	63	212	275	275.904
Xrna_989	chr2	216238700	216242665	+	Xrna_antisense	3966	9	33	114	147	147.157
Xrna_990	chr2	217078275	217081768	+	Xrna	3494	217	81	117	198	195.779
Xrna_991	chr2	223422812	223431196	-	Xrna_antisense	8385	244	483	845	1328	1408.79
Xrna_992	chr2	224560163	224564018	-	Xrna	3856	20	45	58	103	105.329
Xrna_993	chr2	224568920	224571185	-	Xrna_antisense	2266	53	39	61	100	95.6119
Xrna_994	chr2	224573185	224576940	-	Xrna	3756	13	67	74	141	144.879
Xrna_995	chr2	227697753	227700702	-	Xrna_antisense	2950	131	131	87	218	217.869
Xrna_996	chr2	227867815	227874266	+	Xrna_antisense	6452	51	150	118	268	286.133
Xrna_997	chr2	230616831	230620309	-	Xrna	3479	9	43	64	107	118.993
Xrna_998	chr2	230624155	230627259	-	Xrna	3105	51	65	114	179	185.986
Xrna_999	chr2	232315094	232317061	-	Xrna_antisense	1968	16	69	242	311	298.09
Xrna_1000	chr2	233404677	233412677	-	Xrna_antisense	8001	109	217	333	550	520.381
Xrna_1001	chr2	237213715	237218478	+	Xrna	4764	23	47	100	147	153.514
Xrna_1002	chr2	237219738	237224304	+	Xrna	4567	29	61	81	142	151.559
Xrna_1003	chr2	242170797	242174557	+	Xrna_antisense	3761	62	75	57	132	131.348
Xrna_1004	chr20	6357441	6360270	+	Xrna	2830	38	57	44	101	112.275
Xrna_1005	chr20	6550862	6553783	+	Xrna	2922	60	69	50	119	132.278
Xrna_1006	chr20	6562050	6566311	+	Xrna	4262	90	82	80	162	181.336
Xrna_1007	chr20	6570874	6583188	+	Xrna	12315	132	254	186	440	469.405
Xrna_1008	chr20	6632909	6636539	+	Xrna	3631	13	60	46	106	108.935
Xrna_1009	chr20	30195067	30197187	+	Xrna	2121	3	1	145	146	154.615
Xrna_1010	chr20	30249007	30250881	-	Xrna	1875	8	55	57	112	107.872
Xrna_1011	chr20	30390842	30395532	+	Xrna	4691	82	146	220	366	350.944
Xrna_1012	chr20	30398853	30401243	+	Xrna	2391	38	57	85	142	142.811
Xrna_1013	chr20	31030106	31035124	+	Xrna_antisense	5019	50	83	111	194	190.597
Xrna_1014	chr20	31441799	31444417	+	Xrna_antisense	2619	344	80	93	173	180.786
Xrna_1015	chr20	32240383	32243494	-	Xrna	3112	32	56	147	203	207.222
Xrna_1016	chr20	47472377	47475312	-	Xrna	2936	5	60	88	148	142.526
Xrna_1017	chr20	47477529	47484857	-	Xrna	7329	12	137	217	354	360.49
Xrna_1018	chr20	47490117	47493519	-	Xrna	3403	11	89	140	229	219.406
Xrna_1019	chr20	47494997	47498041	-	Xrna	3045	33	98	119	217	229.066
Xrna_1020	chr20	47500713	47504723	-	Xrna	4011	33	120	188	308	300.215
Xrna_1021	chr20	47714579	47724564	+	Xrna_antisense	9986	82	224	600	824	813.935
Xrna_1022	chr20	48809237	48813032	+	Xrna	3796	23	46	156	202	212.176
Xrna_1023	chr20	49202435	49205156	+	Xrna_antisense	2722	20	31	80	111	103.545
Xrna_1024	chr20	62568513	62572607	+	Xrna_antisense	4095	9	52	119	171	169.797
Xrna_1025	chr21	9836717	9839938	+	Xrna_antisense	3222	574	143	443	586	604.776
Xrna_1026	chr21	10889442	10894809	-	Xrna	5368	159	230	314	544	553.573
Xrna_1027	chr21	10896072	10896684	-	Xrna	613	14	66	90	156	155.431
Xrna_1028	chr21	10898668	10900513	-	Xrna_antisense	1846	105	99	160	259	259.45
Xrna_1029	chr21	10902196	10903703	-	Xrna	1508	122	176	199	375	381.954
Xrna_1030	chr21	11100416	11102110	+	Xrna	1695	18	90	65	155	162.168
Xrna_1031	chr21	11107311	11110789	+	Xrna	3479	9	144	133	277	265.96
Xrna_1032	chr21	11123356	11127244	+	Xrna	3889	5	161	117	278	279.833
Xrna_1033	chr21	11129289	11131274	+	Xrna	1986	0	56	50	106	107.454
Xrna_1034	chr21	11184203	11188122	+	Xrna	3920	532	590	1109	1699	1738.27
Xrna_1035	chr21	16126339	16129786	+	Xrna_antisense	3448	200	216	141	357	334.623
Xrna_1036	chr21	19129997	19138421	+	Xrna_antisense	8425	90	317	138	455	456.121
Xrna_1037	chr21	19139525	19141515	+	Xrna_antisense	1991	15	105	36	141	135.048
Xrna_1038	chr21	19147479	19158042	+	Xrna_antisense	10564	185	399	134	533	514.251
Xrna_1039	chr21	20132305	20143853	+	Xrna_antisense	11549	164	227	296	523	530.135
Xrna_1040	chr21	21623600	21626614	-	Xrna	3015	54	105	50	155	155.886
Xrna_1041	chr21	23483438	23488797	-	Xrna_antisense	5360	108	282	204	486	510.322
Xrna_1042	chr21	23492769	23496579	-	Xrna	3811	86	104	83	187	182.551
Xrna_1043	chr21	23501420	23504547	-	Xrna	3128	54	71	45	116	115.046
Xrna_1044	chr21	23510909	23518965	-	Xrna	8057	106	223	102	325	311.526
Xrna_1045	chr21	23520090	23563148	-	Xrna_antisense	43059	1781	3163	1457	4620	4616.45
Xrna_1046	chr21	25117635	25120951	-	Xrna	3317	29	87	66	153	149.624
Xrna_1047	chr21	25123850	25125885	-	Xrna	2036	15	68	35	103	100.148
Xrna_1048	chr21	25137713	25140398	-	Xrna	2686	13	76	28	104	103.791
Xrna_1049	chr21	25146126	25147873	-	Xrna	1748	15	83	31	114	113.224
Xrna_1050	chr21	25159915	25166767	-	Xrna	6853	136	276	121	397	395.865
Xrna_1051	chr21	25170499	25175813	-	Xrna	5315	144	231	75	306	299.665
Xrna_1052	chr21	25184210	25186197	+	Xrna	1988	153	128	27	155	155.013
Xrna_1053	chr21	25188431	25190843	+	Xrna	2413	30	108	14	122	118.5
Xrna_1054	chr21	31939959	31942548	+	Xrna	2590	64	89	72	161	155.583
Xrna_1055	chr21	31943645	31958266	+	Xrna	14622	288	495	331	826	823.67
Xrna_1056	chr21	33654602	33656865	-	Xrna	2264	69	79	172	251	242.313
Xrna_1057	chr21	33659087	33678768	-	Xrna_antisense	19682	221	835	1366	2201	2100.44
Xrna_1058	chr21	38892114	38901652	+	Xrna	9539	114	292	534	826	766.926
Xrna_1059	chr21	40540092	40543034	-	Xrna	2943	31	68	62	130	126.641
Xrna_1060	chr21	44256588	44262113	-	Xrna	5526	147	423	1664	2087	1971.32
Xrna_1061	chr21	44335659	44338812	+	Xrna_antisense	3154	12	52	62	114	107.891
Xrna_1062	chr21	44456766	44460065	+	Xrna	3300	2	57	68	125	124.193
Xrna_1063	chr21	45186637	45189519	+	Xrna	2883	8	23	79	102	88.7798
Xrna_1064	chr21	45237776	45240501	+	Xrna	2726	4	28	87	115	105.651
Xrna_1065	chr21	45747389	45751048	+	Xrna_antisense	3660	60	52	101	153	144.803
Xrna_1066	chr21	46399200	46401471	+	Xrna	2272	2	46	75	121	98.7433
Xrna_1067	chr21	47577343	47580851	-	Xrna	3509	6	76	72	148	135.94
Xrna_1068	chr21	47869419	47878604	-	Xrna	9186	216	392	360	752	738.326
Xrna_1069	chr21	48000967	48004329	+	Xrna	3363	52	46	94	140	131.784
Xrna_1070	chr22	19160362	19164262	+	Xrna_antisense	3901	251	156	145	301	276.644
Xrna_1071	chr22	19842493	19846309	+	Xrna	3817	90	132	66	198	197.847
Xrna_1072	chr22	21810043	21812299	+	Xrna	2257	6	77	89	166	159.056
Xrna_1073	chr22	22000526	22001855	+	Xrna	1330	25	84	50	134	130.608
Xrna_1074	chr22	22105292	22108328	-	Xrna	3037	11	48	71	119	118.177
Xrna_1075	chr22	22669400	22676324	+	Xrna_antisense	6925	403	409	432	841	823.917
Xrna_1076	chr22	22677856	22680572	+	Xrna	2717	63	32	93	125	123.586
Xrna_1077	chr22	24256186	24258549	-	Xrna	2364	41	87	97	184	184.581
Xrna_1078	chr22	24263600	24267757	-	Xrna	4158	32	135	202	337	340.221
Xrna_1079	chr22	24270178	24272158	-	Xrna_antisense	1981	26	49	60	109	111.155
Xrna_1080	chr22	24311446	24313540	-	Xrna_antisense	2095	22	88	88	176	179.628
Xrna_1081	chr22	24374481	24375450	+	Xrna	970	15	60	50	110	110.377
Xrna_1082	chr22	25742104	25745494	-	Xrna	3391	28	78	94	172	174.39
Xrna_1083	chr22	26451754	26455052	+	Xrna	3299	90	71	47	118	117.171
Xrna_1084	chr22	31287186	31291709	-	Xrna_antisense	4524	9	55	102	157	146.303
Xrna_1085	chr22	31298158	31307984	-	Xrna_antisense	9827	104	183	425	608	608.136
Xrna_1086	chr22	31314028	31318275	-	Xrna	4248	25	117	163	280	278.884
Xrna_1087	chr22	37965586	37968468	+	Xrna_antisense	2883	44	55	110	165	167.786
Xrna_1088	chr22	39920024	39922072	+	Xrna	2049	23	25	112	137	133.416
Xrna_1089	chr22	42223706	42226034	+	Xrna	2329	177	67	55	122	125.199
Xrna_1090	chr22	42327501	42334383	-	Xrna	6883	90	277	508	785	781.937
Xrna_1091	chr22	45739706	45741786	+	Xrna_antisense	2081	22	52	75	127	136.054
Xrna_1092	chr22	46244626	46249257	+	Xrna	4632	26	75	115	190	189.573
Xrna_1093	chr22	48251902	48254998	+	Xrna	3097	19	92	93	185	187.087
Xrna_1094	chr22	48257849	48259145	+	Xrna	1297	9	57	54	111	113.641
Xrna_1095	chr22	48260237	48277139	+	Xrna	16903	126	496	726	1222	1261
Xrna_1096	chr22	48278330	48297072	+	Xrna	18743	167	538	872	1410	1481.7
Xrna_1097	chr22	48298318	48300450	+	Xrna	2133	10	35	76	111	119.581
Xrna_1098	chr22	48301748	48308012	+	Xrna	6265	33	141	197	338	344.264
Xrna_1099	chr22	48325201	48327591	+	Xrna	2391	5	41	64	105	103.735
Xrna_1100	chr22	48336195	48341561	+	Xrna	5367	22	70	131	201	202.725
Xrna_1101	chr22	50284679	50287521	+	Xrna	2843	21	41	84	125	124.819
Xrna_1102	chr22	50965213	50968964	+	Xrna_antisense	3752	21	76	82	158	156.418
Xrna_1103	chr3	9521777	9529000	+	Xrna	7224	61	246	293	539	517.041
Xrna_1104	chr3	10340219	10349288	+	Xrna_antisense	9070	110	451	480	931	909.148
Xrna_1105	chr3	10350889	10353022	+	Xrna_antisense	2134	10	53	50	103	99.1798
Xrna_1106	chr3	11593597	11597417	-	Xrna_antisense	3821	2	42	64	106	104.361
Xrna_1107	chr3	12582289	12587727	+	Xrna_antisense	5439	25	97	207	304	296.059
Xrna_1108	chr3	12870789	12873708	-	Xrna_antisense	2920	43	71	120	191	193.843
Xrna_1109	chr3	15077652	15081383	-	Xrna_antisense	3732	23	76	167	243	237.758
Xrna_1110	chr3	15901595	15918683	+	Xrna_antisense	17089	407	911	691	1602	1587.29
Xrna_1111	chr3	15928022	15930971	+	Xrna	2950	29	63	54	117	117.285
Xrna_1112	chr3	19007724	19019313	+	Xrna	11590	145	492	200	692	714.167
Xrna_1113	chr3	19023355	19051031	+	Xrna	27677	351	1078	444	1522	1634.26
Xrna_1114	chr3	19052046	19056102	+	Xrna	4057	58	137	62	199	208.342
Xrna_1115	chr3	19059840	19064429	+	Xrna	4590	54	131	62	193	202.212
Xrna_1116	chr3	19067114	19075080	+	Xrna	7967	95	277	128	405	460.6
Xrna_1117	chr3	19124280	19128322	+	Xrna	4043	40	84	50	134	143.627
Xrna_1118	chr3	21424885	21447903	-	Xrna_antisense	23019	427	1057	754	1811	1862.55
Xrna_1119	chr3	25635315	25638105	-	Xrna_antisense	2791	67	59	57	116	119.41
Xrna_1120	chr3	31680977	31691898	+	Xrna	10922	137	311	466	777	827.808
Xrna_1121	chr3	31693106	31700410	+	Xrna_antisense	7305	17	64	236	300	331.51
Xrna_1122	chr3	32561911	32565386	-	Xrna	3476	11	77	73	150	154.33
Xrna_1123	chr3	33423167	33429290	-	Xrna_antisense	6124	36	202	191	393	393.113
Xrna_1124	chr3	37023309	37026171	-	Xrna	2863	33	67	52	119	120.568
Xrna_1125	chr3	37217866	37220326	+	Xrna_antisense	2461	26	58	49	107	110.965
Xrna_1126	chr3	37412272	37413712	+	Xrna	1441	17	42	76	118	117.551
Xrna_1127	chr3	37478199	37480771	+	Xrna	2573	14	36	75	111	107.264
Xrna_1128	chr3	44532513	44538404	-	Xrna	5892	370	266	219	485	479.008
Xrna_1129	chr3	44703423	44708353	+	Xrna_antisense	4931	197	114	173	287	282.414
Xrna_1130	chr3	46953847	46960295	-	Xrna	6449	67	184	372	556	527.706
Xrna_1131	chr3	49061192	49066570	+	Xrna_antisense	5379	85	76	252	328	329.48
Xrna_1132	chr3	49725017	49726802	+	Xrna_antisense	1786	19	25	85	110	105.386
Xrna_1133	chr3	52025208	52027120	-	Xrna	1913	31	44	86	130	124.345
Xrna_1134	chr3	53231863	53242976	+	Xrna	11114	106	373	460	833	855.307
Xrna_1135	chr3	53244818	53248154	+	Xrna	3337	9	65	82	147	158.107
Xrna_1136	chr3	53249650	53252776	+	Xrna	3127	12	83	68	151	157.082
Xrna_1137	chr3	53257882	53271084	+	Xrna_antisense	13203	348	284	398	682	695.34
Xrna_1138	chr3	58407382	58411613	-	Xrna_antisense	4232	56	53	66	119	128.387
Xrna_1139	chr3	74669249	74672399	-	Xrna	3151	77	108	69	177	191.85
Xrna_1140	chr3	74724428	74730823	-	Xrna	6396	126	115	126	241	269.167
Xrna_1141	chr3	74753396	74757741	-	Xrna	4346	41	94	61	155	174.295
Xrna_1142	chr3	80069673	80072494	-	Xrna	2822	28	84	50	134	138.009
Xrna_1143	chr3	80083915	80086823	-	Xrna	2909	44	78	40	118	129.735
Xrna_1144	chr3	80095164	80098794	-	Xrna	3631	28	80	32	112	113.318
Xrna_1145	chr3	83283199	83286500	+	Xrna	3302	105	81	34	115	113.983
Xrna_1146	chr3	83325822	83329388	+	Xrna	3567	58	84	34	118	120.435
Xrna_1147	chr3	83332245	83335340	+	Xrna	3096	47	91	29	120	124.06
Xrna_1148	chr3	100468496	100471176	+	Xrna_antisense	2681	67	74	77	151	145.221
Xrna_1149	chr3	100472440	100474531	+	Xrna_antisense	2092	37	53	53	106	102.292
Xrna_1150	chr3	101341938	101343547	-	Xrna	1610	8	54	53	107	103.886
Xrna_1151	chr3	101344630	101349664	-	Xrna_antisense	5035	31	159	99	258	256.243
Xrna_1152	chr3	101350728	101356141	-	Xrna	5414	211	240	182	422	432.891
Xrna_1153	chr3	101357220	101360357	+	Xrna	3138	378	107	49	156	148.921
Xrna_1154	chr3	101407692	101409944	+	Xrna	2253	35	110	57	167	159.151
Xrna_1155	chr3	101413464	101416204	+	Xrna	2741	193	141	100	241	241.117
Xrna_1156	chr3	108257610	108262212	-	Xrna	4603	96	164	222	386	384.345
Xrna_1157	chr3	110356447	110366534	+	Xrna_antisense	10088	351	340	428	768	810.481
Xrna_1158	chr3	120032879	120037577	-	Xrna	4699	18	66	121	187	196.481
Xrna_1159	chr3	120039747	120042060	-	Xrna	2314	20	32	76	108	117.266
Xrna_1160	chr3	121109659	121113445	-	Xrna_antisense	3787	21	21	91	112	122.504
Xrna_1161	chr3	121122542	121135190	-	Xrna_antisense	12649	293	389	483	872	889.335
Xrna_1162	chr3	128311458	128314235	-	Xrna	2778	4	23	95	118	120.568
Xrna_1163	chr3	128316004	128318647	-	Xrna	2644	3	31	103	134	125.313
Xrna_1164	chr3	128320788	128325731	-	Xrna	4944	8	70	152	222	218.419
Xrna_1165	chr3	128535882	128545273	+	Xrna	9392	122	221	348	569	589.195
Xrna_1166	chr3	128637970	128643271	+	Xrna_antisense	5302	85	169	386	555	547.197
Xrna_1167	chr3	128885435	128887247	-	Xrna	1813	78	55	66	121	124.554
Xrna_1168	chr3	135863530	135866626	-	Xrna_antisense	3097	28	58	83	141	145.202
Xrna_1169	chr3	138351982	138357168	-	Xrna_antisense	5187	26	120	126	246	250.682
Xrna_1170	chr3	138359037	138362704	-	Xrna	3668	18	95	160	255	266.339
Xrna_1171	chr3	138364115	138365752	-	Xrna	1638	19	77	114	191	200.485
Xrna_1172	chr3	138367068	138371161	-	Xrna	4094	28	116	196	312	329.309
Xrna_1173	chr3	141645639	141649089	+	Xrna	3451	19	41	85	126	128.824
Xrna_1174	chr3	142779748	142782346	+	Xrna	2599	55	44	62	106	104.19
Xrna_1175	chr3	144462459	144464741	-	Xrna	2283	71	80	33	113	115.672
Xrna_1176	chr3	145051936	145057567	+	Xrna	5632	232	246	131	377	390.494
Xrna_1177	chr3	145059201	145098947	+	Xrna	39747	1726	1482	646	2128	2215.77
Xrna_1178	chr3	145103880	145111209	+	Xrna	7330	73	220	109	329	344.169
Xrna_1179	chr3	145118582	145121374	+	Xrna	2793	31	68	32	100	101.685
Xrna_1180	chr3	145128649	145132734	+	Xrna	4086	43	81	41	122	128.767
Xrna_1181	chr3	145157527	145160548	+	Xrna	3022	44	71	50	121	128.444
Xrna_1182	chr3	145780687	145784113	-	Xrna_antisense	3427	88	73	85	158	172.17
Xrna_1183	chr3	153976455	153979189	-	Xrna	2735	39	61	55	116	119.183
Xrna_1184	chr3	156250444	156254067	-	Xrna_antisense	3624	34	53	99	152	157.974
Xrna_1185	chr3	158413373	158435760	+	Xrna_antisense	22388	231	766	1123	1889	1988.72
Xrna_1186	chr3	158437199	158446289	+	Xrna_antisense	9091	94	231	312	543	592.991
Xrna_1187	chr3	162111039	162114434	-	Xrna	3396	49	57	56	113	127.97
Xrna_1188	chr3	162143155	162151086	-	Xrna	7932	101	175	169	344	365.937
Xrna_1189	chr3	162170673	162173700	-	Xrna	3028	39	74	64	138	143.627
Xrna_1190	chr3	162177633	162179814	-	Xrna	2182	18	58	48	106	108.916
Xrna_1191	chr3	162181871	162186197	-	Xrna	4327	44	86	81	167	175.263
Xrna_1192	chr3	162189406	162204329	-	Xrna	14924	258	458	474	932	984.833
Xrna_1193	chr3	162207250	162223049	-	Xrna	15800	207	476	392	868	926.608
Xrna_1194	chr3	162227457	162228951	-	Xrna	1495	22	53	54	107	114.647
Xrna_1195	chr3	162232217	162249198	-	Xrna	16982	470	565	464	1029	1066.93
Xrna_1196	chr3	162250914	162301091	-	Xrna	50178	1872	2233	1700	3933	4111.5
Xrna_1197	chr3	162302449	162305093	-	Xrna	2645	72	122	97	219	232.368
Xrna_1198	chr3	162306968	162317754	-	Xrna	10787	408	593	430	1023	1078.89
Xrna_1199	chr3	165211119	165214317	-	Xrna_antisense	3199	48	93	48	141	140.628
Xrna_1200	chr3	165234736	165246820	-	Xrna_antisense	12085	167	301	116	417	424.37
Xrna_1201	chr3	165255502	165259577	-	Xrna_antisense	4076	28	82	35	117	122.675
Xrna_1202	chr3	165267112	165270562	-	Xrna_antisense	3451	34	68	32	100	105.253
Xrna_1203	chr3	165633031	165635824	-	Xrna_antisense	2794	189	225	72	297	301.544
Xrna_1204	chr3	166634005	166637839	-	Xrna	3835	31	67	68	135	144.101
Xrna_1205	chr3	176729465	176734310	-	Xrna	4846	76	141	166	307	314.088
Xrna_1206	chr3	179117757	179121473	+	Xrna_antisense	3717	30	59	71	130	133.416
Xrna_1207	chr3	185544252	185550395	+	Xrna	6144	47	118	120	238	247.361
Xrna_1208	chr3	187070221	187072944	-	Xrna	2724	33	71	55	126	139.888
Xrna_1209	chr3	189314534	189327158	+	Xrna	12625	269	398	154	552	574.203
Xrna_1210	chr3	189330313	189334581	+	Xrna	4269	36	148	40	188	198.91
Xrna_1211	chr3	193416814	193422687	+	Xrna	5874	42	129	183	312	317.201
Xrna_1212	chr3	196765091	196767102	-	Xrna	2012	3	31	69	100	101.172
Xrna_1213	chr4	1858082	1861701	+	Xrna	3620	43	86	139	225	221.608
Xrna_1214	chr4	3502158	3505314	-	Xrna	3157	19	33	79	112	113.224
Xrna_1215	chr4	15598315	15601740	-	Xrna_antisense	3426	31	57	60	117	122.162
Xrna_1216	chr4	17636125	17639286	+	Xrna_antisense	3162	27	73	112	185	203.142
Xrna_1217	chr4	19152730	19155444	-	Xrna	2715	11	46	54	100	118.481
Xrna_1218	chr4	24509727	24516964	-	Xrna	7238	103	177	341	518	596.616
Xrna_1219	chr4	26758447	26761894	+	Xrna	3448	40	77	68	145	149.016
Xrna_1220	chr4	26763698	26768352	+	Xrna	4655	40	89	92	181	187.314
Xrna_1221	chr4	36480511	36483382	-	Xrna	2872	43	102	66	168	187.637
Xrna_1222	chr4	36486767	36489472	-	Xrna	2706	20	71	39	110	120.587
Xrna_1223	chr4	36491149	36497130	-	Xrna	5982	104	170	80	250	261.557
Xrna_1224	chr4	41966316	41968823	+	Xrna	2508	18	49	68	117	124.838
Xrna_1225	chr4	44703128	44706356	+	Xrna_antisense	3229	119	69	78	147	157.234
Xrna_1226	chr4	66075615	66079075	-	Xrna	3461	55	78	52	130	128.558
Xrna_1227	chr4	74580318	74594282	+	Xrna_antisense	13965	237	359	291	650	671.01
Xrna_1228	chr4	75143032	75156701	-	Xrna_antisense	13670	258	309	362	671	697.447
Xrna_1229	chr4	75160040	75196309	-	Xrna_antisense	36270	871	1519	1477	2996	3106.95
Xrna_1230	chr4	77860248	77870784	-	Xrna	10537	434	448	416	864	882.142
Xrna_1231	chr4	79600335	79618059	-	Xrna_antisense	17725	132	598	500	1098	1110.03
Xrna_1232	chr4	79620825	79629545	-	Xrna_antisense	8721	37	287	213	500	501.403
Xrna_1233	chr4	79631381	79635008	-	Xrna	3628	32	118	98	216	210.316
Xrna_1234	chr4	79640605	79665153	+	Xrna	24549	520	1657	937	2594	2641.74
Xrna_1235	chr4	83269137	83271484	-	Xrna	2348	16	82	92	174	189.174
Xrna_1236	chr4	83387745	83389966	+	Xrna	2222	12	35	71	106	108.251
Xrna_1237	chr4	88067268	88069917	+	Xrna	2650	24	55	78	133	144.177
Xrna_1238	chr4	89641355	89644903	-	Xrna_antisense	3549	31	44	86	130	147.536
Xrna_1239	chr4	109556101	109558078	+	Xrna	1978	23	49	57	106	112.901
Xrna_1240	chr4	115068289	115069365	+	Xrna	1077	65	60	58	118	140.324
Xrna_1241	chr4	115072645	115089106	+	Xrna	16462	310	736	550	1286	1425.22
Xrna_1242	chr4	115090523	115124352	+	Xrna	33830	708	1341	898	2239	2473.44
Xrna_1243	chr4	115126491	115148028	+	Xrna	21538	231	665	586	1251	1412.94
Xrna_1244	chr4	115149953	115158434	+	Xrna	8482	57	268	228	496	590.486
Xrna_1245	chr4	115160277	115175113	+	Xrna	14837	193	432	324	756	854.529
Xrna_1246	chr4	115184727	115190810	+	Xrna	6084	77	174	136	310	354.132
Xrna_1247	chr4	115192365	115202897	+	Xrna	10533	213	261	212	473	525.106
Xrna_1248	chr4	115204993	115208993	+	Xrna	4001	54	109	80	189	218.552
Xrna_1249	chr4	115212656	115215484	+	Xrna	2829	13	61	50	111	131.955
Xrna_1250	chr4	115229475	115236879	+	Xrna	7405	92	214	146	360	389.147
Xrna_1251	chr4	115242308	115248688	+	Xrna	6381	106	175	115	290	312.228
Xrna_1252	chr4	115252640	115258593	+	Xrna	5954	52	130	90	220	227.434
Xrna_1253	chr4	115410935	115435009	+	Xrna	24075	348	591	665	1256	1329.99
Xrna_1254	chr4	134178414	134184687	-	Xrna	6274	2338	310	274	584	598.248
Xrna_1255	chr4	134414129	134419946	-	Xrna	5818	72	129	75	204	214.187
Xrna_1256	chr4	134425932	134428493	-	Xrna	2562	55	73	33	106	111.231
Xrna_1257	chr4	134434846	134439088	-	Xrna	4243	58	118	66	184	200.884
Xrna_1258	chr4	134440962	134455576	-	Xrna	14615	2036	1362	1014	2376	2410.3
Xrna_1259	chr4	135312477	135315676	+	Xrna	3200	87	94	75	169	173.745
Xrna_1260	chr4	135320224	135326330	+	Xrna	6107	62	124	122	246	274.405
Xrna_1261	chr4	135385012	135388241	+	Xrna	3230	62	47	64	111	114.932
Xrna_1262	chr4	135410903	135413707	+	Xrna	2805	26	29	74	103	114.552
Xrna_1263	chr4	140351460	140354404	+	Xrna_antisense	2945	13	45	70	115	117.133
Xrna_1264	chr4	140356062	140358696	+	Xrna_antisense	2635	10	48	54	102	110.377
Xrna_1265	chr4	140360449	140363073	+	Xrna_antisense	2625	10	39	79	118	121.384
Xrna_1266	chr4	140364825	140368806	+	Xrna_antisense	3982	51	53	159	212	231.932
Xrna_1267	chr4	144785144	144789486	-	Xrna_antisense	4343	50	81	99	180	198.056
Xrna_1268	chr4	144830748	144832625	-	Xrna_antisense	1878	181	87	73	160	161.485
Xrna_1269	chr4	152031050	152039988	+	Xrna_antisense	8939	71	249	603	852	876.031
Xrna_1270	chr4	157223462	157225558	+	Xrna	2097	78	119	127	246	273.342
Xrna_1271	chr4	157226740	157249415	+	Xrna	22676	824	1071	1198	2269	2425.07
Xrna_1272	chr4	157250796	157288397	+	Xrna	37602	1412	1352	1659	3011	3198.1
Xrna_1273	chr4	157294434	157299722	+	Xrna	5289	73	152	255	407	454.527
Xrna_1274	chr4	157302428	157308132	+	Xrna	5705	71	97	175	272	292.776
Xrna_1275	chr4	157313366	157316987	+	Xrna	3622	36	59	65	124	141.975
Xrna_1276	chr4	157323391	157329292	+	Xrna	5902	72	102	223	325	386.718
Xrna_1277	chr4	157338637	157344171	+	Xrna	5535	74	56	125	181	206.501
Xrna_1278	chr4	157347724	157353070	+	Xrna	5347	83	79	109	188	199.802
Xrna_1279	chr4	159106085	159120255	-	Xrna_antisense	14171	292	293	321	614	644.934
Xrna_1280	chr4	159121600	159124103	-	Xrna_antisense	2504	27	53	66	119	136.339
Xrna_1281	chr4	159127397	159130737	-	Xrna_antisense	3341	39	75	112	187	210.259
Xrna_1282	chr4	159133527	159145907	-	Xrna_antisense	12381	212	352	329	681	738.895
Xrna_1283	chr4	159148311	159150039	-	Xrna_antisense	1729	118	57	50	107	118.955
Xrna_1284	chr4	164028267	164030936	-	Xrna_antisense	2670	44	49	91	140	145.107
Xrna_1285	chr4	167119418	167156357	+	Xrna_antisense	36940	2726	3736	2949	6685	7388.53
Xrna_1286	chr4	167159095	167187541	+	Xrna_antisense	28447	2494	2917	2430	5347	5969.63
Xrna_1287	chr4	167192627	167292932	+	Xrna_antisense	100306	5594	8129	6476	14605	16094.3
Xrna_1288	chr4	167294332	167369072	+	Xrna_antisense	74741	2242	4207	2742	6949	7444.65
Xrna_1289	chr4	167370949	167382155	+	Xrna_antisense	11207	510	443	343	786	864.929
Xrna_1290	chr4	181413057	181416037	-	Xrna	2981	17	83	62	145	157.12
Xrna_1291	chr4	181418036	181427632	-	Xrna	9597	148	380	242	622	657.004
Xrna_1292	chr4	181428833	181453966	-	Xrna	25134	860	1312	977	2289	2477.94
Xrna_1293	chr4	187677677	187680273	-	Xrna	2597	84	87	75	162	186.479
Xrna_1294	chr5	263362	265023	+	Xrna	1662	18	61	64	125	127.723
Xrna_1295	chr5	668843	675903	+	Xrna_antisense	7061	187	194	528	722	714.413
Xrna_1296	chr5	1818721	1821935	+	Xrna	3215	15	49	66	115	116.716
Xrna_1297	chr5	6758111	6764083	+	Xrna	5973	55	87	176	263	267.933
Xrna_1298	chr5	12806764	12812821	+	Xrna	6058	107	280	324	604	615.575
Xrna_1299	chr5	12815108	12818367	+	Xrna	3260	41	72	91	163	170.025
Xrna_1300	chr5	14704488	14715364	+	Xrna_antisense	10877	333	502	692	1194	1223.1
Xrna_1301	chr5	25385506	25405831	+	Xrna_antisense	20326	551	804	454	1258	1279.77
Xrna_1302	chr5	25409789	25412100	+	Xrna_antisense	2312	21	74	50	124	122.124
Xrna_1303	chr5	25413895	25417856	+	Xrna_antisense	3962	42	134	75	209	211.625
Xrna_1304	chr5	25419440	25431872	+	Xrna_antisense	12433	156	367	195	562	570.995
Xrna_1305	chr5	25434741	25436986	+	Xrna_antisense	2246	59	82	45	127	140.59
Xrna_1306	chr5	25438565	25445987	+	Xrna_antisense	7423	127	235	132	367	371.269
Xrna_1307	chr5	25449553	25459232	+	Xrna	9680	406	402	332	734	752.635
Xrna_1308	chr5	25461668	25465895	+	Xrna	4228	89	172	156	328	340.373
Xrna_1309	chr5	25468650	25473653	+	Xrna	5004	141	186	120	306	316.935
Xrna_1310	chr5	25476808	25482891	+	Xrna	6084	72	177	99	276	283.42
Xrna_1311	chr5	25487069	25490829	+	Xrna	3761	55	104	60	164	158.486
Xrna_1312	chr5	25515050	25522878	+	Xrna	7829	121	215	128	343	343.466
Xrna_1313	chr5	25527439	25531576	+	Xrna	4138	28	83	60	143	149.927
Xrna_1314	chr5	25537534	25541150	+	Xrna	3617	67	82	47	129	131.31
Xrna_1315	chr5	25543889	25551231	+	Xrna	7343	133	211	139	350	344.947
Xrna_1316	chr5	27681970	27686012	-	Xrna	4043	54	87	54	141	140.154
Xrna_1317	chr5	27689809	27693239	-	Xrna	3431	65	100	50	150	159.075
Xrna_1318	chr5	27701273	27703824	-	Xrna	2552	91	92	42	134	134.992
Xrna_1319	chr5	27705439	27709607	-	Xrna	4169	79	109	46	155	159.189
Xrna_1320	chr5	27710722	27716286	-	Xrna	5565	100	187	100	287	280.516
Xrna_1321	chr5	27717699	27722733	-	Xrna	5035	149	215	127	342	345.573
Xrna_1322	chr5	28078171	28085987	+	Xrna	7817	292	426	218	644	634.61
Xrna_1323	chr5	28087464	28093019	+	Xrna	5556	104	176	85	261	250.739
Xrna_1324	chr5	28097563	28100803	+	Xrna	3241	23	78	37	115	113.869
Xrna_1325	chr5	28506141	28510034	-	Xrna	3894	28	33	107	140	142.621
Xrna_1326	chr5	28533008	28535707	-	Xrna	2700	8	32	79	111	108.612
Xrna_1327	chr5	28543492	28559214	-	Xrna	15723	203	205	574	779	779.224
Xrna_1328	chr5	28560808	28582667	-	Xrna	21860	283	324	737	1061	1053.69
Xrna_1329	chr5	28586592	28596333	-	Xrna	9742	122	169	335	504	495.557
Xrna_1330	chr5	28598589	28601923	-	Xrna	3335	28	65	124	189	186.176
Xrna_1331	chr5	28607326	28616295	-	Xrna	8970	90	221	400	621	643.378
Xrna_1332	chr5	28876457	28932650	+	Xrna_antisense	56194	8315	12254	14829	27083	27146.6
Xrna_1333	chr5	32088043	32091028	-	Xrna_antisense	2986	16	36	71	107	98.5345
Xrna_1334	chr5	32097044	32103045	-	Xrna_antisense	6002	52	182	206	388	371.459
Xrna_1335	chr5	33474889	33480963	+	Xrna	6075	27	172	119	291	295.11
Xrna_1336	chr5	34156349	34158136	-	Xrna	1788	27	74	70	144	142.45
Xrna_1337	chr5	34160149	34161412	-	Xrna	1264	89	64	49	113	112.768
Xrna_1338	chr5	36869982	36876778	-	Xrna	6797	891	427	287	714	724.586
Xrna_1339	chr5	37101161	37104981	-	Xrna	3821	10	18	112	130	134.954
Xrna_1340	chr5	42989353	42993034	-	Xrna	3682	295	62	124	186	183.424
Xrna_1341	chr5	43007666	43012569	-	Xrna	4904	44	132	182	314	312.304
Xrna_1342	chr5	43050134	43056133	+	Xrna_antisense	6000	242	194	170	364	389.982
Xrna_1343	chr5	43057356	43059630	+	Xrna_antisense	2275	65	38	66	104	102.862
Xrna_1344	chr5	44828698	44839934	+	Xrna	11237	293	307	291	598	607.908
Xrna_1345	chr5	54723742	54731796	+	Xrna_antisense	8055	55	157	493	650	649.109
Xrna_1346	chr5	60623621	60626748	-	Xrna	3128	0	0	120	120	133.929
Xrna_1347	chr5	61927065	61930073	+	Xrna	3009	22	83	94	177	174.523
Xrna_1348	chr5	64796628	64798933	-	Xrna	2306	3	30	76	106	110.737
Xrna_1349	chr5	64810295	64812488	-	Xrna	2194	5	42	69	111	117.873
Xrna_1350	chr5	65379179	65390067	+	Xrna	10889	125	250	360	610	614.057
Xrna_1351	chr5	65393268	65396226	+	Xrna	2959	24	41	84	125	130.456
Xrna_1352	chr5	65481254	65483724	+	Xrna	2471	22	52	53	105	100.85
Xrna_1353	chr5	71510038	71512166	-	Xrna	2129	14	34	72	106	102.862
Xrna_1354	chr5	79872228	79872243	-	Xrna	16	0	0	2661	2661	2743.86
Xrna_1355	chr5	86660267	86671113	-	Xrna_antisense	10847	373	479	562	1041	1060.4
Xrna_1356	chr5	86672998	86685027	-	Xrna_antisense	12030	706	1008	1139	2147	2213.36
Xrna_1357	chr5	87480357	87482604	-	Xrna	2248	40	54	69	123	141.52
Xrna_1358	chr5	101459747	101463323	-	Xrna	3577	27	73	63	136	147.916
Xrna_1359	chr5	105889149	105889186	+	Xrna	38	0	55	74	129	144.291
Xrna_1360	chr5	108663652	108666019	-	Xrna	2368	26	49	69	118	122.219
Xrna_1361	chr5	119154164	119185008	+	Xrna	30845	810	1581	1315	2896	2972.66
Xrna_1362	chr5	119186164	119239557	+	Xrna	53394	1270	2216	1694	3910	4073.89
Xrna_1363	chr5	119242103	119252732	+	Xrna	10630	271	409	318	727	738.117
Xrna_1364	chr5	119254721	119273755	+	Xrna	19035	413	611	485	1096	1154.19
Xrna_1365	chr5	119275467	119293418	+	Xrna	17952	506	611	521	1132	1178.66
Xrna_1366	chr5	119295114	119306935	+	Xrna	11822	211	327	271	598	627.266
Xrna_1367	chr5	119308321	119312139	+	Xrna	3819	67	98	86	184	194.317
Xrna_1368	chr5	119313865	119320840	+	Xrna	6976	176	311	237	548	568.376
Xrna_1369	chr5	119327335	119360015	+	Xrna	32681	473	1102	948	2050	2097.62
Xrna_1370	chr5	119361098	119373810	+	Xrna	12713	69	315	329	644	664.596
Xrna_1371	chr5	119384952	119390269	+	Xrna	5318	36	118	105	223	222.253
Xrna_1372	chr5	119400357	119405287	+	Xrna	4931	37	99	114	213	226.182
Xrna_1373	chr5	119412392	119416101	+	Xrna	3710	55	76	73	149	145.98
Xrna_1374	chr5	119417790	119420581	+	Xrna	2792	49	70	63	133	134.119
Xrna_1375	chr5	119422930	119426009	+	Xrna	3080	16	56	63	119	123.946
Xrna_1376	chr5	119427100	119432604	+	Xrna	5505	84	121	118	239	243.509
Xrna_1377	chr5	119449997	119453018	+	Xrna	3022	11	47	59	106	114.248
Xrna_1378	chr5	119475585	119481077	+	Xrna	5493	71	106	119	225	236.373
Xrna_1379	chr5	119508480	119511871	+	Xrna	3392	28	45	70	115	127.381
Xrna_1380	chr5	119562975	119573041	+	Xrna	10067	49	197	187	384	398.579
Xrna_1381	chr5	119596922	119601448	+	Xrna_antisense	4527	44	71	84	155	162.434
Xrna_1382	chr5	119604857	119611745	+	Xrna_antisense	6889	30	83	152	235	239.656
Xrna_1383	chr5	119620001	119627306	+	Xrna_antisense	7306	88	125	121	246	266.396
Xrna_1384	chr5	119629010	119632013	+	Xrna_antisense	3004	24	52	54	106	109.523
Xrna_1385	chr5	119648794	119652156	+	Xrna_antisense	3363	11	61	66	127	127.097
Xrna_1386	chr5	119678149	119682007	+	Xrna_antisense	3859	15	54	81	135	141.387
Xrna_1387	chr5	119741424	119745271	+	Xrna	3848	25	44	66	110	113.356
Xrna_1388	chr5	126173121	126175287	+	Xrna	2167	4	56	63	119	120.587
Xrna_1389	chr5	130756415	130759579	-	Xrna	3165	23	139	141	280	290.024
Xrna_1390	chr5	132205512	132207956	+	Xrna	2445	89	104	63	167	165.603
Xrna_1391	chr5	133462613	133474020	-	Xrna_antisense	11408	29	112	326	438	454.28
Xrna_1392	chr5	137259126	137261172	-	Xrna_antisense	2047	7	27	73	100	99.5404
Xrna_1393	chr5	137268059	137272131	-	Xrna_antisense	4073	25	90	174	264	273.589
Xrna_1394	chr5	137879141	137881263	+	Xrna	2123	29	66	65	131	135.447
Xrna_1395	chr5	138264662	138269824	-	Xrna_antisense	5163	10	51	89	140	144.367
Xrna_1396	chr5	138275944	138279967	-	Xrna	4024	14	79	88	167	167.596
Xrna_1397	chr5	138668623	138670434	+	Xrna_antisense	1812	14	58	114	172	179.628
Xrna_1398	chr5	138889333	138894490	+	Xrna	5158	298	200	178	378	378.975
Xrna_1399	chr5	139010820	139014973	+	Xrna	4154	20	103	166	269	271.274
Xrna_1400	chr5	140888583	140893209	-	Xrna_antisense	4627	19	52	99	151	175.092
Xrna_1401	chr5	141674533	141677407	-	Xrna	2875	7	51	99	150	154.046
Xrna_1402	chr5	141682947	141688516	-	Xrna	5570	23	95	170	265	271.236
Xrna_1403	chr5	150872405	150876123	+	Xrna	3719	22	55	66	121	132.866
Xrna_1404	chr5	151197510	151209583	+	Xrna_antisense	12074	215	334	495	829	929.417
Xrna_1405	chr5	154205233	154211765	+	Xrna_antisense	6533	34	274	355	629	662.166
Xrna_1406	chr5	154213030	154221932	+	Xrna_antisense	8903	16	224	357	581	603.296
Xrna_1407	chr5	173389418	173391464	+	Xrna	2047	31	52	92	144	155.317
Xrna_1408	chr5	175966567	175969823	-	Xrna_antisense	3257	23	39	80	119	121.935
Xrna_1409	chr5	176875888	176881872	-	Xrna_antisense	5985	73	85	187	272	269.679
Xrna_1410	chr5	177041172	177044276	-	Xrna_antisense	3105	34	144	96	240	241.592
Xrna_1411	chr5	179033245	179039232	-	Xrna_antisense	5988	31	123	265	388	373.148
Xrna_1412	chr5	179094942	179097490	+	Xrna	2549	13	75	65	140	137.554
Xrna_1413	chr5	180710654	180715793	+	Xrna	5140	165	527	598	1125	1114.95
Xrna_1414	chr6	3019131	3023322	-	Xrna_antisense	4192	890	196	117	313	330.258
Xrna_1415	chr6	4008291	4015619	-	Xrna	7329	53	252	149	401	383.415
Xrna_1416	chr6	4017211	4019001	-	Xrna_antisense	1791	61	79	58	137	127.837
Xrna_1417	chr6	5099578	5102161	-	Xrna	2584	7	35	73	108	103.962
Xrna_1418	chr6	15523257	15526661	+	Xrna_antisense	3405	39	43	78	121	111.535
Xrna_1419	chr6	16151411	16158942	+	Xrna_antisense	7532	278	346	413	759	710.124
Xrna_1420	chr6	16265091	16268125	-	Xrna_antisense	3035	127	130	327	457	455.324
Xrna_1421	chr6	16297525	16302342	+	Xrna_antisense	4818	46	96	123	219	205.116
Xrna_1422	chr6	16752433	16759362	+	Xrna_antisense	6930	178	250	187	437	435.226
Xrna_1423	chr6	17610444	17614168	-	Xrna_antisense	3725	81	111	180	291	280.611
Xrna_1424	chr6	20132775	20139531	+	Xrna_antisense	6757	404	155	161	316	306.858
Xrna_1425	chr6	20400416	20403616	-	Xrna_antisense	3201	166	68	96	164	154.71
Xrna_1426	chr6	23038069	23045510	-	Xrna	7442	60	180	105	285	282.907
Xrna_1427	chr6	23047452	23049779	-	Xrna	2328	29	70	42	112	105.955
Xrna_1428	chr6	23053559	23058392	-	Xrna	4834	62	102	73	175	168.792
Xrna_1429	chr6	23065758	23069979	-	Xrna	4222	31	77	74	151	155.754
Xrna_1430	chr6	23071230	23075611	-	Xrna	4382	39	87	93	180	182.646
Xrna_1431	chr6	23077452	23084453	-	Xrna	7002	203	170	141	311	336.824
Xrna_1432	chr6	23086322	23093870	-	Xrna	7549	111	200	183	383	386.262
Xrna_1433	chr6	23096605	23101491	-	Xrna	4887	49	139	121	260	263.72
Xrna_1434	chr6	23104672	23110029	-	Xrna	5358	41	128	98	226	224.796
Xrna_1435	chr6	23112322	23124416	-	Xrna	12095	108	274	289	563	593.086
Xrna_1436	chr6	23125698	23128541	-	Xrna	2844	66	112	84	196	208.399
Xrna_1437	chr6	23129700	23159842	-	Xrna	30143	697	945	822	1767	1839.55
Xrna_1438	chr6	23166270	23170837	-	Xrna	4568	134	163	123	286	295.243
Xrna_1439	chr6	23172501	23175567	-	Xrna	3067	75	119	92	211	215.459
Xrna_1440	chr6	23401681	23405710	+	Xrna	4030	109	85	88	173	176.003
Xrna_1441	chr6	26231765	26234495	-	Xrna_antisense	2731	69	83	125	208	200.903
Xrna_1442	chr6	26532959	26533144	-	Xrna	186	37	39	62	101	102.805
Xrna_1443	chr6	27075299	27077566	-	Xrna	2268	28	44	64	108	107.891
Xrna_1444	chr6	27079636	27083238	-	Xrna	3603	52	71	158	229	232.691
Xrna_1445	chr6	27084577	27090001	-	Xrna	5425	62	110	178	288	297.881
Xrna_1446	chr6	27105386	27107312	-	Xrna_antisense	1927	4639	72	162	234	233.526
Xrna_1447	chr6	27108774	27114191	-	Xrna	5418	460	198	378	576	576.613
Xrna_1448	chr6	27125880	27126193	+	Xrna_antisense	314	335	30	80	110	119.505
Xrna_1449	chr6	27198173	27198333	-	Xrna	161	6572	300	147	447	452.629
Xrna_1450	chr6	27656042	27656313	+	Xrna	272	2461	123	115	238	235.481
Xrna_1451	chr6	27758989	27759134	-	Xrna	146	1043	147	177	324	332.706
Xrna_1452	chr6	27796297	27798981	-	Xrna_antisense	2685	236	68	97	165	155.962
Xrna_1453	chr6	27803476	27805717	-	Xrna_antisense	2242	167	64	83	147	141.786
Xrna_1454	chr6	28080526	28084255	-	Xrna_antisense	3730	48	132	67	199	192.325
Xrna_1455	chr6	28207827	28210199	+	Xrna	2373	44	79	70	149	145.183
Xrna_1456	chr6	28212523	28215079	+	Xrna_antisense	2557	22	39	64	103	98.5915
Xrna_1457	chr6	28303452	28305831	+	Xrna_antisense	2380	92	53	50	103	98.136
Xrna_1458	chr6	34201625	34204534	-	Xrna	2910	40	46	179	225	221
Xrna_1459	chr6	34541117	34543475	-	Xrna	2359	5	29	80	109	92.044
Xrna_1460	chr6	34545401	34550220	-	Xrna	4820	39	117	216	333	310.463
Xrna_1461	chr6	35196180	35222346	-	Xrna_antisense	26167	172	565	847	1412	1371.28
Xrna_1462	chr6	35466152	35468350	+	Xrna_antisense	2199	35	50	83	133	126.755
Xrna_1463	chr6	36079829	36082090	+	Xrna	2262	7	65	87	152	148.048
Xrna_1464	chr6	36084706	36086712	+	Xrna	2007	19	54	84	138	126.3
Xrna_1465	chr6	36088179	36091858	+	Xrna	3680	15	43	113	156	143.627
Xrna_1466	chr6	36576686	36580498	+	Xrna	3813	30	106	150	256	238.802
Xrna_1467	chr6	42664193	42666310	+	Xrna_antisense	2118	14	51	49	100	97.6046
Xrna_1468	chr6	44059819	44080590	-	Xrna	20772	344	1032	1106	2138	2044.93
Xrna_1469	chr6	50389038	50408890	+	Xrna	19853	251	732	500	1232	1239.41
Xrna_1470	chr6	50415621	50418601	+	Xrna	2981	30	80	29	109	114.742
Xrna_1471	chr6	50427164	50434427	+	Xrna	7264	272	154	116	270	271.122
Xrna_1472	chr6	53115436	53127568	-	Xrna	12133	137	395	456	851	872.311
Xrna_1473	chr6	56922526	56941063	+	Xrna	18538	379	599	1045	1644	1677.71
Xrna_1474	chr6	56942407	56944256	+	Xrna	1850	8	50	83	133	135.732
Xrna_1475	chr6	56945969	56948276	+	Xrna	2308	20	38	144	182	184.164
Xrna_1476	chr6	68590826	68597538	-	Xrna	6713	4543	11894	8692	20586	20627.3
Xrna_1477	chr6	68596153	68600812	+	Xrna_antisense	4660	97	104	56	160	153.078
Xrna_1478	chr6	79559044	79563202	-	Xrna	4159	41	88	54	142	133.34
Xrna_1479	chr6	79572396	79575405	-	Xrna	3010	37	100	46	146	148.656
Xrna_1480	chr6	86208803	86211227	-	Xrna	2425	22	43	74	117	128.159
Xrna_1481	chr6	88215092	88217856	-	Xrna_antisense	2765	42	64	69	133	131.082
Xrna_1482	chr6	88219676	88223875	-	Xrna_antisense	4200	75	93	108	201	202.592
Xrna_1483	chr6	88380124	88382855	+	Xrna	2732	22	48	53	101	101.343
Xrna_1484	chr6	88923950	88932639	-	Xrna	8690	103	154	228	382	389.545
Xrna_1485	chr6	88937129	88952929	-	Xrna	15801	198	412	495	907	917.498
Xrna_1486	chr6	88954363	88959268	-	Xrna	4906	77	181	168	349	349.16
Xrna_1487	chr6	88960453	88962865	-	Xrna	2413	39	84	85	169	170.708
Xrna_1488	chr6	88969387	88985588	-	Xrna_antisense	16202	217	401	466	867	872.634
Xrna_1489	chr6	88986711	89002888	-	Xrna	16178	202	413	522	935	953.253
Xrna_1490	chr6	91216839	91222261	-	Xrna	5423	91	101	90	191	191.527
Xrna_1491	chr6	96019825	96023057	-	Xrna	3233	82	77	40	117	117.437
Xrna_1492	chr6	99304744	99313178	-	Xrna	8435	95	158	180	338	337.014
Xrna_1493	chr6	99985645	99988259	+	Xrna	2615	16	83	59	142	147.384
Xrna_1494	chr6	104351943	104355424	-	Xrna	3482	18	109	47	156	159.872
Xrna_1495	chr6	104392794	104396004	-	Xrna	3211	10	95	50	145	142.697
Xrna_1496	chr6	104397406	104403110	-	Xrna	5705	25	174	57	231	234.171
Xrna_1497	chr6	104411441	104425990	-	Xrna	14550	111	452	121	573	593.997
Xrna_1498	chr6	104432074	104437303	-	Xrna	5230	52	206	61	267	276.379
Xrna_1499	chr6	104451626	104465478	-	Xrna	13853	143	410	162	572	564.865
Xrna_1500	chr6	104467645	104470301	-	Xrna	2657	11	85	26	111	113.356
Xrna_1501	chr6	104477050	104480429	-	Xrna	3380	40	136	57	193	188.889
Xrna_1502	chr6	104484268	104496076	-	Xrna	11809	80	437	143	580	581.604
Xrna_1503	chr6	104498105	104504425	-	Xrna	6321	49	191	70	261	265.922
Xrna_1504	chr6	104511088	104536308	-	Xrna	25221	287	863	290	1153	1151.52
Xrna_1505	chr6	104546142	104548088	-	Xrna	1947	15	83	27	110	109.466
Xrna_1506	chr6	104550807	104556097	-	Xrna	5291	60	153	58	211	211.018
Xrna_1507	chr6	104558068	104591414	-	Xrna	33347	275	1604	603	2207	2246.73
Xrna_1508	chr6	104592533	104602980	-	Xrna	10448	181	614	234	848	840.542
Xrna_1509	chr6	104604548	104637495	-	Xrna	32948	456	1829	660	2489	2478.11
Xrna_1510	chr6	104639467	104766120	-	Xrna	126654	2190	7491	2582	10073	10197
Xrna_1511	chr6	104768590	104785602	-	Xrna	17013	277	1029	382	1411	1419.09
Xrna_1512	chr6	104846681	104852383	-	Xrna	5703	54	133	35	168	166.837
Xrna_1513	chr6	109009052	109011972	+	Xrna	2921	35	56	74	130	125.294
Xrna_1514	chr6	109680971	109684119	-	Xrna	3149	57	78	70	148	140.552
Xrna_1515	chr6	109765390	109769270	+	Xrna_antisense	3881	28	60	98	158	143.038
Xrna_1516	chr6	111219316	111226941	+	Xrna	7626	93	242	319	561	550.746
Xrna_1517	chr6	113010988	113024936	+	Xrna	13949	278	363	221	584	572.646
Xrna_1518	chr6	113030988	113034353	+	Xrna	3366	20	92	39	131	121.878
Xrna_1519	chr6	113036005	113040064	+	Xrna	4060	73	85	71	156	168.184
Xrna_1520	chr6	113067841	113072382	+	Xrna	4542	83	82	52	134	126.755
Xrna_1521	chr6	119494821	119497242	-	Xrna	2422	16	44	60	104	104.721
Xrna_1522	chr6	122757119	122762193	+	Xrna_antisense	5075	68	121	138	259	266.985
Xrna_1523	chr6	125850210	125859660	-	Xrna	9451	139	127	183	310	318.169
Xrna_1524	chr6	125861615	125863945	-	Xrna	2331	25	52	50	102	107.568
Xrna_1525	chr6	127664554	127672917	+	Xrna_antisense	8364	191	364	292	656	659.737
Xrna_1526	chr6	127684549	127688581	+	Xrna	4033	54	51	85	136	136.244
Xrna_1527	chr6	129814791	129817330	-	Xrna_antisense	2540	4	27	87	114	115.634
Xrna_1528	chr6	129818579	129822393	-	Xrna_antisense	3815	10	24	76	100	102.026
Xrna_1529	chr6	129881489	129893417	-	Xrna	11929	110	389	518	907	929.777
Xrna_1530	chr6	135276818	135279086	-	Xrna	2269	25	37	66	103	92.1009
Xrna_1531	chr6	135543890	135545604	+	Xrna	1715	4	51	49	100	94.7199
Xrna_1532	chr6	139210919	139214641	-	Xrna_antisense	3723	24	77	86	163	155.412
Xrna_1533	chr6	139218564	139224214	-	Xrna_antisense	5651	42	165	178	343	329.821
Xrna_1534	chr6	140469621	140482965	+	Xrna_antisense	13345	714	1326	1028	2354	2259.39
Xrna_1535	chr6	140485188	140542147	+	Xrna_antisense	56960	2130	3131	2794	5925	5737.53
Xrna_1536	chr6	140488979	140495884	-	Xrna	6906	172	242	195	437	422.359
Xrna_1537	chr6	141967816	141971556	-	Xrna	3741	32	48	73	121	121.422
Xrna_1538	chr6	141975082	142012878	-	Xrna	37797	793	1146	1228	2374	2313.93
Xrna_1539	chr6	142014239	142067971	-	Xrna	53733	1492	2842	2654	5496	5434.85
Xrna_1540	chr6	142073186	142136418	-	Xrna	63233	2931	5709	5033	10742	10524.9
Xrna_1541	chr6	142142021	142190101	-	Xrna	48081	1789	2970	2543	5513	5470.17
Xrna_1542	chr6	142191910	142221788	-	Xrna	29879	536	1729	1591	3320	3252.3
Xrna_1543	chr6	142228619	142235597	-	Xrna	6979	183	154	183	337	336.957
Xrna_1544	chr6	142243897	142247372	-	Xrna	3476	83	85	97	182	174.941
Xrna_1545	chr6	142249104	142291208	-	Xrna	42105	1106	2218	2430	4648	4545.64
Xrna_1546	chr6	142296835	142336924	-	Xrna_antisense	40090	1429	3073	2736	5809	5693.18
Xrna_1547	chr6	142342859	142351570	-	Xrna	8712	353	715	660	1375	1335.11
Xrna_1548	chr6	143732824	143742517	-	Xrna	9694	198	406	443	849	843.787
Xrna_1549	chr6	147716445	147727552	+	Xrna	11108	155	343	488	831	839.251
Xrna_1550	chr6	151711766	151727502	+	Xrna_antisense	15737	283	1021	904	1925	1944.16
Xrna_1551	chr6	151729065	151731148	+	Xrna_antisense	2084	3	50	65	115	118.575
Xrna_1552	chr6	155565018	155572482	-	Xrna_antisense	7465	70	181	164	345	353.961
Xrna_1553	chr6	158367684	158371895	+	Xrna	4212	47	69	92	161	154.957
Xrna_1554	chr6	160535810	160542090	+	Xrna	6281	121	207	246	453	454.166
Xrna_1555	chr6	161541026	161561329	+	Xrna_antisense	20304	400	579	869	1448	1426.32
Xrna_1556	chr6	161704763	161707836	-	Xrna	3074	18	73	33	106	104.797
Xrna_1557	chr6	161730692	161733717	-	Xrna	3026	94	98	43	141	143.38
Xrna_1558	chr6	167379099	167382122	-	Xrna	3024	23	80	149	229	232.311
Xrna_1559	chr6	168826480	168832548	+	Xrna	6069	31	110	95	205	205.742
Xrna_1560	chr7	6444284	6450434	+	Xrna_antisense	6151	33	103	144	247	240.51
Xrna_1561	chr7	9669201	9672607	-	Xrna	3407	50	59	103	162	168.108
Xrna_1562	chr7	9676207	9680799	-	Xrna	4593	90	121	143	264	276.72
Xrna_1563	chr7	9681993	9688966	-	Xrna	6974	101	163	197	360	364.608
Xrna_1564	chr7	9692108	9695309	-	Xrna	3202	14	93	117	210	208.304
Xrna_1565	chr7	9696743	9778007	-	Xrna_antisense	81265	2283	6377	6029	12406	12541.8
Xrna_1566	chr7	9780098	9786182	-	Xrna_antisense	6085	397	851	584	1435	1448.81
Xrna_1567	chr7	9787465	9848019	-	Xrna_antisense	60555	3913	7670	6700	14370	14499.8
Xrna_1568	chr7	9849117	9883349	-	Xrna	34233	2480	4667	4158	8825	8873.02
Xrna_1569	chr7	12733530	12736219	+	Xrna	2690	63	135	82	217	201.244
Xrna_1570	chr7	12753464	12763367	+	Xrna	9904	127	287	157	444	426.078
Xrna_1571	chr7	16313849	16319669	+	Xrna_antisense	5821	57	142	200	342	353.354
Xrna_1572	chr7	16748136	16753220	+	Xrna_antisense	5085	35	145	195	340	333.636
Xrna_1573	chr7	19031318	19038376	-	Xrna_antisense	7059	66	158	114	272	272.298
Xrna_1574	chr7	21931633	21933169	-	Xrna_antisense	1537	28	38	65	103	99.6353
Xrna_1575	chr7	22451154	22456708	-	Xrna	5555	112	87	129	216	211.872
Xrna_1576	chr7	22902347	22905650	+	Xrna_antisense	3304	21	134	147	281	259.431
Xrna_1577	chr7	22907032	22909404	+	Xrna_antisense	2373	23	48	60	108	99.4644
Xrna_1578	chr7	23343472	23345593	-	Xrna_antisense	2122	15	37	93	130	128.881
Xrna_1579	chr7	23510915	23517059	+	Xrna	6145	187	223	188	411	416.153
Xrna_1580	chr7	23518179	23519774	+	Xrna	1596	13	47	66	113	110.491
Xrna_1581	chr7	24827640	24832760	-	Xrna	5121	95	105	188	293	276.625
Xrna_1582	chr7	25152744	25154261	-	Xrna	1518	7	33	73	106	110.51
Xrna_1583	chr7	26216887	26220862	-	Xrna_antisense	3976	4	38	132	170	175.814
Xrna_1584	chr7	27561254	27563993	-	Xrna	2740	59	48	55	103	110.681
Xrna_1585	chr7	30203242	30205446	+	Xrna	2205	47	40	64	104	101.647
Xrna_1586	chr7	30208207	30211558	+	Xrna	3352	30	54	67	121	115.235
Xrna_1587	chr7	32771105	32772572	+	Xrna_antisense	1468	58	43	60	103	110.472
Xrna_1588	chr7	32775075	32776778	+	Xrna_antisense	1704	13	65	72	137	136.927
Xrna_1589	chr7	32794388	32797107	+	Xrna_antisense	2720	339	115	87	202	204.167
Xrna_1590	chr7	32807111	32813396	+	Xrna	6286	97	113	216	329	341.967
Xrna_1591	chr7	32816514	32819812	+	Xrna	3299	71	42	118	160	165.413
Xrna_1592	chr7	35664449	35668856	-	Xrna	4408	55	84	111	195	204.243
Xrna_1593	chr7	40140388	40143823	-	Xrna	3436	13	63	57	120	116.64
Xrna_1594	chr7	40158415	40161212	-	Xrna	2798	9	73	41	114	106.297
Xrna_1595	chr7	40162236	40164616	-	Xrna	2381	19	84	84	168	165.622
Xrna_1596	chr7	45291575	45291663	+	Xrna	89	4269	71	477	548	556.249
Xrna_1597	chr7	50504563	50510132	-	Xrna	5570	314	193	184	377	372.18
Xrna_1598	chr7	63958481	63965364	-	Xrna_antisense	6884	64	151	223	374	405.62
Xrna_1599	chr7	63968641	63971071	-	Xrna	2431	32	146	131	277	276.853
Xrna_1600	chr7	63974243	63975319	-	Xrna	1077	6	64	41	105	111.136
Xrna_1601	chr7	75952730	75955638	-	Xrna	2909	19	79	80	159	158.904
Xrna_1602	chr7	77413670	77418889	+	Xrna	5220	15	96	79	175	176.212
Xrna_1603	chr7	77589295	77598223	+	Xrna	8929	39	155	197	352	359.522
Xrna_1604	chr7	85573510	85577591	-	Xrna	4082	17	68	77	145	152.262
Xrna_1605	chr7	85743579	85747339	-	Xrna	3761	42	89	51	140	147.251
Xrna_1606	chr7	86065595	86069922	-	Xrna	4328	126	92	52	144	148.409
Xrna_1607	chr7	86501375	86504706	-	Xrna	3332	37	99	69	168	173.251
Xrna_1608	chr7	86728394	86731269	+	Xrna	2876	42	40	61	101	93.771
Xrna_1609	chr7	86827664	86832553	+	Xrna_antisense	4890	196	119	135	254	241.933
Xrna_1610	chr7	91818600	91821308	-	Xrna	2709	20	43	81	124	128.956
Xrna_1611	chr7	91823196	91826349	-	Xrna	3154	27	84	141	225	225.802
Xrna_1612	chr7	97590450	97593710	-	Xrna_antisense	3261	103	58	53	111	113.167
Xrna_1613	chr7	97596387	97597725	-	Xrna	1339	33	103	97	200	215.99
Xrna_1614	chr7	99234958	99249322	+	Xrna_antisense	14365	133	196	435	631	612.747
Xrna_1615	chr7	100288428	100291225	-	Xrna	2798	35	114	176	290	285.773
Xrna_1616	chr7	106647186	106649229	-	Xrna	2044	51	86	57	143	137.478
Xrna_1617	chr7	106828205	106831932	-	Xrna_antisense	3728	54	74	66	140	138.351
Xrna_1618	chr7	106838920	106841272	-	Xrna_antisense	2353	25	53	62	115	107.834
Xrna_1619	chr7	107573936	107577808	+	Xrna_antisense	3873	67	134	123	257	254.041
Xrna_1620	chr7	107578942	107582241	+	Xrna_antisense	3300	94	105	104	209	218.002
Xrna_1621	chr7	113284758	113288132	-	Xrna	3375	48	65	44	109	116.697
Xrna_1622	chr7	113329791	113336233	-	Xrna	6443	93	145	94	239	242.503
Xrna_1623	chr7	113344955	113352694	-	Xrna	7740	114	277	164	441	453.122
Xrna_1624	chr7	113355595	113358379	-	Xrna	2785	55	85	47	132	141.672
Xrna_1625	chr7	113360394	113362716	-	Xrna	2323	53	88	34	122	123.794
Xrna_1626	chr7	113945383	113953443	-	Xrna_antisense	8061	279	227	148	375	389.64
Xrna_1627	chr7	113954651	113961245	-	Xrna_antisense	6595	153	188	150	338	336.9
Xrna_1628	chr7	113962537	113968395	-	Xrna_antisense	5859	102	237	139	376	386.528
Xrna_1629	chr7	113972266	113973762	-	Xrna_antisense	1497	25	50	60	110	109.883
Xrna_1630	chr7	113975800	114005343	-	Xrna_antisense	29544	1333	1486	1146	2632	2621.39
Xrna_1631	chr7	114007593	114011207	-	Xrna_antisense	3615	166	113	66	179	188.301
Xrna_1632	chr7	114015521	114022340	-	Xrna_antisense	6820	178	119	175	294	292.263
Xrna_1633	chr7	125273276	125283314	+	Xrna	10039	552	435	451	886	914.272
Xrna_1634	chr7	127738019	127744968	+	Xrna	6950	49	215	397	612	600.696
Xrna_1635	chr7	128294779	128295425	+	Xrna	647	12	41	60	101	105.044
Xrna_1636	chr7	128298519	128306519	+	Xrna_antisense	8001	203	401	726	1127	1114.07
Xrna_1637	chr7	128589731	128592234	-	Xrna_antisense	2504	14	51	83	134	128.501
Xrna_1638	chr7	129801541	129803502	-	Xrna	1962	9	70	39	109	101.419
Xrna_1639	chr7	130607227	130609731	-	Xrna_antisense	2505	31	68	93	161	158.354
Xrna_1640	chr7	130611653	130614916	-	Xrna_antisense	3264	32	77	201	278	293.478
Xrna_1641	chr7	130617437	130619588	-	Xrna	2152	16	57	147	204	203.579
Xrna_1642	chr7	131184642	131191163	+	Xrna_antisense	6522	74	110	212	322	305.909
Xrna_1643	chr7	133751956	133760957	+	Xrna	9002	52	253	325	578	559.855
Xrna_1644	chr7	133762749	133765934	+	Xrna	3186	19	62	78	140	140.438
Xrna_1645	chr7	133767633	133771578	+	Xrna	3946	68	91	128	219	215.63
Xrna_1646	chr7	133777597	133783268	+	Xrna	5672	58	95	183	278	271.084
Xrna_1647	chr7	133784480	133787184	+	Xrna	2705	11	46	94	140	125.825
Xrna_1648	chr7	133792813	133795381	+	Xrna	2569	8	33	84	117	112.901
Xrna_1649	chr7	137540798	137543948	-	Xrna	3151	21	51	52	103	105.689
Xrna_1650	chr7	137545248	137551487	-	Xrna	6240	55	101	127	228	231.135
Xrna_1651	chr7	137553772	137556961	-	Xrna	3190	20	46	69	115	115.33
Xrna_1652	chr7	140413718	140417896	-	Xrna_antisense	4179	32	100	175	275	270.439
Xrna_1653	chr7	141358559	141362376	+	Xrna_antisense	3818	45	34	85	119	127.457
Xrna_1654	chr7	141492128	141496303	+	Xrna	4176	46	110	117	227	228.421
Xrna_1655	chr7	145394601	145398526	+	Xrna	3926	96	131	128	259	273.874
Xrna_1656	chr7	145399561	145423687	+	Xrna	24127	311	672	506	1178	1216.16
Xrna_1657	chr7	145425312	145437181	+	Xrna	11870	160	317	231	548	573.083
Xrna_1658	chr7	145441370	145445999	+	Xrna	4630	17	76	56	132	135.466
Xrna_1659	chr7	145708552	145710630	+	Xrna	2079	9	144	70	214	210.961
Xrna_1660	chr7	148663296	148663428	-	Xrna	133	4	10	206	216	216.844
Xrna_1661	chr7	151801902	151817068	-	Xrna_antisense	15167	192	414	705	1119	1078.7
Xrna_1662	chr7	152339621	152340473	-	Xrna	853	29	44	96	140	135.011
Xrna_1663	chr7	156433899	156437438	-	Xrna_antisense	3540	16	18	109	127	125.218
Xrna_1664	chr7	156440833	156443997	-	Xrna_antisense	3165	21	33	141	174	177.92
Xrna_1665	chr7	156450419	156456855	-	Xrna_antisense	6437	137	203	501	704	693.139
Xrna_1666	chr7	158392183	158415862	-	Xrna	23680	234	783	955	1738	1719.86
Xrna_1667	chr7	158417016	158420531	-	Xrna	3516	66	155	199	354	347.566
Xrna_1668	chr8	11697140	11699478	+	Xrna	2339	39	216	105	321	308.661
Xrna_1669	chr8	11700774	11705576	+	Xrna_antisense	4803	153	275	134	409	392.468
Xrna_1670	chr8	15633253	15639486	+	Xrna	6234	83	63	215	278	293.269
Xrna_1671	chr8	17161214	17169917	+	Xrna_antisense	8704	75	141	316	457	463.086
Xrna_1672	chr8	17352592	17352751	-	Xrna	160	6	113	549	662	680.385
Xrna_1673	chr8	22099654	22101484	-	Xrna	1831	5	6	108	114	124.117
Xrna_1674	chr8	30407570	30419674	-	Xrna_antisense	12105	56	194	336	530	547.33
Xrna_1675	chr8	31032770	31041123	+	Xrna_antisense	8354	70	198	268	466	491.989
Xrna_1676	chr8	33898468	33903257	+	Xrna	4790	108	121	127	248	266.396
Xrna_1677	chr8	33904487	33914138	+	Xrna	9652	87	258	347	605	698.813
Xrna_1678	chr8	33925998	33930498	+	Xrna	4501	52	84	87	171	188.282
Xrna_1679	chr8	33935986	33942444	+	Xrna	6459	71	137	148	285	307.427
Xrna_1680	chr8	33945032	33948363	+	Xrna	3332	53	59	54	113	123.453
Xrna_1681	chr8	33951289	33954160	+	Xrna	2872	44	55	57	112	114.723
Xrna_1682	chr8	37918238	37920397	+	Xrna	2160	14	71	59	130	133.663
Xrna_1683	chr8	37961373	37963318	-	Xrna_antisense	1946	75	62	64	126	129.564
Xrna_1684	chr8	38075640	38082373	+	Xrna	6734	177	148	146	294	303.233
Xrna_1685	chr8	41655199	41660270	+	Xrna_antisense	5072	426	158	128	286	290.29
Xrna_1686	chr8	42984622	42986314	+	Xrna	1693	271	52	48	100	104.854
Xrna_1687	chr8	43092776	43092944	-	Xrna	169	2	109	167	276	281.768
Xrna_1688	chr8	43095832	43096159	+	Xrna	328	1	54	65	119	120.511
Xrna_1689	chr8	48215152	48220178	-	Xrna_antisense	5027	58	208	333	541	566.555
Xrna_1690	chr8	48221417	48225334	-	Xrna_antisense	3918	15	154	210	364	377.304
Xrna_1691	chr8	48677140	48683649	-	Xrna	6510	18	122	209	331	336.52
Xrna_1692	chr8	53627139	53630297	+	Xrna_antisense	3159	94	114	79	193	192.647
Xrna_1693	chr8	54871076	54876870	-	Xrna_antisense	5795	74	228	254	482	490.756
Xrna_1694	chr8	70558789	70558860	-	Xrna_antisense	72	0	0	389	389	426.686
Xrna_1695	chr8	76068143	76072221	-	Xrna	4079	19	77	68	145	151.503
Xrna_1696	chr8	76074567	76078177	-	Xrna	3611	40	88	52	140	145.164
Xrna_1697	chr8	76094034	76099460	-	Xrna	5427	72	112	103	215	216.73
Xrna_1698	chr8	76103364	76107610	-	Xrna	4247	68	81	69	150	152.717
Xrna_1699	chr8	76109635	76126880	-	Xrna	17246	257	462	533	995	1058.68
Xrna_1700	chr8	76128082	76134360	-	Xrna	6279	46	190	143	333	353.259
Xrna_1701	chr8	76578062	76668855	+	Xrna	90794	3785	5251	5131	10382	10651.2
Xrna_1702	chr8	76670762	76678141	+	Xrna	7380	125	238	344	582	612.558
Xrna_1703	chr8	76681651	76751135	+	Xrna_antisense	69485	2254	3014	2810	5824	5915.77
Xrna_1704	chr8	76752369	76764474	+	Xrna	12106	151	352	308	660	689.058
Xrna_1705	chr8	76765993	76771522	+	Xrna	5530	116	187	214	401	396.264
Xrna_1706	chr8	76775320	76784451	+	Xrna	9132	89	218	241	459	478.135
Xrna_1707	chr8	76786783	76803977	+	Xrna	17195	208	337	288	625	641.006
Xrna_1708	chr8	76812996	76855699	+	Xrna	42704	742	1313	1313	2626	2744.92
Xrna_1709	chr8	76857755	76890210	+	Xrna	32456	654	982	1186	2168	2246.92
Xrna_1710	chr8	76896805	76945704	+	Xrna_antisense	48900	689	946	1735	2681	2784.99
Xrna_1711	chr8	76956125	76958630	+	Xrna	2506	33	42	101	143	154.994
Xrna_1712	chr8	76962566	76976268	+	Xrna	13703	104	183	471	654	685.32
Xrna_1713	chr8	76979054	76981936	+	Xrna	2883	18	43	103	146	157.139
Xrna_1714	chr8	77021615	77025602	+	Xrna	3988	16	36	95	131	134.593
Xrna_1715	chr8	77059767	77064430	-	Xrna	4664	51	101	41	142	148.884
Xrna_1716	chr8	80264195	80267136	-	Xrna	2942	0	0	117	117	120.151
Xrna_1717	chr8	80273634	80276408	-	Xrna	2775	0	0	128	128	130.019
Xrna_1718	chr8	80293351	80297642	-	Xrna	4292	0	0	180	180	201.396
Xrna_1719	chr8	90902788	90907266	-	Xrna	4479	22	68	44	112	110.32
Xrna_1720	chr8	94728457	94731317	-	Xrna_antisense	2861	68	78	75	153	157.006
Xrna_1721	chr8	94732522	94734838	-	Xrna_antisense	2317	63	75	75	150	152.034
Xrna_1722	chr8	98871557	98874190	+	Xrna	2634	2	50	56	106	101.818
Xrna_1723	chr8	103834850	103836965	-	Xrna	2116	8	67	61	128	118.044
Xrna_1724	chr8	104396082	104398396	-	Xrna_antisense	2315	28	40	68	108	105.272
Xrna_1725	chr8	105480083	105489956	-	Xrna	9874	170	217	707	924	952.228
Xrna_1726	chr8	105494414	105496596	-	Xrna	2183	97	141	284	425	418.563
Xrna_1727	chr8	106817003	106821291	+	Xrna_antisense	4289	90	81	79	160	166.135
Xrna_1728	chr8	110771061	110783820	+	Xrna	12760	232	426	237	663	667.746
Xrna_1729	chr8	110797955	110803559	+	Xrna	5605	54	180	108	288	292.586
Xrna_1730	chr8	110806266	110810019	+	Xrna	3754	47	91	34	125	123.149
Xrna_1731	chr8	130191779	130195981	-	Xrna	4203	10	40	94	134	126.413
Xrna_1732	chr8	130197532	130199886	-	Xrna	2355	9	29	76	105	111.535
Xrna_1733	chr8	130201023	130212002	-	Xrna	10980	74	128	273	401	387.42
Xrna_1734	chr8	130213136	130226433	-	Xrna	13298	132	170	389	559	562.227
Xrna_1735	chr8	130257958	130278888	-	Xrna_antisense	20931	539	599	1322	1921	1940.38
Xrna_1736	chr8	130355687	130363462	-	Xrna	7776	146	435	565	1000	996.941
Xrna_1737	chr8	131058022	131061231	-	Xrna	3210	12	40	80	120	119.942
Xrna_1738	chr8	135812852	135824160	-	Xrna_antisense	11309	375	493	481	974	970.808
Xrna_1739	chr8	135825991	135844584	-	Xrna	18594	507	869	820	1689	1716.27
Xrna_1740	chr8	141520517	141522044	-	Xrna_antisense	1528	25	45	55	100	99.9958
Xrna_1741	chr8	145093547	145104149	-	Xrna_antisense	10603	210	528	722	1250	1202.82
Xrna_1742	chr8	145539893	145545891	+	Xrna_antisense	5999	41	39	192	231	211.056
Xrna_1743	chr8	145731634	145734754	-	Xrna_antisense	3121	50	49	92	141	134.327
Xrna_1744	chr8	145739057	145742597	+	Xrna_antisense	3541	12	23	86	109	105.518
Xrna_1745	chr8	145852040	145859546	-	Xrna	7507	16	111	195	306	290.707
Xrna_1746	chr8	145864733	145882098	-	Xrna	17366	38	351	579	930	917.422
Xrna_1747	chr8	145884292	145907402	-	Xrna	23111	58	528	999	1527	1483.94
Xrna_1748	chr8	145909064	145911256	-	Xrna	2193	15	51	104	155	156.816
Xrna_1749	chr8	146017944	146019758	+	Xrna_antisense	1815	17	65	38	103	100.034
Xrna_1750	chr9	4886484	4889181	+	Xrna	2698	44	99	94	193	188.016
Xrna_1751	chr9	5131543	5136965	+	Xrna_antisense	5423	94	208	257	465	472.651
Xrna_1752	chr9	5138122	5153098	+	Xrna_antisense	14977	129	442	503	945	973.161
Xrna_1753	chr9	5779204	5790166	+	Xrna_antisense	10963	142	139	316	455	479.767
Xrna_1754	chr9	6509238	6511289	+	Xrna	2052	16	52	72	124	120.891
Xrna_1755	chr9	7788493	7796428	-	Xrna	7936	277	154	287	441	480.242
Xrna_1756	chr9	14603365	14607611	-	Xrna	4247	53	146	90	236	237.91
Xrna_1757	chr9	15468102	15471158	+	Xrna_antisense	3057	44	75	60	135	141.046
Xrna_1758	chr9	35767340	35770598	+	Xrna	3259	13	41	68	109	108.84
Xrna_1759	chr9	36547419	36555553	+	Xrna	8135	177	306	328	634	638.766
Xrna_1760	chr9	36558998	36564123	+	Xrna	5126	29	160	154	314	329.005
Xrna_1761	chr9	36568623	36570525	+	Xrna	1903	33	99	111	210	213.827
Xrna_1762	chr9	37439395	37441624	+	Xrna_antisense	2230	42	43	77	120	122.048
Xrna_1763	chr9	68418425	68421854	-	Xrna	3430	24	55	65	120	112.92
Xrna_1764	chr9	77577553	77586060	-	Xrna_antisense	8508	37	139	217	356	363.887
Xrna_1765	chr9	77588617	77593493	-	Xrna_antisense	4877	47	97	155	252	267.839
Xrna_1766	chr9	86153747	86158556	-	Xrna	4810	26	33	100	133	143.266
Xrna_1767	chr9	86163803	86168505	-	Xrna_antisense	4703	14	39	119	158	194.07
Xrna_1768	chr9	86184487	86188146	-	Xrna	3660	17	34	74	108	118.993
Xrna_1769	chr9	97853294	97860728	+	Xrna	7435	18	66	179	245	229.199
Xrna_1770	chr9	99025976	99029433	+	Xrna_antisense	3458	18	125	76	201	191.641
Xrna_1771	chr9	99032230	99040608	+	Xrna_antisense	8379	43	278	197	475	477.433
Xrna_1772	chr9	99545458	99559563	-	Xrna	14106	79	256	520	776	786.796
Xrna_1773	chr9	99565498	99571620	-	Xrna	6123	59	166	215	381	382.125
Xrna_1774	chr9	99573324	99577621	-	Xrna	4298	73	132	188	320	321.68
Xrna_1775	chr9	99877504	99884769	-	Xrna_antisense	7266	75	168	154	322	320.256
Xrna_1776	chr9	99896912	99899645	-	Xrna	2734	4	48	55	103	104.171
Xrna_1777	chr9	100442601	100447772	+	Xrna_antisense	5172	84	116	204	320	302.834
Xrna_1778	chr9	100784901	100787741	+	Xrna	2841	19	63	72	135	135.162
Xrna_1779	chr9	100807865	100817308	+	Xrna	9444	533	845	486	1331	1306.95
Xrna_1780	chr9	103066992	103069560	+	Xrna_antisense	2569	37	52	88	140	142.317
Xrna_1781	chr9	110102218	110108280	+	Xrna	6063	76	178	337	515	522.487
Xrna_1782	chr9	114789871	114793207	-	Xrna	3337	78	120	109	229	220.621
Xrna_1783	chr9	114964436	114968531	-	Xrna	4096	38	196	137	333	332.099
Xrna_1784	chr9	115135493	115142184	-	Xrna	6692	200	198	233	431	431.032
Xrna_1785	chr9	123146476	123148791	-	Xrna	2316	12	38	68	106	102.235
Xrna_1786	chr9	123567950	123576064	+	Xrna_antisense	8115	81	347	381	728	712.762
Xrna_1787	chr9	125697769	125699789	+	Xrna	2021	60	69	51	120	119.695
Xrna_1788	chr9	127106047	127108948	-	Xrna_antisense	2902	26	30	94	124	110.548
Xrna_1789	chr9	128134251	128136958	+	Xrna_antisense	2708	6	30	71	101	97.3769
Xrna_1790	chr9	130554441	130556169	+	Xrna	1729	58	67	126	193	188.339
Xrna_1791	chr9	130924747	130927311	-	Xrna_antisense	2565	17	40	62	102	98.2309
Xrna_1792	chr9	131097503	131100650	-	Xrna	3148	28	126	104	230	217.907
Xrna_1793	chr9	133999495	134000840	-	Xrna	1346	57	55	62	117	115.918
Xrna_1794	chr9	137710203	137740778	-	Xrna_antisense	30576	932	1072	2359	3431	3396.54
Xrna_1795	chr9	137742235	137757678	-	Xrna_antisense	15444	143	649	1311	1960	1962.13
Xrna_1796	chr9	137759398	137764485	-	Xrna_antisense	5088	79	237	522	759	744.266
Xrna_1797	chr9	138801927	138804148	-	Xrna_antisense	2222	6	43	61	104	108.612
Xrna_1798	chr9	138806291	138811281	+	Xrna	4991	104	112	217	329	322.951
Xrna_1799	chr9	138806327	138814765	-	Xrna	8439	47	234	425	659	629.923
Xrna_1800	chr9	139622760	139624738	+	Xrna_antisense	1979	64	66	71	137	132.392
Xrna_1801	chr9	139733302	139737268	-	Xrna_antisense	3967	54	24	157	181	180.976
Xrna_1802	chr9	139738825	139743352	-	Xrna_antisense	4528	30	56	159	215	211.739
Xrna_1803	chr9	139821974	139829591	+	Xrna	7618	138	233	290	523	510.797
Xrna_1804	chr9	140021105	140024216	-	Xrna	3112	253	103	130	233	217.281
Xrna_1805	chrX	7802066	7805206	+	Xrna	3141	22	76	54	130	151.768
Xrna_1806	chrX	13309411	13310577	+	Xrna_antisense	1167	18	66	50	116	122.067
Xrna_1807	chrX	14854624	14857140	-	Xrna	2517	102	50	86	136	144.841
Xrna_1808	chrX	22015733	22018456	+	Xrna	2724	11	40	84	124	153.913
Xrna_1809	chrX	22022926	22026781	+	Xrna	3856	24	51	162	213	293.649
Xrna_1810	chrX	26395975	26398311	-	Xrna	2337	27	55	64	119	131.879
Xrna_1811	chrX	26400379	26407680	-	Xrna	7302	294	188	155	343	395.789
Xrna_1812	chrX	26462752	26468918	-	Xrna	6167	111	161	117	278	325.456
Xrna_1813	chrX	26479369	26482103	-	Xrna	2735	20	63	52	115	127.419
Xrna_1814	chrX	26510605	26515336	-	Xrna_antisense	4732	72	100	102	202	248.329
Xrna_1815	chrX	26525474	26528089	-	Xrna	2616	35	68	61	129	162.263
Xrna_1816	chrX	26534786	26542221	-	Xrna	7436	60	161	124	285	334.774
Xrna_1817	chrX	26544517	26549265	-	Xrna	4749	31	138	131	269	326.709
Xrna_1818	chrX	26550984	26576456	-	Xrna_antisense	25473	480	888	787	1675	2026.92
Xrna_1819	chrX	26579178	26639667	+	Xrna	60490	1287	2843	2049	4892	5766.76
Xrna_1820	chrX	26642721	26689424	+	Xrna_antisense	46704	753	1908	1337	3245	3741.64
Xrna_1821	chrX	26692433	26704088	+	Xrna	11656	271	516	396	912	1121.74
Xrna_1822	chrX	26706085	26713742	+	Xrna	7658	174	352	234	586	678.07
Xrna_1823	chrX	26715572	26735863	+	Xrna	20292	317	609	390	999	1146.26
Xrna_1824	chrX	26737110	26747706	+	Xrna	10597	99	281	234	515	587.734
Xrna_1825	chrX	26749771	26760045	+	Xrna	10275	121	305	227	532	591.53
Xrna_1826	chrX	26767220	26772417	+	Xrna	5198	46	168	150	318	382.675
Xrna_1827	chrX	26778994	26785326	+	Xrna	6333	51	167	133	300	353.715
Xrna_1828	chrX	26789649	26795227	+	Xrna	5579	47	167	125	292	363.356
Xrna_1829	chrX	26816876	26821168	+	Xrna	4293	67	80	62	142	162.092
Xrna_1830	chrX	26826716	26832801	+	Xrna	6086	81	151	100	251	292.415
Xrna_1831	chrX	26834584	26837825	+	Xrna	3242	16	58	48	106	127.495
Xrna_1832	chrX	26840726	26845877	+	Xrna	5152	72	100	55	155	185.17
Xrna_1833	chrX	35909510	35912239	+	Xrna	2730	31	54	46	100	117.323
Xrna_1834	chrX	39961623	39964354	+	Xrna_antisense	2732	17	43	59	102	110.794
Xrna_1835	chrX	40014266	40017250	+	Xrna_antisense	2985	31	78	29	107	109.713
Xrna_1836	chrX	54588652	54593917	+	Xrna	5266	1562	228	481	709	750.149
Xrna_1837	chrX	57103100	57120084	-	Xrna	16985	205	497	681	1178	1283.43
Xrna_1838	chrX	57123003	57126597	-	Xrna	3595	21	88	136	224	246.849
Xrna_1839	chrX	57127940	57143748	-	Xrna	15809	399	509	605	1114	1229.94
Xrna_1840	chrX	57154707	57157494	+	Xrna	2788	39	74	65	139	157.424
Xrna_1841	chrX	64727464	64730980	-	Xrna_antisense	3517	17	57	132	189	218.742
Xrna_1842	chrX	64962969	64966797	+	Xrna	3829	21	54	90	144	165.679
Xrna_1843	chrX	74258818	74261877	-	Xrna	3060	13	39	95	134	172.075
Xrna_1844	chrX	74264660	74268603	-	Xrna	3944	39	75	153	228	280.706
Xrna_1845	chrX	74269609	74272070	-	Xrna	2462	37	49	73	122	137.554
Xrna_1846	chrX	93966257	93969720	-	Xrna	3464	27	78	65	143	165.755
Xrna_1847	chrX	95549923	95553702	-	Xrna	3780	9	69	73	142	176.345
Xrna_1848	chrX	95558971	95563008	-	Xrna	4038	11	69	96	165	221.513
Xrna_1849	chrX	95571641	95576005	-	Xrna	4365	10	76	106	182	257.685
Xrna_1850	chrX	95579066	95585317	-	Xrna	6252	49	114	116	230	278.239
Xrna_1851	chrX	95590253	95598796	-	Xrna_antisense	8544	107	188	240	428	603.125
Xrna_1852	chrX	95604461	95613794	-	Xrna	9334	158	229	206	435	544.502
Xrna_1853	chrX	95619530	95622306	-	Xrna	2777	40	55	69	124	150.364
Xrna_1854	chrX	95626805	95649774	-	Xrna	22970	334	570	457	1027	1220.26
Xrna_1855	chrX	95652429	95665431	-	Xrna	13003	89	325	384	709	833.387
Xrna_1856	chrX	95667375	95700921	-	Xrna_antisense	33547	501	896	981	1877	2216.38
Xrna_1857	chrX	95710140	95718184	-	Xrna	8045	50	211	238	449	507.532
Xrna_1858	chrX	100419556	100421143	+	Xrna	1588	90	49	64	113	117.285
Xrna_1859	chrX	106302711	106307150	-	Xrna	4440	48	183	222	405	441.47
Xrna_1860	chrX	115005486	115032342	-	Xrna	26857	1057	2946	3362	6308	7735.36
Xrna_1861	chrX	115588590	115592819	-	Xrna_antisense	4230	146	104	59	163	173.005
Xrna_1862	chrX	118153102	118157899	+	Xrna	4798	1441	383	304	687	706.385
Xrna_1863	chrX	118917122	118918324	-	Xrna	1203	14	37	64	101	100.584
Xrna_1864	chrX	134167586	134170802	+	Xrna	3217	30	37	82	119	118.955
Xrna_1865	chrX	134972058	134974170	-	Xrna_antisense	2113	15	61	47	108	113.983
Xrna_1866	chrX	153046899	153049301	-	Xrna_antisense	2403	41	66	105	171	167.919
Xrna_1867	chrX	154499944	154503012	-	Xrna	3069	34	54	60	114	123.339
