# Supplementary material for: Studying RNA–DNA interactome by Red-C identifies noncoding RNAs associated with various chromatin types and reveals transcription dynamics
Source: Nucleic Acids Res. 2020 Jun 1;48(12):6699–714. doi: 10.1093/nar/gkaa457 (PMC7337940; doi:10.1093/nar/gkaa457)
Supplement: gkaa457_Supplemental_Files [file gkaa457_supplemental_files.zip › Table_S3.xlsx]

## Sheet: X RNAs K562
Gene name	Gene chr	Gene start	Gene end	Gene strand	Gene type	Gene length, bp	RNA-seq count	Contacts rep1	Contacts rep2	Contacts total	Background normalized contacts
Enh_328	chr1	1044938	1046137	non	StrEnh_4	1200	19	140	192	332	328.796
Enh_378	chr1	1206338	1207137	non	StrEnh_4	800	27	109	144	253	247.266
Enh_380	chr1	1207538	1208537	non	StrEnh_4	1000	50	92	117	209	200.39
Enh_391	chr1	1240138	1242737	non	StrEnh_4	2600	58	98	192	290	282.471
Enh_401	chr1	1281338	1282337	non	StrEnh_5	1000	21	35	70	105	97.9652
Enh_406	chr1	1287138	1289137	non	WEnh_7	2000	70	43	118	161	154.122
Enh_417	chr1	1333138	1334137	non	StrEnh_4	1000	240	87	123	210	193.254
Enh_418	chr1	1335338	1336937	non	StrEnh_4	1600	490	99	112	211	198.416
Enh_419	chr1	1340938	1341937	non	StrEnh_4	1000	407	168	211	379	379.012
Enh_495	chr1	1583138	1583937	non	StrEnh_4	800	8	33	68	101	93.2017
Enh_534	chr1	1689741	1691140	non	StrEnh_4	1400	16	63	94	157	152.432
Enh_548	chr1	1820341	1821140	non	StrEnh_4	800	13	110	156	266	257.059
Enh_614	chr1	2160341	2164540	non	StrEnh_4	4200	173	370	452	822	800.403
Enh_617	chr1	2186541	2187740	non	StrEnh_4	1200	6	119	138	257	249.506
Enh_619	chr1	2221941	2222740	non	StrEnh_4	800	3	41	70	111	109.94
Enh_628	chr1	2323941	2325340	non	StrEnh_4	1400	207	308	254	562	556.23
Enh_706	chr1	3662541	3663340	non	StrEnh_4	800	127	58	54	112	106.562
Enh_732	chr1	3709741	3712140	non	StrEnh_4	2400	26	48	52	100	97.1681
Enh_761	chr1	4036341	4037140	non	StrEnh_4	800	185	44	57	101	101.267
Enh_762	chr1	4037741	4038540	non	WEnh_6	800	21	96	129	225	214.548
Enh_811	chr1	6257414	6258613	non	StrEnh_4	1200	1182	333	628	961	937.805
Enh_883	chr1	6640414	6642813	non	StrEnh_4	2400	282	201	239	440	424.029
Enh_884	chr1	6642814	6644213	non	WEnh_7	1400	30	61	77	138	133.72
Enh_886	chr1	6644814	6645613	non	StrEnh_4	800	33	68	87	155	156.152
Enh_887	chr1	6659414	6662213	non	StrEnh_4	2800	173	87	261	348	346.996
Enh_900	chr1	6760014	6761213	non	StrEnh_4	1200	71	85	125	210	206.9
Enh_1044	chr1	8482414	8483413	non	StrEnh_4	1000	30	57	90	147	148.2
Enh_1055	chr1	8516614	8518413	non	WEnh_7	1800	9	77	92	169	167.938
Enh_1067	chr1	8585214	8586413	non	StrEnh_4	1200	30	44	61	105	108.005
Enh_1069	chr1	8586614	8588013	non	WEnh_7	1400	33	53	69	122	120.037
Enh_1070	chr1	8601014	8602013	non	StrEnh_5	1000	41	51	60	111	107.359
Enh_1084	chr1	8632414	8634213	non	WEnh_7	1800	12	92	86	178	178.186
Enh_1087	chr1	8661014	8662013	non	WEnh_7	1000	0	59	86	145	142.886
Enh_1089	chr1	8755614	8756613	non	WEnh_7	1000	2	45	65	110	115.577
Enh_1090	chr1	8761014	8763013	non	StrEnh_4	2000	34	120	136	256	245.672
Enh_1109	chr1	8842814	8844013	non	WEnh_7	1200	12	82	126	208	189.44
Enh_1112	chr1	8848414	8849213	non	StrEnh_4	800	7	49	54	103	97.4528
Enh_1114	chr1	8849414	8853013	non	StrEnh_4	3600	51	321	369	690	658.466
Enh_1122	chr1	8874214	8876213	non	StrEnh_4	2000	42	211	204	415	399.907
Enh_1143	chr1	8932814	8937613	non	StrEnh_4	4800	5124	682	1321	2003	1973.14
Enh_1198	chr1	9600214	9601013	non	StrEnh_4	800	14	42	58	100	94.3973
Enh_1320	chr1	10105214	10106813	non	StrEnh_4	1600	15	59	91	150	134.517
Enh_1360	chr1	10459614	10461213	non	StrEnh_4	1600	562	107	135	242	226.827
Enh_1361	chr1	10461214	10461813	non	StrEnh_5	600	11	53	50	103	101.685
Enh_1363	chr1	10475014	10476013	non	StrEnh_4	1000	11	47	61	108	109.997
Enh_1377	chr1	10519214	10519813	non	StrEnh_4	600	219	55	45	100	105.31
Enh_1386	chr1	10570414	10572013	non	StrEnh_4	1600	18	99	89	188	185.018
Enh_1387	chr1	10614014	10615613	non	WEnh_7	1600	6	33	68	101	97.7754
Enh_1389	chr1	10616014	10617013	non	StrEnh_4	1000	11	54	59	113	110.605
Enh_1489	chr1	11797014	11798813	non	StrEnh_4	1800	19	70	72	142	136.472
Enh_1514	chr1	11846414	11847413	non	StrEnh_5	1000	175	88	43	131	122.523
Enh_1515	chr1	11847414	11848213	non	StrEnh_4	800	180	59	44	103	94.1885
Enh_1516	chr1	11848214	11848813	non	StrEnh_5	600	139	66	35	101	93.9987
Enh_1517	chr1	11848814	11849413	non	WEnh_7	600	145	73	48	121	120.91
Enh_1518	chr1	11849414	11850613	non	StrEnh_5	1200	445	130	92	222	215.212
Enh_1523	chr1	11855014	11857413	non	StrEnh_4	2400	245	99	81	180	165.698
Enh_1525	chr1	11857614	11859813	non	StrEnh_4	2200	30	149	83	232	234.874
Enh_1527	chr1	11860014	11863213	non	StrEnh_4	3200	316	162	99	261	247.798
Enh_1528	chr1	11863814	11865413	non	StrEnh_4	1600	95	109	85	194	194.659
Enh_1529	chr1	11866614	11868613	non	StrEnh_4	2000	50	71	63	134	123.624
Enh_1534	chr1	11901214	11903213	non	StrEnh_4	2000	191	219	154	373	375.71
Enh_1579	chr1	11995014	11995613	non	StrEnh_4	600	9	47	69	116	104.532
Enh_1583	chr1	11997014	11997813	non	StrEnh_5	800	14	48	53	101	98.3258
Enh_1586	chr1	11998414	11999213	non	StrEnh_4	800	12	54	56	110	107.037
Enh_1596	chr1	12040814	12044813	non	StrEnh_4	4000	227	183	253	436	419.891
Enh_1669	chr1	12227414	12229213	non	StrEnh_4	1800	25	58	100	158	155.659
Enh_1699	chr1	12489614	12491613	non	StrEnh_5	2000	16	54	46	100	92.2717
Enh_1702	chr1	12493014	12495613	non	StrEnh_4	2600	10	69	67	136	128.596
Enh_1707	chr1	12497814	12500613	non	StrEnh_5	2800	11	97	69	166	154.406
Enh_1712	chr1	12504614	12507413	non	StrEnh_5	2800	13	64	45	109	108.688
Enh_1715	chr1	12508014	12510813	non	StrEnh_4	2800	28	48	58	106	101.666
Enh_1727	chr1	12521214	12524013	non	StrEnh_5	2800	32	90	87	177	162.339
Enh_1739	chr1	12532214	12534213	non	StrEnh_4	2000	30	52	56	108	102.083
Enh_1744	chr1	12539414	12542613	non	StrEnh_5	3200	59	76	73	149	144.405
Enh_1808	chr1	12674214	12676413	non	StrEnh_4	2200	15	108	44	152	141.634
Enh_2126	chr1	15869014	15871213	non	StrEnh_4	2200	86	76	84	160	154.634
Enh_2140	chr1	15945214	15948013	non	StrEnh_4	2800	29	63	68	131	127.894
Enh_2148	chr1	15952014	15953413	non	StrEnh_5	1400	130	70	62	132	125.199
Enh_2149	chr1	15953414	15955213	non	StrEnh_4	1800	133	167	125	292	273.646
Enh_2213	chr1	16176214	16178813	non	StrEnh_4	2600	15	110	124	234	226.96
Enh_2224	chr1	16210214	16211813	non	StrEnh_5	1600	3	50	52	102	100.337
Enh_2225	chr1	16211814	16213613	non	StrEnh_4	1800	21	107	117	224	214.89
Enh_2233	chr1	16275014	16281213	non	StrEnh_4	6200	57	146	264	410	396.017
Enh_2308	chr1	16470014	16474013	non	StrEnh_4	4000	15	2	164	166	162.586
Enh_2409	chr1	16694814	16696013	non	StrEnh_4	1200	36	51	101	152	149.965
Enh_2423	chr1	16767814	16771813	non	StrEnh_4	4000	186	78	49	127	119.733
Enh_2461	chr1	16871614	16874413	non	StrEnh_4	2800	25	79	87	166	166.552
Enh_2557	chr1	17221014	17224213	non	StrEnh_4	3200	226	17	275	292	297.369
Enh_2564	chr1	17229014	17233213	non	StrEnh_4	4200	261	49	76	125	130.342
Enh_2630	chr1	17762814	17764013	non	StrEnh_4	1200	37	108	141	249	242.692
Enh_2718	chr1	19407614	19408613	non	StrEnh_4	1000	289	66	79	145	140.343
Enh_2719	chr1	19408614	19409413	non	StrEnh_5	800	41	55	50	105	96.0294
Enh_2720	chr1	19495814	19496013	non	StrEnh_5	200	244	72	68	140	137.041
Enh_2722	chr1	19496214	19497613	non	StrEnh_5	1400	261	64	88	152	144.063
Enh_2723	chr1	19505614	19506213	non	StrEnh_5	600	327	86	93	179	173.498
Enh_2727	chr1	19507414	19508013	non	StrEnh_5	600	9	55	65	120	114.362
Enh_2730	chr1	19533614	19535413	non	StrEnh_4	1800	24	83	93	176	177.522
Enh_2731	chr1	19537014	19540013	non	StrEnh_4	3000	156	245	197	442	439.515
Enh_2732	chr1	19579214	19580813	non	StrEnh_4	1600	19	110	223	333	325.627
Enh_2759	chr1	19794814	19797013	non	StrEnh_4	2200	15	123	147	270	266.396
Enh_2761	chr1	19810014	19811413	non	StrEnh_4	1400	18	84	115	199	188.795
Enh_2787	chr1	19924014	19925213	non	StrEnh_4	1200	43	158	221	379	377.608
Enh_2788	chr1	19926614	19927013	non	StrEnh_4	400	17	61	97	158	161.124
Enh_2904	chr1	21110414	21112213	non	StrEnh_4	1800	48	271	206	477	453.084
Enh_2917	chr1	21284614	21285613	non	WEnh_7	1000	15	53	82	135	139.736
Enh_2929	chr1	21347614	21349413	non	StrEnh_4	1800	15	52	93	145	144.557
Enh_2938	chr1	21354014	21355413	non	StrEnh_4	1400	9	62	65	127	128.843
Enh_2951	chr1	21395414	21396213	non	WEnh_7	800	14	65	62	127	122.352
Enh_2955	chr1	21424014	21425013	non	WEnh_7	1000	16	43	59	102	102.482
Enh_2957	chr1	21425814	21427013	non	WEnh_7	1200	5	71	84	155	147.574
Enh_2960	chr1	21439414	21440413	non	WEnh_7	1000	14	62	82	144	137.8
Enh_2961	chr1	21441414	21442213	non	WEnh_7	800	10	73	79	152	158.866
Enh_2968	chr1	21501614	21502013	non	StrEnh_4	400	32	100	119	219	211.322
Enh_3120	chr1	22013014	22015013	non	StrEnh_4	2000	99	76	116	192	173.517
Enh_3121	chr1	22015014	22016413	non	StrEnh_5	1400	36	54	56	110	105.234
Enh_3128	chr1	22076214	22077013	non	StrEnh_4	800	14	92	92	184	175.965
Enh_3212	chr1	22257414	22259413	non	StrEnh_5	2000	5	53	84	137	137.136
Enh_3280	chr1	22380214	22381013	non	StrEnh_4	800	14	56	80	136	132.695
Enh_3364	chr1	23450414	23453413	non	WEnh_7	3000	34	59	92	151	141.52
Enh_3400	chr1	23666214	23669213	non	StrEnh_4	3000	218	152	232	384	378.102
Enh_3479	chr1	23855214	23857213	non	StrEnh_4	2000	44	54	93	147	133.777
Enh_3502	chr1	23881614	23885813	non	StrEnh_4	4200	321	21	107	128	126.053
Enh_3568	chr1	24105414	24107013	non	StrEnh_4	1600	248	109	140	249	234.038
Enh_3688	chr1	24742414	24746213	non	StrEnh_4	3800	81	69	67	136	123.681
Enh_3719	chr1	24970414	24972013	non	StrEnh_4	1600	50	55	100	155	156.095
Enh_3762	chr1	25088814	25089613	non	StrEnh_4	800	5	67	44	111	110.851
Enh_3813	chr1	25557814	25560813	non	StrEnh_4	3000	111	56	69	125	112.464
Enh_3824	chr1	25571214	25572213	non	StrEnh_4	1000	252	153	169	322	300.462
Enh_3907	chr1	25758414	25760613	non	StrEnh_4	2200	155	94	121	215	203.901
Enh_3908	chr1	25761614	25762613	non	StrEnh_4	1000	45	58	64	122	116.222
Enh_3928	chr1	25871814	25872413	non	WEnh_6	600	15	76	62	138	127.135
Enh_3929	chr1	25872414	25873413	non	WEnh_7	1000	13	101	97	198	195.19
Enh_3932	chr1	25874414	25875213	non	StrEnh_5	800	9	56	61	117	122.162
Enh_3933	chr1	25875214	25877413	non	StrEnh_4	2200	39	198	170	368	356.941
Enh_3937	chr1	25878014	25879613	non	WEnh_7	1600	32	141	132	273	264.84
Enh_3942	chr1	25894014	25895013	non	WEnh_7	1000	279	82	95	177	168.792
Enh_3978	chr1	26147214	26148813	non	StrEnh_4	1600	40	73	99	172	167.539
Enh_3979	chr1	26158014	26159013	non	StrEnh_4	1000	415	72	105	177	167.065
Enh_3991	chr1	26198414	26200813	non	WEnh_7	2400	8	45	71	116	114.742
Enh_4007	chr1	26230014	26230413	non	StrEnh_5	400	1264	86	108	194	186.897
Enh_4008	chr1	26230414	26232013	non	StrEnh_4	1600	90	103	170	273	254.022
Enh_4163	chr1	26448414	26455613	non	StrEnh_4	7200	752	78	101	179	174.504
Enh_4218	chr1	26561414	26564613	non	StrEnh_4	3200	121	346	448	794	782.564
Enh_4221	chr1	26603014	26605213	non	StrEnh_5	2200	1207	293	390	683	655.429
Enh_4231	chr1	26610814	26612413	non	StrEnh_4	1600	41	30	71	101	90.7914
Enh_4319	chr1	26799814	26801413	non	StrEnh_4	1600	1504	207	445	652	627.607
Enh_4439	chr1	27018214	27021813	non	StrEnh_4	3600	141	45	67	112	111.364
Enh_4440	chr1	27024814	27029613	non	StrEnh_4	4800	837	1101	1072	2173	2061.77
Enh_4441	chr1	27032214	27032413	non	StrEnh_5	200	26	66	62	128	130.285
Enh_4442	chr1	27032414	27033413	non	StrEnh_4	1000	47	203	206	409	391.481
Enh_4443	chr1	27043214	27044413	non	StrEnh_4	1200	23	147	192	339	325.893
Enh_4444	chr1	27048214	27048413	non	StrEnh_5	200	1	73	76	149	145.354
Enh_4445	chr1	27048414	27050813	non	StrEnh_4	2400	86	348	314	662	631.555
Enh_4447	chr1	27070414	27072013	non	StrEnh_4	1600	22	152	138	290	267.82
Enh_4448	chr1	27072014	27073213	non	StrEnh_5	1200	11	85	57	142	140.932
Enh_4449	chr1	27097414	27098813	non	StrEnh_4	1400	157	90	97	187	172.473
Enh_4450	chr1	27098814	27099613	non	StrEnh_5	800	211	46	74	120	117.323
Enh_4452	chr1	27109414	27111813	non	StrEnh_4	2400	48	79	91	170	156.114
Enh_4454	chr1	27112014	27114213	non	StrEnh_4	2200	45	54	67	121	116.488
Enh_4455	chr1	27114814	27116213	non	StrEnh_4	1400	56	59	51	110	97.6046
Enh_4462	chr1	27123014	27124813	non	StrEnh_5	1800	107	45	59	104	102.14
Enh_4496	chr1	27215214	27216413	non	StrEnh_4	1200	216	45	73	118	121.081
Enh_4524	chr1	27250214	27251013	non	StrEnh_5	800	124	60	92	152	132.467
Enh_4622	chr1	27467214	27469213	non	WEnh_7	2000	4	33	76	109	111.421
Enh_4629	chr1	27476214	27477813	non	WEnh_7	1600	15	41	78	119	111.212
Enh_4630	chr1	27479614	27481413	non	StrEnh_4	1800	45	47	113	160	153.116
Enh_4684	chr1	27668614	27670213	non	StrEnh_4	1600	16	64	55	119	116.754
Enh_4726	chr1	27754214	27756013	non	StrEnh_4	1800	149	60	59	119	109.067
Enh_4733	chr1	27814414	27815413	non	StrEnh_4	1000	18	96	111	207	191.888
Enh_4776	chr1	27870414	27873813	non	StrEnh_5	3400	20	63	97	160	146.625
Enh_4791	chr1	27891414	27894213	non	WEnh_7	2800	4	46	56	102	100.888
Enh_5039	chr1	28563214	28564813	non	StrEnh_4	1600	1596	185	184	369	368.233
Enh_5121	chr1	28700014	28701613	non	StrEnh_5	1600	3	34	67	101	94.0557
Enh_5145	chr1	28738814	28740013	non	StrEnh_5	1200	12	51	90	141	138.066
Enh_5149	chr1	28743014	28744813	non	StrEnh_4	1800	10	81	83	164	146.948
Enh_5165	chr1	28775414	28777413	non	StrEnh_5	2000	3	46	71	117	119.107
Enh_5183	chr1	28834814	28835613	non	StrEnh_4	800	37161	8330	9807	18137	18482.1
Enh_5184	chr1	28837814	28839213	non	StrEnh_4	1400	133	191	305	496	475.384
Enh_5186	chr1	28840014	28840413	non	StrEnh_5	400	20	62	72	134	123.244
Enh_5195	chr1	28845214	28846213	non	StrEnh_4	1000	30	67	172	239	230.262
Enh_5197	chr1	28846414	28847613	non	StrEnh_4	1200	11	71	133	204	188.908
Enh_5199	chr1	28848014	28848613	non	StrEnh_4	600	9	43	80	123	120.34
Enh_5210	chr1	28905214	28908013	non	StrEnh_4	2800	2595	6520	7317	13837	14119.2
Enh_5219	chr1	28966814	28967813	non	StrEnh_5	1000	9	51	79	130	131.519
Enh_5220	chr1	28967814	28968813	non	StrEnh_4	1000	23	43	73	116	108.802
Enh_5250	chr1	29064614	29065813	non	StrEnh_4	1200	76	83	128	211	202.8
Enh_5255	chr1	29073814	29076413	non	StrEnh_4	2600	16	134	190	324	306.915
Enh_5257	chr1	29076614	29077213	non	StrEnh_4	600	4	47	56	103	102.121
Enh_5290	chr1	29214414	29215213	non	StrEnh_4	800	42	148	139	287	269.774
Enh_5292	chr1	29215414	29216413	non	StrEnh_4	1000	36	206	151	357	339.652
Enh_5296	chr1	29228414	29229613	non	StrEnh_4	1200	29	146	149	295	285.697
Enh_5299	chr1	29240214	29240813	non	StrEnh_4	600	20	58	57	115	109.162
Enh_5300	chr1	29241414	29242813	non	StrEnh_4	1400	51	213	150	363	344.833
Enh_5303	chr1	29244414	29245013	non	StrEnh_4	600	4	72	45	117	111.364
Enh_5305	chr1	29251814	29255813	non	StrEnh_4	4000	82	466	434	900	871.799
Enh_5312	chr1	29269414	29270213	non	WEnh_7	800	3	48	68	116	115.463
Enh_5314	chr1	29270414	29270813	non	WEnh_7	400	2	51	62	113	103.981
Enh_5333	chr1	29482614	29484813	non	StrEnh_4	2200	17	81	91	172	168.431
Enh_5335	chr1	29504014	29504213	non	StrEnh_4	200	12	58	145	203	194.64
Enh_5336	chr1	29505214	29507413	non	StrEnh_4	2200	191	818	1405	2223	2121.98
Enh_5339	chr1	29523614	29524213	non	StrEnh_5	600	19	49	85	134	132.904
Enh_5439	chr1	31191614	31193813	non	StrEnh_4	2200	87	102	62	164	152.034
Enh_5440	chr1	31193814	31196413	non	StrEnh_5	2600	76	59	63	122	123.605
Enh_5570	chr1	31500614	31501213	non	StrEnh_4	600	16	51	80	131	132.999
Enh_5644	chr1	31768014	31769213	non	StrEnh_4	1200	34	38	65	103	97.244
Enh_5645	chr1	31770414	31771213	non	StrEnh_4	800	18	75	56	131	120.701
Enh_5683	chr1	32106214	32107413	non	WEnh_7	1200	17	47	82	129	128.653
Enh_5764	chr1	32392214	32393613	non	StrEnh_4	1400	57	196	200	396	387.325
Enh_5765	chr1	32393614	32394013	non	WEnh_6	400	0	53	55	108	102.121
Enh_5766	chr1	32394014	32395613	non	StrEnh_4	1600	30	254	201	455	433.973
Enh_5768	chr1	32396014	32402613	non	StrEnh_4	6600	272	1094	890	1984	1912.01
Enh_5824	chr1	32480414	32482613	non	StrEnh_4	2200	54	220	261	481	462.934
Enh_5827	chr1	32485414	32486613	non	StrEnh_4	1200	15	75	93	168	164.104
Enh_5829	chr1	32487014	32488213	non	StrEnh_4	1200	17	45	67	112	104.551
Enh_5830	chr1	32488214	32489613	non	StrEnh_5	1400	13	73	91	164	161.295
Enh_5859	chr1	32592614	32593813	non	StrEnh_4	1200	28	117	116	233	227.377
Enh_5862	chr1	32594814	32596213	non	StrEnh_5	1400	7	90	115	205	191.679
Enh_5863	chr1	32596214	32597613	non	WEnh_7	1400	2	40	77	117	105.632
Enh_5883	chr1	32645814	32647613	non	StrEnh_4	1800	826	229	285	514	496.582
Enh_5890	chr1	32651214	32652413	non	StrEnh_5	1200	17	114	151	265	250.132
Enh_5904	chr1	32688614	32689813	non	StrEnh_4	1200	1221	56	89	145	134.479
Enh_5946	chr1	32799614	32800813	non	StrEnh_4	1200	1326	89	183	272	269.679
Enh_5964	chr1	32854214	32855213	non	StrEnh_4	1000	11	52	74	126	120.17
Enh_5966	chr1	32855614	32859613	non	StrEnh_4	4000	53	191	303	494	461.378
Enh_6009	chr1	33113014	33114013	non	StrEnh_5	1000	2	61	58	119	112.939
Enh_6012	chr1	33117214	33118813	non	StrEnh_4	1600	609	163	261	424	403.456
Enh_6066	chr1	33222414	33225013	non	StrEnh_4	2600	5	65	49	114	111.876
Enh_6073	chr1	33279014	33281613	non	StrEnh_4	2600	58	179	133	312	292.131
Enh_6074	chr1	33284014	33285013	non	StrEnh_4	1000	58	156	129	285	268.161
Enh_6075	chr1	33285014	33285813	non	StrEnh_5	800	14	68	62	130	118.993
Enh_6099	chr1	33475014	33476013	non	StrEnh_4	1000	2526	217	315	532	528.124
Enh_6100	chr1	33500814	33501813	non	StrEnh_4	1000	34	154	194	348	328.967
Enh_6141	chr1	33812614	33814613	non	StrEnh_4	2000	33	103	165	268	272.792
Enh_6249	chr1	35655214	35656813	non	StrEnh_4	1600	3392	482	751	1233	1191.98
Enh_6272	chr1	35744214	35745813	non	StrEnh_4	1600	22	84	91	175	181.583
Enh_6281	chr1	35835414	35837413	non	WEnh_7	2000	359	127	171	298	276.36
Enh_6294	chr1	35972214	35973013	non	StrEnh_5	800	227	53	49	102	98.6863
Enh_6321	chr1	36182814	36184213	non	StrEnh_4	1400	38	95	131	226	206.824
Enh_6358	chr1	36347214	36348613	non	StrEnh_4	1400	18	142	156	298	280.706
Enh_6360	chr1	36350214	36350613	non	StrEnh_4	400	12	52	58	110	107.625
Enh_6361	chr1	36350614	36351213	non	StrEnh_5	600	22	91	88	179	165.508
Enh_6362	chr1	36351214	36352413	non	StrEnh_4	1200	53	149	145	294	277.555
Enh_6363	chr1	36352614	36353613	non	StrEnh_4	1000	42	109	121	230	222.025
Enh_6415	chr1	36625614	36628213	non	StrEnh_4	2600	10	72	60	132	120.758
Enh_6437	chr1	36690814	36691813	non	StrEnh_4	1000	63	147	184	331	314.069
Enh_6440	chr1	36713614	36714813	non	StrEnh_4	1200	11	54	72	126	130.513
Enh_6441	chr1	36714814	36715413	non	StrEnh_5	600	4	44	63	107	106.259
Enh_6444	chr1	36738014	36738813	non	StrEnh_4	800	14	63	78	141	134.384
Enh_6454	chr1	36786014	36787613	non	StrEnh_4	1600	45	84	67	151	146.359
Enh_6459	chr1	36791614	36794213	non	WEnh_7	2600	37	229	188	417	408.182
Enh_6469	chr1	36836814	36841013	non	StrEnh_4	4200	56	186	152	338	309.002
Enh_6470	chr1	36841014	36842413	non	StrEnh_5	1400	7	54	47	101	99.1988
Enh_6472	chr1	36849814	36850613	non	StrEnh_4	800	163	73	57	130	126.243
Enh_6576	chr1	37940814	37946013	non	StrEnh_4	5200	246	116	425	541	532.242
Enh_6588	chr1	38018614	38019213	non	StrEnh_4	600	35	33	69	102	102.748
Enh_6603	chr1	38059214	38060613	non	StrEnh_4	1400	355	51	77	128	131.082
Enh_6605	chr1	38154214	38155413	non	StrEnh_4	1200	207	90	130	220	209.652
Enh_6635	chr1	38390414	38394413	non	WEnh_7	4000	5	122	124	246	216.142
Enh_6641	chr1	38395814	38397213	non	StrEnh_4	1400	13	82	80	162	157.196
Enh_6647	chr1	38410814	38413213	non	StrEnh_4	2400	90	58	49	107	93.9608
Enh_6651	chr1	38453414	38453813	non	StrEnh_5	400	433	30	79	109	103.393
Enh_6652	chr1	38453814	38454813	non	StrEnh_4	1000	33	64	93	157	150.838
Enh_6656	chr1	38463214	38464013	non	StrEnh_5	800	155	85	102	187	171.961
Enh_6657	chr1	38464014	38470613	non	StrEnh_4	6600	453	359	545	904	831.527
Enh_6668	chr1	38478814	38482013	non	StrEnh_4	3200	169	304	409	713	677.102
Enh_6869	chr1	39458014	39458813	non	StrEnh_4	800	35	127	106	233	222.367
Enh_6904	chr1	39576014	39578013	non	WEnh_7	2000	5	60	55	115	112.54
Enh_6907	chr1	39580814	39581813	non	StrEnh_4	1000	2	63	79	142	129.412
Enh_6909	chr1	39582414	39583413	non	StrEnh_4	1000	7	44	68	112	104.968
Enh_6910	chr1	39583414	39584413	non	StrEnh_5	1000	11	60	51	111	111.136
Enh_6913	chr1	39595214	39597813	non	WEnh_7	2600	4	77	90	167	163.345
Enh_6919	chr1	39615014	39617413	non	WEnh_7	2400	10	57	82	139	134.138
Enh_6920	chr1	39618614	39620213	non	WEnh_7	1600	17	58	86	144	141.463
Enh_6924	chr1	39623814	39625213	non	StrEnh_4	1400	4	55	60	115	104.228
Enh_6964	chr1	39670014	39672013	non	StrEnh_4	2000	141	85	87	172	163.762
Enh_6969	chr1	39679014	39682613	non	StrEnh_4	3600	129	142	111	253	240.7
Enh_6982	chr1	39850414	39851813	non	StrEnh_4	1400	642	168	155	323	308.433
Enh_6985	chr1	39852814	39853813	non	StrEnh_5	1000	1191	376	261	637	612.007
Enh_6986	chr1	39853814	39854413	non	StrEnh_4	600	616	227	130	357	335.666
Enh_6988	chr1	39855014	39856613	non	StrEnh_4	1600	20	57	64	121	112.047
Enh_6990	chr1	39856814	39858613	non	StrEnh_4	1800	35	90	98	188	173.65
Enh_7008	chr1	39876414	39877413	non	StrEnh_4	1000	392	126	175	301	280.155
Enh_7016	chr1	40040014	40041413	non	StrEnh_4	1400	115	160	334	494	473.922
Enh_7072	chr1	40346814	40348213	non	StrEnh_4	1400	64	196	205	401	377.115
Enh_7125	chr1	40507214	40508813	non	StrEnh_4	1600	37	137	159	296	272.374
Enh_7132	chr1	40520014	40521613	non	StrEnh_4	1600	4	58	78	136	130.854
Enh_7134	chr1	40522014	40526213	non	StrEnh_4	4200	1120	161	124	285	274.955
Enh_7179	chr1	40648614	40650413	non	StrEnh_4	1800	16	74	61	135	120.587
Enh_7181	chr1	40686014	40687413	non	StrEnh_4	1400	12	57	57	114	112.066
Enh_7192	chr1	40741814	40743213	non	StrEnh_4	1400	7	59	71	130	115.349
Enh_7230	chr1	40841814	40844413	non	StrEnh_4	2600	57	473	386	859	814.485
Enh_7232	chr1	40844814	40852413	non	StrEnh_4	7600	392	1572	1251	2823	2689.64
Enh_7233	chr1	40852414	40853013	non	StrEnh_5	600	13	71	48	119	114.21
Enh_7234	chr1	40853014	40853413	non	WEnh_7	400	19	73	59	132	130.608
Enh_7235	chr1	40854214	40854613	non	WEnh_7	400	33	42	59	101	96.3331
Enh_7236	chr1	40854614	40855413	non	StrEnh_5	800	86	159	161	320	296.515
Enh_7239	chr1	40865214	40866413	non	StrEnh_4	1200	26	222	185	407	392.05
Enh_7240	chr1	40866414	40867213	non	StrEnh_5	800	5	97	88	185	175.51
Enh_7241	chr1	40869414	40870613	non	StrEnh_5	1200	17	171	123	294	276.417
Enh_7245	chr1	40916014	40917613	non	StrEnh_4	1600	127	61	61	122	116.697
Enh_7274	chr1	41156214	41157013	non	StrEnh_4	800	83	46	65	111	112.825
Enh_7275	chr1	41158014	41160213	non	StrEnh_4	2200	121	197	217	414	378.026
Enh_7281	chr1	41167614	41170413	non	WEnh_7	2800	11	87	129	216	205.514
Enh_7286	chr1	41177014	41178013	non	StrEnh_4	1000	23	45	62	107	103.45
Enh_7389	chr1	41446214	41447213	non	StrEnh_4	1000	55	57	152	209	200.542
Enh_7402	chr1	41621414	41623813	non	WEnh_7	2400	67	100	119	219	201.073
Enh_7406	chr1	41627014	41628613	non	WEnh_7	1600	295	171	139	310	290.764
Enh_7407	chr1	41666414	41667413	non	WEnh_7	1000	25	47	71	118	112.408
Enh_7409	chr1	41699814	41700813	non	WEnh_7	1000	13	47	86	133	133.397
Enh_7490	chr1	43149614	43153013	non	StrEnh_4	3400	509	691	1116	1807	1764.95
Enh_7492	chr1	43153214	43154813	non	StrEnh_4	1600	133	226	404	630	623.47
Enh_7508	chr1	43283414	43285213	non	StrEnh_4	1800	17	49	79	128	125.313
Enh_7517	chr1	43288414	43291613	non	StrEnh_4	3200	88	83	98	181	166.286
Enh_7518	chr1	43293814	43295413	non	StrEnh_4	1600	80	141	181	322	301.506
Enh_7520	chr1	43296614	43297213	non	StrEnh_4	600	243	64	101	165	151.787
Enh_7523	chr1	43312614	43314213	non	StrEnh_4	1600	30	72	48	120	111.022
Enh_7532	chr1	43390614	43391813	non	StrEnh_4	1200	92	54	132	186	176.8
Enh_7533	chr1	43391814	43392413	non	StrEnh_5	600	1495	95	221	316	298.317
Enh_7534	chr1	43397014	43397613	non	StrEnh_5	600	12	43	100	143	130.513
Enh_7535	chr1	43397614	43399413	non	StrEnh_4	1800	81	179	428	607	570.445
Enh_7536	chr1	43399414	43399813	non	StrEnh_5	400	16	35	86	121	117.911
Enh_7539	chr1	43400814	43403013	non	StrEnh_4	2200	152	189	453	642	603.543
Enh_7540	chr1	43403214	43404013	non	StrEnh_4	800	46	92	239	331	313.861
Enh_7542	chr1	43404214	43404613	non	StrEnh_4	400	30	61	145	206	193.008
Enh_7543	chr1	43404614	43405813	non	StrEnh_5	1200	34	106	237	343	332.25
Enh_7544	chr1	43405814	43406013	non	StrEnh_4	200	9	23	79	102	98.952
Enh_7545	chr1	43406014	43406613	non	StrEnh_5	600	9	87	210	297	280.478
Enh_7546	chr1	43406614	43409013	non	StrEnh_4	2400	282	316	756	1072	1015.29
Enh_7548	chr1	43409414	43410413	non	StrEnh_4	1000	26	86	157	243	221.589
Enh_7550	chr1	43411814	43412613	non	StrEnh_4	800	34	66	115	181	169.835
Enh_7552	chr1	43414814	43416413	non	StrEnh_4	1600	54	163	238	401	374.097
Enh_7554	chr1	43416814	43423413	non	StrEnh_4	6600	295	811	1497	2308	2156.2
Enh_7555	chr1	43425014	43427613	non	StrEnh_4	2600	36	61	46	107	116.222
Enh_7627	chr1	43636814	43637213	non	StrEnh_4	400	450	40	64	104	95.5929
Enh_7652	chr1	43825214	43827213	non	StrEnh_4	2000	2227	89	211	300	286.152
Enh_7664	chr1	43854014	43855213	non	StrEnh_4	1200	46	69	78	147	147.422
Enh_7695	chr1	44171414	44173013	non	StrEnh_4	1600	85	49	67	116	102.121
Enh_7712	chr1	44227014	44228613	non	WEnh_7	1600	1	38	65	103	102.349
Enh_7714	chr1	44231014	44232813	non	WEnh_7	1800	12	61	65	126	121.574
Enh_7732	chr1	44327614	44329413	non	WEnh_7	1800	11	53	80	133	127.002
Enh_7733	chr1	44329414	44330613	non	StrEnh_5	1200	4	43	61	104	95.4411
Enh_7737	chr1	44334014	44335813	non	WEnh_7	1800	19	66	94	160	149.244
Enh_7738	chr1	44339214	44341213	non	WEnh_7	2000	9	61	99	160	145.847
Enh_7743	chr1	44366214	44367613	non	WEnh_7	1400	23	97	133	230	217.907
Enh_7758	chr1	44436214	44437013	non	StrEnh_4	800	410	53	124	177	173.764
Enh_7761	chr1	44441214	44442413	non	StrEnh_4	1200	1619	52	91	143	136.984
Enh_7763	chr1	44443014	44444613	non	StrEnh_4	1600	1464	86	141	227	224.284
Enh_7765	chr1	44445614	44446813	non	StrEnh_4	1200	101	71	112	183	173.1
Enh_7881	chr1	45098214	45100213	non	StrEnh_4	2000	143	127	168	295	274.158
Enh_7882	chr1	45102614	45104413	non	StrEnh_4	1800	56	121	134	255	236.069
Enh_7907	chr1	45195814	45198013	non	StrEnh_4	2200	313	2444	3125	5569	5519.49
Enh_7912	chr1	45206214	45207013	non	StrEnh_4	800	313	37	65	102	101.154
Enh_7918	chr1	45208414	45209213	non	StrEnh_4	800	6	42	66	108	103.678
Enh_7923	chr1	45242214	45244813	non	StrEnh_4	2600	34002	7255	7898	15153	15517.5
Enh_7938	chr1	45272214	45275613	non	StrEnh_4	3400	37	24	106	130	127.135
Enh_7945	chr1	45285614	45287013	non	StrEnh_4	1400	44	657	1006	1663	1695.01
Enh_7970	chr1	45361614	45362613	non	StrEnh_4	1000	46	66	107	173	169.114
Enh_7987	chr1	45477014	45480013	non	StrEnh_4	3000	6266	336	693	1029	961.338
Enh_8046	chr1	45806214	45807813	non	StrEnh_4	1600	598	111	221	332	310.748
Enh_8119	chr1	46017014	46017813	non	StrEnh_4	800	32	62	57	119	108.251
Enh_8129	chr1	46050614	46052813	non	StrEnh_4	2200	66	211	416	627	599.937
Enh_8313	chr1	46714014	46715413	non	StrEnh_4	1400	84	57	111	168	167.672
Enh_8315	chr1	46750214	46752413	non	StrEnh_5	2200	1426	175	401	576	539.871
Enh_8318	chr1	46754014	46755013	non	StrEnh_5	1000	24	75	137	212	209.898
Enh_8321	chr1	46764214	46764613	non	StrEnh_4	400	10	51	77	128	130.247
Enh_8322	chr1	46764614	46765213	non	StrEnh_5	600	12	71	100	171	156.133
Enh_8323	chr1	46765214	46766013	non	WEnh_7	800	7	40	64	104	103.962
Enh_8325	chr1	46766214	46767413	non	StrEnh_4	1200	11	151	235	386	360.737
Enh_8326	chr1	46771614	46774413	non	StrEnh_4	2800	99	352	439	791	746.657
Enh_8338	chr1	46807014	46808213	non	StrEnh_4	1200	13	57	53	110	109.751
Enh_8340	chr1	46813014	46814213	non	StrEnh_5	1200	18	59	79	138	135.637
Enh_8482	chr1	47182614	47184213	non	StrEnh_4	1600	515	114	150	264	242.768
Enh_8512	chr1	47677014	47679813	non	StrEnh_4	2800	235	140	134	274	261.614
Enh_8513	chr1	47679814	47680813	non	StrEnh_5	1000	65	58	51	109	100.831
Enh_8517	chr1	47691814	47694813	non	StrEnh_4	3000	144	195	178	373	343.77
Enh_8518	chr1	47695214	47696213	non	StrEnh_4	1000	42	60	53	113	101.381
Enh_8559	chr1	47801814	47802613	non	StrEnh_4	800	12	55	67	122	133.834
Enh_8603	chr1	51019013	51021012	non	WEnh_7	2000	20	99	134	233	225.498
Enh_8605	chr1	51123013	51124412	non	WEnh_7	1400	11	48	58	106	103.203
Enh_8614	chr1	51186413	51187012	non	StrEnh_4	600	2	57	61	118	109.238
Enh_8620	chr1	51235813	51236812	non	WEnh_7	1000	25	149	151	300	297.539
Enh_8624	chr1	51307613	51308412	non	WEnh_7	800	64	54	73	127	119.543
Enh_8630	chr1	51424413	51424812	non	StrEnh_4	400	17	76	111	187	170.632
Enh_8740	chr1	51914613	51915212	non	StrEnh_5	600	24	73	59	132	130.835
Enh_8742	chr1	51918613	51919012	non	WEnh_7	400	16	93	45	138	128.975
Enh_8747	chr1	51956813	51958412	non	WEnh_7	1600	7	59	71	130	120.625
Enh_8749	chr1	51974413	51975412	non	WEnh_7	1000	9	96	60	156	144.936
Enh_8753	chr1	51977613	51979412	non	WEnh_7	1800	13	101	66	167	156.759
Enh_8758	chr1	51981813	51984412	non	StrEnh_4	2600	145	262	204	466	447.353
Enh_8760	chr1	51985213	51987412	non	StrEnh_4	2200	84	301	266	567	546.039
Enh_8762	chr1	51997413	51998212	non	WEnh_7	800	11	127	81	208	205.438
Enh_8765	chr1	52000413	52001212	non	WEnh_7	800	7	84	36	120	118.841
Enh_8766	chr1	52004613	52005812	non	WEnh_7	1200	19	96	63	159	165.641
Enh_8771	chr1	52023213	52024612	non	WEnh_7	1400	8	79	49	128	124.895
Enh_8777	chr1	52031013	52034612	non	WEnh_7	3600	15	101	42	143	140.533
Enh_8809	chr1	52086613	52089212	non	StrEnh_4	2600	12	81	75	156	143.93
Enh_8814	chr1	52090813	52095812	non	WEnh_7	5000	12	113	87	200	186.233
Enh_8848	chr1	52197413	52202812	non	StrEnh_4	5400	139	363	403	766	742.178
Enh_8853	chr1	52215013	52217212	non	StrEnh_5	2200	191	187	158	345	323.577
Enh_8854	chr1	52217213	52218612	non	StrEnh_4	1400	58	182	153	335	320.389
Enh_8859	chr1	52316013	52317212	non	StrEnh_4	1200	25	74	40	114	107.037
Enh_8861	chr1	52333213	52334412	non	StrEnh_4	1200	30	89	87	176	172.397
Enh_8862	chr1	52337813	52338612	non	StrEnh_5	800	8	67	63	130	132.354
Enh_8867	chr1	52339813	52340812	non	StrEnh_4	1000	12	55	64	119	120.72
Enh_8897	chr1	52498013	52498812	non	StrEnh_4	800	338	39	69	108	99.8061
Enh_8901	chr1	52503213	52504412	non	WEnh_7	1200	28	83	71	154	139.641
Enh_8907	chr1	52523013	52524012	non	StrEnh_4	1000	33	49	58	107	97.5287
Enh_8909	chr1	52539613	52541012	non	WEnh_7	1400	16	66	88	154	143.759
Enh_8957	chr1	52866413	52867012	non	StrEnh_5	600	16	33	74	107	93.733
Enh_8958	chr1	52867013	52868812	non	StrEnh_4	1800	432	88	159	247	234.551
Enh_9036	chr1	53162613	53164612	non	StrEnh_4	2000	70	81	87	168	158.657
Enh_9074	chr1	53370813	53372412	non	StrEnh_5	1600	9	57	88	145	132.695
Enh_9153	chr1	53790013	53790212	non	StrEnh_5	200	15	30	70	100	87.8119
Enh_9154	chr1	53790213	53791812	non	StrEnh_4	1600	156	267	379	646	605.896
Enh_9188	chr1	54407413	54410812	non	StrEnh_4	3400	34	41	62	103	97.0352
Enh_9242	chr1	54666613	54667612	non	StrEnh_4	1000	29	52	78	130	122.01
Enh_9249	chr1	54739013	54740012	non	StrEnh_4	1000	8	49	60	109	106.581
Enh_9263	chr1	54828613	54829012	non	StrEnh_4	400	8	63	63	126	116.412
Enh_9265	chr1	54841013	54844412	non	StrEnh_4	3400	68	426	363	789	738.952
Enh_9267	chr1	54844613	54845212	non	WEnh_7	600	7	43	61	104	94.4163
Enh_9269	chr1	54869413	54871212	non	StrEnh_4	1800	56	75	84	159	147.707
Enh_9338	chr1	55327413	55328012	non	StrEnh_5	600	11	46	56	102	99.0659
Enh_9339	chr1	55350613	55352212	non	StrEnh_4	1600	31	77	72	149	150.06
Enh_9359	chr1	55645213	55646212	non	StrEnh_4	1000	20	45	71	116	120.17
Enh_9361	chr1	55646613	55648412	non	WEnh_7	1800	6	60	48	108	105.177
Enh_9362	chr1	55651613	55654812	non	WEnh_7	3200	18	125	144	269	273.817
Enh_9373	chr1	55661213	55663612	non	StrEnh_4	2400	55	138	189	327	319.725
Enh_9388	chr1	55677613	55679212	non	StrEnh_4	1600	53	119	141	260	261.936
Enh_9685	chr1	61103413	61104212	non	WEnh_7	800	27	67	36	103	108.403
Enh_9776	chr1	61562813	61563212	non	WEnh_7	400	26	122	132	254	251.29
Enh_9777	chr1	61563413	61564012	non	WEnh_7	600	85	92	119	211	203.408
Enh_9778	chr1	61565813	61566012	non	WEnh_7	200	42	65	86	151	152.508
Enh_9780	chr1	61567213	61567412	non	StrEnh_5	200	35	52	61	113	108.118
Enh_9781	chr1	61569813	61570812	non	StrEnh_5	1000	259	192	195	387	383.662
Enh_9782	chr1	61570813	61572212	non	WEnh_7	1400	191	246	282	528	527.004
Enh_9784	chr1	61580013	61580412	non	WEnh_7	400	16	53	85	138	125.275
Enh_9785	chr1	61580413	61580812	non	StrEnh_5	400	9	53	63	116	112.73
Enh_9786	chr1	61580813	61582612	non	StrEnh_4	1800	164	350	413	763	750.035
Enh_9787	chr1	61582613	61583012	non	StrEnh_5	400	18	68	93	161	158.752
Enh_9788	chr1	61583013	61584412	non	WEnh_7	1400	78	228	299	527	524.954
Enh_9789	chr1	61584413	61585012	non	StrEnh_5	600	45	138	136	274	281.674
Enh_9790	chr1	61585013	61585412	non	WEnh_7	400	39	75	81	156	146.929
Enh_9793	chr1	61587613	61588812	non	WEnh_7	1200	221	188	216	404	389.545
Enh_9794	chr1	61589613	61590212	non	WEnh_6	600	115	130	167	297	290.005
Enh_9795	chr1	61590213	61591012	non	WEnh_7	800	102	165	193	358	344.226
Enh_9797	chr1	61591213	61592012	non	WEnh_7	800	81	176	213	389	381.119
Enh_9798	chr1	61597213	61597612	non	WEnh_7	400	32	73	98	171	176.895
Enh_9800	chr1	61598213	61598612	non	WEnh_6	400	70	82	129	211	211.473
Enh_9802	chr1	61601213	61602212	non	WEnh_7	1000	55	125	156	281	268.256
Enh_9803	chr1	61605613	61607612	non	StrEnh_4	2000	211	354	413	767	767.097
Enh_9804	chr1	61607613	61608612	non	StrEnh_5	1000	75	156	143	299	301.012
Enh_9805	chr1	61608613	61609412	non	WEnh_7	800	41	123	133	256	256.755
Enh_9807	chr1	61609613	61610412	non	WEnh_7	800	84	179	179	358	355.347
Enh_9808	chr1	61611213	61612412	non	WEnh_7	1200	133	203	231	434	424.256
Enh_9809	chr1	61613613	61614012	non	WEnh_7	400	16	74	84	158	159.739
Enh_9811	chr1	61614213	61616012	non	WEnh_7	1800	93	274	298	572	555.68
Enh_9813	chr1	61621413	61623612	non	WEnh_7	2200	183	261	306	567	563.404
Enh_9815	chr1	61626013	61627412	non	StrEnh_5	1400	62	156	223	379	371.516
Enh_9818	chr1	61628013	61628412	non	StrEnh_4	400	61	56	89	145	148.371
Enh_9819	chr1	61628413	61629612	non	StrEnh_5	1200	82	198	230	428	410.858
Enh_9820	chr1	61629613	61630212	non	WEnh_7	600	67	76	69	145	139.319
Enh_9821	chr1	61631013	61632212	non	WEnh_7	1200	122	148	178	326	322.268
Enh_9822	chr1	61633013	61634612	non	WEnh_7	1600	144	235	226	461	457.392
Enh_9823	chr1	61634613	61635812	non	StrEnh_5	1200	187	198	235	433	436.668
Enh_9824	chr1	61635813	61636812	non	StrEnh_4	1000	227	143	148	291	290.498
Enh_9825	chr1	61637213	61637812	non	StrEnh_4	600	111	129	152	281	282.964
Enh_9826	chr1	61637813	61639012	non	StrEnh_5	1200	135	201	238	439	446.233
Enh_9827	chr1	61639013	61639812	non	WEnh_7	800	53	126	146	272	275.79
Enh_9828	chr1	61639813	61640612	non	StrEnh_5	800	77	174	183	357	368.593
Enh_9829	chr1	61640613	61641212	non	WEnh_7	600	25	74	82	156	156
Enh_9830	chr1	61641213	61642012	non	StrEnh_5	800	85	111	92	203	202.516
Enh_9832	chr1	61643613	61644212	non	WEnh_7	600	53	52	86	138	138.901
Enh_9833	chr1	61644413	61644812	non	WEnh_7	400	34	59	76	135	136.756
Enh_9835	chr1	61645013	61647812	non	WEnh_7	2800	402	394	419	813	797.822
Enh_9837	chr1	61648013	61649012	non	WEnh_7	1000	129	148	168	316	326.405
Enh_9839	chr1	61649213	61650812	non	StrEnh_4	1600	335	232	284	516	513.245
Enh_9840	chr1	61650813	61651212	non	StrEnh_5	400	52	55	64	119	112.275
Enh_9842	chr1	61654413	61654812	non	WEnh_7	400	25	41	75	116	123.472
Enh_9843	chr1	61656013	61659212	non	WEnh_7	3200	355	375	423	798	803.364
Enh_9845	chr1	61659413	61660012	non	WEnh_7	600	90	71	87	158	154.387
Enh_9846	chr1	61660013	61660612	non	WEnh_6	600	75	49	65	114	114.21
Enh_9847	chr1	61660613	61662812	non	WEnh_7	2200	129	216	228	444	435.302
Enh_9851	chr1	61668613	61669412	non	StrEnh_4	800	106	91	90	181	184.24
Enh_9855	chr1	61670613	61674012	non	WEnh_7	3400	339	298	336	634	619.807
Enh_9856	chr1	61675613	61676612	non	WEnh_7	1000	78	121	117	238	237.606
Enh_9861	chr1	61687613	61688212	non	WEnh_7	600	45	51	71	122	114.875
Enh_9865	chr1	61693013	61694212	non	WEnh_7	1200	97	118	98	216	222.424
Enh_9866	chr1	61696213	61696812	non	StrEnh_5	600	46	58	49	107	106.183
Enh_9867	chr1	61696813	61698012	non	WEnh_7	1200	36	85	86	171	173.346
Enh_9868	chr1	61698213	61699012	non	WEnh_7	800	20	58	58	116	118.556
Enh_9870	chr1	61699213	61700612	non	StrEnh_4	1400	41	98	130	228	229.028
Enh_9872	chr1	61700813	61703612	non	WEnh_7	2800	114	198	212	410	419.797
Enh_9874	chr1	61703813	61704612	non	StrEnh_4	800	88	94	94	188	189.687
Enh_9878	chr1	61707013	61708812	non	WEnh_7	1800	231	146	130	276	276.056
Enh_9879	chr1	61709813	61710612	non	WEnh_7	800	92	79	79	158	153.799
Enh_9882	chr1	61713213	61714212	non	StrEnh_5	1000	86	85	97	182	169.911
Enh_9887	chr1	61718613	61719412	non	StrEnh_4	800	86	77	90	167	160.859
Enh_9889	chr1	61720013	61721012	non	StrEnh_4	1000	65	51	62	113	111.155
Enh_9901	chr1	61736213	61737612	non	StrEnh_4	1400	99	64	63	127	136.756
Enh_9910	chr1	61764213	61765212	non	WEnh_7	1000	78	46	58	104	102.558
Enh_9913	chr1	61774213	61775812	non	WEnh_7	1600	20	53	76	129	127.894
Enh_9916	chr1	61781613	61783212	non	WEnh_7	1600	60	52	88	140	137.895
Enh_9920	chr1	61784813	61786612	non	WEnh_7	1800	31	70	66	136	128.216
Enh_9923	chr1	61788413	61790412	non	WEnh_7	2000	48	74	77	151	146.853
Enh_9928	chr1	61843013	61844612	non	WEnh_7	1600	30	71	77	148	146.587
Enh_9930	chr1	61858013	61859412	non	StrEnh_4	1400	23	57	56	113	108.991
Enh_10056	chr1	65360813	65363012	non	WEnh_7	2200	13	43	76	119	119.79
Enh_10077	chr1	65387013	65389212	non	WEnh_7	2200	19	78	104	182	183.67
Enh_10081	chr1	65400413	65403012	non	WEnh_7	2600	29	89	132	221	219.938
Enh_10082	chr1	65411013	65412612	non	WEnh_7	1600	23	58	57	115	111.098
Enh_10084	chr1	65413213	65414212	non	WEnh_7	1000	32	50	56	106	102.539
Enh_10085	chr1	65414213	65415612	non	StrEnh_5	1400	35	50	54	104	101.666
Enh_10086	chr1	65415613	65416812	non	WEnh_7	1200	13	43	67	110	106.429
Enh_10088	chr1	65417013	65419212	non	WEnh_7	2200	23	101	90	191	183.595
Enh_10089	chr1	65420013	65420812	non	WEnh_7	800	16	58	48	106	104.513
Enh_10092	chr1	65421813	65423212	non	StrEnh_4	1400	13	66	91	157	159.473
Enh_10094	chr1	65424413	65426212	non	WEnh_7	1800	39	101	131	232	229.256
Enh_10113	chr1	65528213	65528612	non	WEnh_7	400	18	55	46	101	94.7199
Enh_10114	chr1	65530413	65531012	non	WEnh_6	600	46	91	75	166	161.599
Enh_10150	chr1	65629613	65631012	non	WEnh_7	1400	8	58	44	102	97.0542
Enh_10190	chr1	65695413	65698612	non	StrEnh_4	3200	637	62	79	141	134.043
Enh_10211	chr1	65721013	65723412	non	StrEnh_4	2400	211	513	545	1058	1023.76
Enh_10212	chr1	65725613	65726612	non	StrEnh_5	1000	235	283	279	562	554.997
Enh_10214	chr1	65731813	65732012	non	WEnh_7	200	10	61	64	125	119.866
Enh_10215	chr1	65732013	65732612	non	StrEnh_5	600	53	95	121	216	210.354
Enh_10218	chr1	65733013	65733212	non	StrEnh_4	200	4	60	76	136	142.886
Enh_10219	chr1	65733213	65734212	non	StrEnh_5	1000	69	232	268	500	490.889
Enh_10221	chr1	65738013	65738212	non	WEnh_6	200	8	47	55	102	104.645
Enh_10225	chr1	65740613	65741012	non	WEnh_7	400	10	91	86	177	177.787
Enh_10226	chr1	65741013	65742012	non	StrEnh_5	1000	34	200	182	382	368.935
Enh_10227	chr1	65742013	65744812	non	StrEnh_4	2800	239	532	587	1119	1092.14
Enh_10228	chr1	65746213	65746412	non	StrEnh_5	200	21	45	59	104	103.298
Enh_10229	chr1	65746413	65748012	non	WEnh_7	1600	35	159	204	363	364.058
Enh_10230	chr1	65749613	65750212	non	StrEnh_5	600	22	107	129	236	237.682
Enh_10231	chr1	65754813	65755812	non	StrEnh_4	1000	25	114	141	255	246.431
Enh_10232	chr1	65755813	65758212	non	StrEnh_5	2400	51	336	349	685	669.188
Enh_10233	chr1	65758213	65758812	non	StrEnh_4	600	12	103	121	224	226.144
Enh_10235	chr1	65759013	65760012	non	StrEnh_4	1000	68	226	203	429	423.004
Enh_10236	chr1	65760013	65761812	non	StrEnh_5	1800	140	384	361	745	724.604
Enh_10237	chr1	65772013	65772212	non	WEnh_7	200	14	52	68	120	112.066
Enh_10238	chr1	65774213	65774812	non	StrEnh_4	600	34	69	95	164	157.006
Enh_10240	chr1	65776613	65777412	non	WEnh_7	800	27	67	74	141	134.1
Enh_10243	chr1	65779013	65779812	non	StrEnh_5	800	35	120	108	228	222.879
Enh_10244	chr1	65779813	65780612	non	WEnh_7	800	14	68	76	144	135.124
Enh_10246	chr1	65780813	65781412	non	WEnh_7	600	17	53	85	138	146.094
Enh_10247	chr1	65781413	65781812	non	StrEnh_5	400	28	89	110	199	196.348
Enh_10248	chr1	65781813	65782412	non	StrEnh_4	600	84	100	112	212	203.635
Enh_10249	chr1	65782413	65783012	non	StrEnh_5	600	27	80	74	154	154.748
Enh_10250	chr1	65783013	65783612	non	StrEnh_4	600	25	115	144	259	253.89
Enh_10251	chr1	65783613	65784012	non	StrEnh_5	400	30	77	110	187	184.411
Enh_10252	chr1	65784013	65785012	non	StrEnh_4	1000	56	164	216	380	383.89
Enh_10253	chr1	65785013	65785812	non	StrEnh_5	800	78	101	124	225	225.29
Enh_10254	chr1	65788613	65789412	non	StrEnh_4	800	25	104	142	246	238.479
Enh_10256	chr1	65789613	65791012	non	WEnh_7	1400	61	186	199	385	376.033
Enh_10257	chr1	65795413	65795812	non	WEnh_7	400	38	50	63	113	105.082
Enh_10266	chr1	65877413	65879012	non	StrEnh_4	1600	353	171	217	388	371.877
Enh_10267	chr1	65879013	65879612	non	StrEnh_5	600	456	92	107	199	194.108
Enh_10268	chr1	65879613	65879812	non	StrEnh_4	200	309	40	75	115	108.1
Enh_10269	chr1	65879813	65880012	non	StrEnh_5	200	211	51	66	117	109.333
Enh_10273	chr1	65883213	65885212	non	StrEnh_4	2000	41	105	127	232	230.888
Enh_10275	chr1	65887813	65890612	non	StrEnh_4	2800	163	203	195	398	392.62
Enh_10295	chr1	65941413	65944612	non	StrEnh_4	3200	256	312	227	539	532.584
Enh_10326	chr1	65995213	65996012	non	StrEnh_4	800	54	79	89	168	163.592
Enh_10329	chr1	66001213	66002612	non	WEnh_7	1400	95	118	118	236	234.551
Enh_10334	chr1	66005013	66006012	non	StrEnh_4	1000	46	80	77	157	147.043
Enh_10341	chr1	66019813	66021012	non	StrEnh_4	1200	66	59	94	153	152.357
Enh_10343	chr1	66021213	66022212	non	WEnh_7	1000	47	87	67	154	152.888
Enh_10349	chr1	66094213	66095412	non	WEnh_7	1200	18	80	69	149	142.564
Enh_10352	chr1	66096013	66097012	non	WEnh_7	1000	15	70	57	127	122.656
Enh_10429	chr1	67401413	67402412	non	StrEnh_5	1000	14	51	49	100	100.584
Enh_10431	chr1	67403613	67404412	non	StrEnh_5	800	20	65	55	120	116.184
Enh_10508	chr1	67865413	67867012	non	WEnh_7	1600	29	72	238	310	306.63
Enh_10611	chr1	68154213	68156012	non	StrEnh_4	1800	129	93	55	148	146.986
Enh_10901	chr1	71355413	71356612	non	WEnh_7	1200	14	52	53	105	109.694
Enh_10904	chr1	71361413	71362812	non	WEnh_7	1400	40	78	74	152	144.462
Enh_10915	chr1	71444613	71446012	non	WEnh_7	1400	57	103	71	174	178.376
Enh_10927	chr1	71480013	71481812	non	WEnh_7	1800	42	69	64	133	128.956
Enh_10932	chr1	71507413	71508412	non	StrEnh_5	1000	46	87	79	166	169.835
Enh_11058	chr1	76254813	76257012	non	StrEnh_4	2200	2478	2182	2724	4906	4868.22
Enh_11059	chr1	76259213	76259612	non	StrEnh_4	400	130	209	416	625	612.33
Enh_11060	chr1	76261813	76263012	non	StrEnh_4	1200	57	94	148	242	244.704
Enh_11108	chr1	78056213	78057212	non	StrEnh_5	1000	7	53	84	137	135.902
Enh_11120	chr1	78136613	78139212	non	WEnh_7	2600	30	142	191	333	339.633
Enh_11122	chr1	78139413	78140612	non	WEnh_7	1200	7	80	81	161	160.232
Enh_11124	chr1	78143413	78145012	non	WEnh_7	1600	29	153	160	313	310.748
Enh_11164	chr1	78451813	78452812	non	WEnh_7	1000	28	57	53	110	103.545
Enh_11271	chr1	84570013	84572412	non	WEnh_7	2400	10	49	60	109	114.533
Enh_11299	chr1	84969213	84971412	non	StrEnh_4	2200	115	112	167	279	277.081
Enh_11327	chr1	85153213	85154012	non	StrEnh_4	800	48	72	63	135	135.181
Enh_11509	chr1	87397613	87399012	non	WEnh_7	1400	60	131	98	229	223.752
Enh_11511	chr1	87399213	87400412	non	StrEnh_4	1200	49	118	134	252	255.332
Enh_11513	chr1	87400813	87402012	non	WEnh_7	1200	23	78	71	149	144.405
Enh_11516	chr1	87404213	87404812	non	StrEnh_5	600	16	65	59	124	123.908
Enh_11517	chr1	87404813	87405612	non	StrEnh_4	800	17	74	70	144	144.746
Enh_11519	chr1	87406013	87408412	non	WEnh_7	2400	23	216	226	442	440.198
Enh_11523	chr1	87412013	87412612	non	WEnh_7	600	23	61	71	132	134.365
Enh_11525	chr1	87412813	87414012	non	WEnh_7	1200	54	136	133	269	266.491
Enh_11526	chr1	87415213	87416012	non	WEnh_7	800	27	80	81	161	158.467
Enh_11527	chr1	87416013	87416412	non	StrEnh_5	400	16	50	58	108	102.805
Enh_11528	chr1	87416413	87417212	non	StrEnh_4	800	23	85	75	160	156.057
Enh_11539	chr1	87437813	87440212	non	WEnh_7	2400	79	195	201	396	385.902
Enh_11542	chr1	87452013	87454012	non	WEnh_7	2000	32	126	156	282	275.885
Enh_11545	chr1	87456813	87457812	non	StrEnh_4	1000	11	90	77	167	164.18
Enh_11547	chr1	87458213	87460212	non	StrEnh_4	2000	26	114	114	228	225.441
Enh_11548	chr1	87460213	87461612	non	StrEnh_5	1400	19	103	100	203	205.989
Enh_11550	chr1	87462213	87463812	non	StrEnh_5	1600	30	112	119	231	238.233
Enh_11555	chr1	87488413	87489812	non	WEnh_7	1400	20	63	73	136	135.959
Enh_11615	chr1	89162813	89164212	non	WEnh_7	1400	38	115	110	225	223.183
Enh_11674	chr1	89991613	89992212	non	StrEnh_4	600	20	45	71	116	117.532
Enh_11676	chr1	89993613	89994012	non	WEnh_6	400	28	44	57	101	106.467
Enh_11678	chr1	89996613	89997212	non	WEnh_7	600	22	113	126	239	238.859
Enh_11679	chr1	89997213	89998812	non	StrEnh_5	1600	108	258	292	550	541.807
Enh_11680	chr1	89998813	89999212	non	StrEnh_4	400	29	66	84	150	142.678
Enh_11682	chr1	89999413	90000212	non	WEnh_7	800	30	104	128	232	242.617
Enh_11683	chr1	90000213	90001012	non	StrEnh_5	800	45	124	167	291	275.62
Enh_11684	chr1	90001013	90001412	non	WEnh_7	400	6	49	51	100	90.298
Enh_11685	chr1	90001413	90002612	non	StrEnh_5	1200	68	203	240	443	436.649
Enh_11686	chr1	90002613	90004412	non	StrEnh_4	1800	66	298	384	682	674.293
Enh_11687	chr1	90004413	90005412	non	StrEnh_5	1000	46	148	147	295	282.679
Enh_11689	chr1	90005813	90008212	non	StrEnh_4	2400	82	300	329	629	611.855
Enh_11690	chr1	90008213	90010412	non	StrEnh_5	2200	47	175	223	398	395.789
Enh_11691	chr1	90010413	90012412	non	StrEnh_4	2000	156	344	356	700	690.33
Enh_11692	chr1	90012413	90013012	non	StrEnh_5	600	21	62	49	111	106.107
Enh_11694	chr1	90013213	90014812	non	StrEnh_5	1600	138	140	165	305	290.176
Enh_11695	chr1	90015413	90015812	non	StrEnh_5	400	57	34	69	103	98.9331
Enh_11696	chr1	90015813	90017012	non	StrEnh_4	1200	99	112	142	254	256.224
Enh_11697	chr1	90017013	90017412	non	StrEnh_5	400	41	67	66	133	133.853
Enh_11698	chr1	90017413	90018212	non	WEnh_7	800	29	51	64	115	113.148
Enh_11721	chr1	90157813	90158812	non	WEnh_7	1000	14	47	57	104	96.6367
Enh_11723	chr1	90163813	90165212	non	WEnh_7	1400	28	55	63	118	113.831
Enh_11725	chr1	90165413	90166412	non	WEnh_7	1000	12	48	73	121	115.254
Enh_11731	chr1	90168213	90170212	non	StrEnh_5	2000	9	72	81	153	149.206
Enh_11735	chr1	90172413	90177012	non	WEnh_7	4600	16	121	131	252	245.368
Enh_11743	chr1	90190613	90193212	non	WEnh_7	2600	10	54	66	120	118.575
Enh_11770	chr1	90289213	90290412	non	StrEnh_4	1200	203	309	128	437	420.119
Enh_11772	chr1	90290613	90291012	non	WEnh_6	400	31	118	39	157	159.227
Enh_11773	chr1	90291013	90291412	non	WEnh_7	400	51	117	38	155	151.256
Enh_11778	chr1	90303213	90304412	non	WEnh_7	1200	25	129	28	157	148.067
Enh_11779	chr1	90304413	90304812	non	WEnh_6	400	13	79	28	107	107.378
Enh_11780	chr1	90304813	90305412	non	StrEnh_4	600	29	74	29	103	94.4922
Enh_11782	chr1	90338013	90338812	non	WEnh_7	800	47	137	66	203	202.611
Enh_11785	chr1	90339413	90340012	non	StrEnh_5	600	69	88	44	132	122.523
Enh_11786	chr1	90340013	90341612	non	WEnh_7	1600	60	189	98	287	278.656
Enh_11787	chr1	90341613	90343812	non	StrEnh_5	2200	151	234	150	384	384.535
Enh_11788	chr1	90343813	90345212	non	StrEnh_4	1400	48	140	90	230	215.364
Enh_11790	chr1	90350613	90351212	non	WEnh_7	600	68	94	42	136	126.717
Enh_11791	chr1	90351213	90351812	non	StrEnh_5	600	52	84	41	125	122.219
Enh_11792	chr1	90351813	90352612	non	WEnh_7	800	41	91	45	136	129.298
Enh_11794	chr1	90353013	90354812	non	StrEnh_4	1800	165	216	126	342	332.478
Enh_11796	chr1	90355613	90357012	non	StrEnh_4	1400	37	98	60	158	148.637
Enh_11797	chr1	90357013	90358012	non	StrEnh_5	1000	36	107	61	168	155.526
Enh_11798	chr1	90358013	90359412	non	WEnh_7	1400	65	106	53	159	149.927
Enh_11800	chr1	90359813	90360612	non	StrEnh_4	800	52	66	42	108	105.803
Enh_11802	chr1	90361413	90364612	non	StrEnh_4	3200	244	355	214	569	550.917
Enh_11803	chr1	90364613	90365412	non	StrEnh_5	800	103	98	59	157	157.955
Enh_11804	chr1	90365413	90370412	non	StrEnh_4	5000	292	484	291	775	754.988
Enh_11805	chr1	90370413	90371412	non	StrEnh_5	1000	46	88	52	140	140.685
Enh_11806	chr1	90371413	90373812	non	StrEnh_4	2400	87	212	114	326	313.633
Enh_11808	chr1	90374213	90374812	non	StrEnh_4	600	10	73	55	128	124.25
Enh_11811	chr1	90375613	90376412	non	StrEnh_5	800	17	77	43	120	122.485
Enh_11813	chr1	90376613	90377812	non	StrEnh_5	1200	25	101	57	158	158.657
Enh_11814	chr1	90382413	90385212	non	WEnh_7	2800	175	195	120	315	312.418
Enh_11823	chr1	90404413	90406612	non	WEnh_7	2200	15	67	34	101	96.409
Enh_11863	chr1	90473413	90474012	non	StrEnh_4	600	59	58	56	114	111.041
Enh_11918	chr1	91387813	91389212	non	WEnh_7	1400	54	59	79	138	132.847
Enh_11922	chr1	91392013	91392812	non	StrEnh_5	800	16	38	78	116	114.286
Enh_11924	chr1	91416413	91417412	non	WEnh_7	1000	31	73	130	203	214.795
Enh_11955	chr1	91967613	91968612	non	StrEnh_4	1000	24	52	57	109	108.441
Enh_12002	chr1	92163813	92165812	non	WEnh_7	2000	9	50	59	109	104.456
Enh_12017	chr1	92177613	92179412	non	StrEnh_4	1800	170	51	66	117	107.075
Enh_12027	chr1	92193813	92196612	non	StrEnh_5	2800	99	49	69	118	109.048
Enh_12056	chr1	92255813	92258012	non	WEnh_7	2200	36	65	84	149	137.098
Enh_12059	chr1	92261013	92262412	non	WEnh_7	1400	11	48	71	119	111.231
Enh_12070	chr1	92293013	92294612	non	WEnh_7	1600	17	48	77	125	122.883
Enh_12108	chr1	92784213	92785612	non	WEnh_7	1400	20	46	57	103	103.981
Enh_12177	chr1	93299013	93300812	non	StrEnh_4	1800	11277	436	934	1370	1326.71
Enh_12308	chr1	94031613	94033612	non	StrEnh_4	2000	23	38	85	123	122.751
Enh_12332	chr1	94131013	94133412	non	WEnh_7	2400	1	6	227	233	233.279
Enh_12333	chr1	94135813	94138012	non	WEnh_7	2200	0	1	184	185	187.694
Enh_12363	chr1	94342013	94342412	non	StrEnh_4	400	742	66	164	230	229.598
Enh_12364	chr1	94342813	94343812	non	StrEnh_4	1000	1376	127	222	349	330.827
Enh_12458	chr1	95583613	95585412	non	StrEnh_4	1800	71	70	84	154	164.635
Enh_12462	chr1	95592813	95595212	non	WEnh_7	2400	9	87	111	198	203.332
Enh_12463	chr1	95601013	95603412	non	WEnh_7	2400	9	80	64	144	144.177
Enh_12622	chr1	100458413	100459212	non	StrEnh_4	800	153	43	63	106	108.346
Enh_12685	chr1	100830413	100832812	non	StrEnh_4	2400	54	103	74	177	172.303
Enh_12691	chr1	100835013	100838012	non	WEnh_7	3000	23	92	50	142	143.721
Enh_12693	chr1	100861613	100862012	non	StrEnh_5	400	26	54	55	109	106.012
Enh_12729	chr1	101349613	101350212	non	WEnh_7	600	39	67	34	101	110.567
Enh_12892	chr1	108869278	108869877	non	WEnh_7	600	24	41	98	139	147.157
Enh_12893	chr1	108869878	108870677	non	StrEnh_5	800	70	53	89	142	143.38
Enh_12894	chr1	108870678	108871877	non	WEnh_7	1200	77	108	134	242	252.257
Enh_12964	chr1	109237078	109237677	non	StrEnh_4	600	40	42	60	102	90.5257
Enh_13020	chr1	109504478	109505277	non	StrEnh_4	800	77	102	109	211	207.981
Enh_13141	chr1	109757678	109759877	non	StrEnh_4	2200	360	180	108	288	289.17
Enh_13206	chr1	109925878	109927077	non	StrEnh_4	1200	9	77	35	112	108.024
Enh_13209	chr1	109928078	109929477	non	StrEnh_4	1400	5	78	42	120	112.749
Enh_13212	chr1	109930278	109939877	non	StrEnh_4	9600	248	495	302	797	750.263
Enh_13213	chr1	109966278	109968077	non	StrEnh_4	1800	36	59	109	168	160.688
Enh_13427	chr1	110528078	110530077	non	StrEnh_4	2000	43	93	110	203	195.266
Enh_13464	chr1	110882878	110885077	non	StrEnh_4	2200	2000	584	686	1270	1236.48
Enh_13465	chr1	110889478	110890477	non	StrEnh_4	1000	302	257	314	571	537.841
Enh_13466	chr1	110892878	110893477	non	StrEnh_4	600	25	53	119	172	161.694
Enh_13568	chr1	111989678	111990277	non	StrEnh_4	600	154	55	107	162	163.914
Enh_13626	chr1	112163078	112165277	non	StrEnh_4	2200	83	166	210	376	367.075
Enh_13641	chr1	112202478	112203877	non	StrEnh_4	1400	20	80	92	172	162.51
Enh_13644	chr1	112206078	112207277	non	WEnh_7	1200	5	49	56	105	104.342
Enh_13655	chr1	112212278	112214277	non	WEnh_7	2000	15	67	82	149	148.846
Enh_13715	chr1	113159878	113160877	non	StrEnh_4	1000	19	59	74	133	123.605
Enh_13716	chr1	113164878	113165477	non	StrEnh_4	600	10	53	49	102	98.9331
Enh_13718	chr1	113218078	113220277	non	StrEnh_4	2200	126	100	121	221	220.393
Enh_13720	chr1	113240878	113244877	non	StrEnh_4	4000	2459	377	315	692	655.828
Enh_13721	chr1	113244878	113246477	non	StrEnh_5	1600	1189	47	64	111	102.178
Enh_13722	chr1	113246478	113249077	non	StrEnh_4	2600	87	111	93	204	198.701
Enh_13811	chr1	113477078	113479077	non	StrEnh_4	2000	8	79	151	230	224.284
Enh_13812	chr1	113479078	113480477	non	StrEnh_5	1400	16	80	98	178	168.981
Enh_13819	chr1	113493878	113497477	non	StrEnh_4	3600	76	312	595	907	899.716
Enh_13820	chr1	113499078	113500877	non	StrEnh_4	1800	130	87	139	226	222.614
Enh_13981	chr1	114446078	114447477	non	StrEnh_4	1400	123	101	106	207	195.304
Enh_13998	chr1	114489478	114491077	non	StrEnh_4	1600	28	72	82	154	149.073
Enh_14052	chr1	115032878	115033677	non	WEnh_7	800	8	59	61	120	119.752
Enh_14056	chr1	115052078	115052877	non	StrEnh_4	800	18	84	127	211	203.218
Enh_14085	chr1	115259678	115260077	non	StrEnh_4	400	677	47	84	131	128.197
Enh_14087	chr1	115297678	115299877	non	StrEnh_4	2200	127	208	363	571	552.852
Enh_14119	chr1	116190278	116194277	non	StrEnh_4	4000	66	65	89	154	159.113
Enh_14163	chr1	116916878	116919277	non	StrEnh_4	2400	120	126	240	366	362.141
Enh_14164	chr1	116920078	116921077	non	StrEnh_4	1000	47	53	86	139	139.243
Enh_14405	chr1	117464078	117466477	non	WEnh_7	2400	15	66	62	128	119.031
Enh_14433	chr1	117635278	117636677	non	StrEnh_4	1400	150	52	68	120	111.781
Enh_14517	chr1	118149478	118151877	non	StrEnh_4	2400	64	69	135	204	197.487
Enh_14523	chr1	118154678	118157877	non	StrEnh_4	3200	77	81	103	184	180.046
Enh_14878	chr1	143169678	143170477	non	WEnh_7	800	15	69	99	168	160.062
Enh_14881	chr1	143181678	143182677	non	WEnh_7	1000	28	55	85	140	143.38
Enh_14886	chr1	143198278	143203277	non	StrEnh_4	5000	151	93	152	245	253.074
Enh_15128	chr1	144982244	144984843	non	StrEnh_4	2600	69	56	72	128	126.205
Enh_15274	chr1	145441044	145443243	non	StrEnh_4	2200	1627	267	337	604	595.06
Enh_15312	chr1	145508244	145509043	non	StrEnh_4	800	1201	41	98	139	134.669
Enh_15468	chr1	146716777	146718176	non	StrEnh_4	1400	32	51	102	153	142.583
Enh_15469	chr1	146718777	146719576	non	StrEnh_4	800	15	36	65	101	98.8192
Enh_15472	chr1	146720977	146722576	non	WEnh_7	1600	7	53	62	115	111.781
Enh_15747	chr1	149297777	149299176	non	StrEnh_4	1400	3	693	1233	1926	2053.76
Enh_15835	chr1	149679377	149681176	non	StrEnh_4	1800	28	89	234	323	333.92
Enh_15888	chr1	149816377	149817976	non	StrEnh_4	1600	117	143	163	306	308.736
Enh_15890	chr1	149818577	149819576	non	StrEnh_4	1000	40	57	67	124	123.206
Enh_15891	chr1	149819777	149821576	non	StrEnh_4	1800	148	154	192	346	336.274
Enh_15943	chr1	149912577	149913976	non	WEnh_7	1400	123	53	62	115	111.554
Enh_16053	chr1	150345377	150347176	non	WEnh_7	1800	18	117	141	258	245.957
Enh_16055	chr1	150354777	150356776	non	WEnh_7	2000	3	73	98	171	153.647
Enh_16061	chr1	150446177	150449976	non	WEnh_7	3800	290	85	145	230	225.327
Enh_16096	chr1	150522377	150525376	non	StrEnh_4	3000	236	221	190	411	385.313
Enh_16097	chr1	150525377	150526176	non	StrEnh_5	800	134	66	56	122	115.956
Enh_16100	chr1	150533377	150535776	non	StrEnh_4	2400	40	97	158	255	249.278
Enh_16101	chr1	150535777	150536776	non	StrEnh_5	1000	17	52	78	130	121.289
Enh_16105	chr1	150539577	150541176	non	StrEnh_4	1600	26	120	159	279	275.012
Enh_16106	chr1	150541177	150542776	non	StrEnh_5	1600	12	89	197	286	279.51
Enh_16108	chr1	150547777	150549976	non	StrEnh_4	2200	3220	646	1407	2053	2008.67
Enh_16125	chr1	150583777	150585776	non	StrEnh_5	2000	82	85	78	163	158.828
Enh_16126	chr1	150585777	150586776	non	StrEnh_4	1000	55	51	64	115	107.853
Enh_16128	chr1	150587577	150588576	non	StrEnh_4	1000	43	52	65	117	116.962
Enh_16132	chr1	150591777	150592776	non	StrEnh_4	1000	89	103	110	213	211.701
Enh_16133	chr1	150592777	150593776	non	StrEnh_5	1000	52	90	82	172	159.682
Enh_16138	chr1	150594777	150594976	non	StrEnh_4	200	345	48	73	121	111.686
Enh_16139	chr1	150594977	150595976	non	StrEnh_5	1000	1451	104	126	230	228.668
Enh_16143	chr1	150603977	150607176	non	WEnh_7	3200	32	75	39	114	113.281
Enh_16222	chr1	150943577	150946576	non	StrEnh_4	3000	94	117	230	347	322.477
Enh_16274	chr1	151022977	151023976	non	StrEnh_5	1000	564	92	72	164	163.25
Enh_16275	chr1	151023977	151024576	non	StrEnh_4	600	914	135	115	250	241.516
Enh_16276	chr1	151024577	151026576	non	StrEnh_5	2000	1746	221	197	418	406.55
Enh_16277	chr1	151026577	151030376	non	StrEnh_4	3800	1382	455	456	911	890.815
Enh_16330	chr1	151283177	151285176	non	StrEnh_4	2000	19	40	60	100	99.0659
Enh_16337	chr1	151298177	151299576	non	StrEnh_4	1400	63	72	88	160	158.43
Enh_16367	chr1	151372777	151373576	non	StrEnh_4	800	1763	96	197	293	296.363
Enh_16372	chr1	151427577	151429176	non	WEnh_7	1600	19	60	71	131	129.678
Enh_16486	chr1	151876977	151879176	non	StrEnh_4	2200	49	51	52	103	104.816
Enh_16523	chr1	151960377	151961976	non	WEnh_7	1600	1	3	97	100	100.66
Enh_16682	chr1	153598777	153601376	non	StrEnh_4	2600	119	22	93	115	119.828
Enh_16684	chr1	153601777	153605576	non	WEnh_7	3800	51	22	105	127	122.883
Enh_16686	chr1	153619177	153620976	non	WEnh_7	1800	33	51	95	146	134.175
Enh_16692	chr1	153641777	153642776	non	StrEnh_4	1000	502	75	118	193	190.294
Enh_16713	chr1	153746177	153747376	non	WEnh_7	1200	116	38	64	102	101.495
Enh_16734	chr1	153850577	153852376	non	WEnh_7	1800	6	71	106	177	168.754
Enh_16735	chr1	153861177	153861376	non	StrEnh_4	200	4	38	68	106	102.862
Enh_16737	chr1	153861777	153862976	non	WEnh_7	1200	3	56	67	123	122.029
Enh_16740	chr1	153891977	153893776	non	StrEnh_4	1800	102	182	238	420	402.925
Enh_16746	chr1	153916977	153918376	non	StrEnh_4	1400	42	90	70	160	158.942
Enh_16772	chr1	153964377	153965776	non	StrEnh_4	1400	6561	81	264	345	345.307
Enh_16787	chr1	154129177	154131976	non	StrEnh_4	2800	4932	131	212	343	327.069
Enh_16789	chr1	154150177	154154776	non	StrEnh_4	4600	115	347	469	816	811.126
Enh_16807	chr1	154190377	154191776	non	StrEnh_4	1400	32	113	118	231	224.606
Enh_16883	chr1	154579577	154580376	non	StrEnh_4	800	11	45	61	106	98.9141
Enh_16953	chr1	154930377	154931376	non	WEnh_7	1000	451	74	96	170	170.158
Enh_16957	chr1	154934777	154935376	non	StrEnh_4	600	345	43	72	115	115.463
Enh_16960	chr1	154942577	154944376	non	StrEnh_4	1800	335	91	135	226	214.111
Enh_16962	chr1	154944777	154945776	non	StrEnh_4	1000	18	37	66	103	101.837
Enh_16963	chr1	154948577	154950376	non	StrEnh_4	1800	40	100	144	244	236.961
Enh_16982	chr1	154976577	154977576	non	StrEnh_4	1000	66	82	114	196	195.589
Enh_16983	chr1	154977577	154978976	non	StrEnh_5	1400	67	91	113	204	182.987
Enh_16984	chr1	154979977	154981576	non	StrEnh_5	1600	62	97	102	199	189.819
Enh_16985	chr1	154981577	154982376	non	WEnh_7	800	41	41	65	106	95.7827
Enh_16987	chr1	154982777	154984376	non	WEnh_7	1600	71	76	95	171	163.895
Enh_16988	chr1	154984377	154985376	non	StrEnh_5	1000	39	59	81	140	127.571
Enh_16989	chr1	154985377	154986176	non	StrEnh_4	800	41	54	65	119	113.11
Enh_16991	chr1	154989177	154989776	non	StrEnh_4	600	261	62	66	128	134.232
Enh_17050	chr1	155109177	155110976	non	StrEnh_4	1800	624	107	86	193	189.611
Enh_17136	chr1	155279777	155280776	non	StrEnh_4	1000	698	106	65	171	155.222
Enh_17138	chr1	155289777	155290576	non	StrEnh_5	800	1149	163	103	266	262.98
Enh_17160	chr1	155506577	155508176	non	WEnh_7	1600	8	73	82	155	140.097
Enh_17163	chr1	155530177	155531576	non	StrEnh_4	1400	21	49	88	137	134.422
Enh_17193	chr1	155656177	155657176	non	StrEnh_4	1000	24	59	70	129	132.278
Enh_17196	chr1	155661177	155662376	non	StrEnh_4	1200	39	78	104	182	159.435
Enh_17199	chr1	155668177	155669376	non	StrEnh_4	1200	22	56	63	119	113.413
Enh_17206	chr1	155735177	155736576	non	StrEnh_5	1400	296	88	132	220	207.469
Enh_17239	chr1	155901377	155902376	non	StrEnh_4	1000	22	71	73	144	138.218
Enh_17252	chr1	155939977	155941176	non	StrEnh_4	1200	37	98	59	157	141.672
Enh_17257	chr1	155942577	155943176	non	StrEnh_5	600	25	65	38	103	91.7783
Enh_17259	chr1	155943777	155944776	non	StrEnh_5	1000	34	113	87	200	190.92
Enh_17260	chr1	155944777	155946176	non	StrEnh_4	1400	54	165	123	288	282.338
Enh_17261	chr1	155946777	155947376	non	StrEnh_4	600	23	70	45	115	106.562
Enh_17262	chr1	155949177	155953976	non	StrEnh_4	4800	31	86	33	119	118.519
Enh_17317	chr1	156085377	156088776	non	StrEnh_4	3400	9	62	436	498	480.83
Enh_17321	chr1	156089577	156090776	non	StrEnh_4	1200	7	34	160	194	186.878
Enh_17323	chr1	156091177	156094176	non	StrEnh_4	3000	17	73	361	434	428.697
Enh_17325	chr1	156094377	156095376	non	StrEnh_4	1000	2	28	89	117	117.513
Enh_17327	chr1	156095577	156097176	non	StrEnh_4	1600	4	28	128	156	157.215
Enh_17328	chr1	156098577	156099576	non	StrEnh_5	1000	7	29	76	105	97.8893
Enh_17374	chr1	156250777	156251976	non	StrEnh_4	1200	43	66	115	181	169.38
Enh_17380	chr1	156305377	156305976	non	StrEnh_4	600	1156	183	218	401	397.478
Enh_17416	chr1	156461377	156463176	non	StrEnh_4	1800	12	52	81	133	125.389
Enh_17464	chr1	156627377	156629776	non	StrEnh_4	2400	64	134	189	323	296.571
Enh_17465	chr1	156630177	156630576	non	StrEnh_4	400	24	38	69	107	100.869
Enh_17496	chr1	156699177	156699976	non	StrEnh_4	800	27	79	66	145	145.354
Enh_17501	chr1	156711177	156712176	non	StrEnh_4	1000	1642	69	141	210	205.362
Enh_17502	chr1	156712177	156713176	non	StrEnh_5	1000	5638	127	247	374	375.217
Enh_17505	chr1	156714977	156715776	non	StrEnh_5	800	599	34	80	114	108.081
Enh_17506	chr1	156715777	156720176	non	StrEnh_4	4400	200	206	325	531	506.394
Enh_17524	chr1	156738177	156739376	non	StrEnh_4	1200	19	61	91	152	146.986
Enh_17529	chr1	156742577	156743776	non	StrEnh_4	1200	16	73	84	157	157.993
Enh_17537	chr1	156782577	156784776	non	StrEnh_4	2200	76	41	71	112	106.904
Enh_17649	chr1	157009977	157012376	non	WEnh_7	2400	29	58	67	125	118.367
Enh_17693	chr1	157243177	157246776	non	StrEnh_4	3600	94	249	172	421	406.512
Enh_17696	chr1	157247777	157249776	non	StrEnh_4	2000	56	139	113	252	242.503
Enh_17700	chr1	157250777	157252776	non	WEnh_7	2000	137	109	62	171	169.892
Enh_17794	chr1	158652777	158654376	non	StrEnh_4	1600	994	191	301	492	490.338
Enh_17918	chr1	159890977	159893976	non	StrEnh_4	3000	110	132	226	358	353.449
Enh_17972	chr1	160230577	160231176	non	StrEnh_4	600	36	70	87	157	146.284
Enh_18193	chr1	160982777	160984576	non	StrEnh_4	1800	18	85	46	131	129.127
Enh_18196	chr1	160986977	160988976	non	StrEnh_4	2000	19	90	74	164	158.999
Enh_18226	chr1	161085177	161086776	non	StrEnh_4	1600	6	78	123	201	187.181
Enh_18227	chr1	161088377	161089976	non	StrEnh_4	1600	300	105	106	211	206.786
Enh_18233	chr1	161100777	161101976	non	StrEnh_4	1200	22	80	96	176	173.081
Enh_18243	chr1	161129777	161133776	non	StrEnh_4	4000	259	93	123	216	217.527
Enh_18304	chr1	161334177	161335376	non	WEnh_7	1200	120	50	57	107	100.945
Enh_18478	chr1	161590577	161595176	non	StrEnh_4	4600	69	243	421	664	694.657
Enh_18731	chr1	162468977	162470576	non	StrEnh_4	1600	227	65	95	160	153.343
Enh_18750	chr1	162533377	162535576	non	StrEnh_4	2200	30	71	212	283	275.563
Enh_18751	chr1	162535577	162535976	non	StrEnh_5	400	577	47	85	132	132.031
Enh_18823	chr1	164654177	164655376	non	WEnh_7	1200	11	53	47	100	101.002
Enh_18828	chr1	164660977	164662976	non	WEnh_7	2000	29	65	87	152	149.377
Enh_18840	chr1	164675377	164676976	non	WEnh_7	1600	17	55	52	107	111.364
Enh_18845	chr1	164678377	164680976	non	WEnh_7	2600	9	74	77	151	148.257
Enh_18852	chr1	164687777	164689776	non	WEnh_7	2000	19	62	55	117	118.746
Enh_18953	chr1	165798577	165799376	non	StrEnh_4	800	21	96	148	244	239.865
Enh_18956	chr1	165801177	165801976	non	StrEnh_5	800	10	64	126	190	188.263
Enh_18957	chr1	165801977	165802976	non	StrEnh_4	1000	24	121	254	375	367.36
Enh_18959	chr1	165804377	165804976	non	WEnh_7	600	4	57	90	147	142.962
Enh_18961	chr1	165805777	165806576	non	StrEnh_4	800	14	74	136	210	201.301
Enh_18963	chr1	165808377	165809576	non	WEnh_7	1200	13	125	259	384	377.855
Enh_18964	chr1	165809577	165809976	non	StrEnh_5	400	5	35	73	108	102.064
Enh_18965	chr1	165809977	165810776	non	WEnh_7	800	5	54	89	143	136.434
Enh_18967	chr1	165810977	165812376	non	StrEnh_4	1400	30	174	278	452	441.906
Enh_18969	chr1	165837777	165839776	non	WEnh_7	2000	32	91	180	271	273.987
Enh_18970	chr1	165839777	165840976	non	StrEnh_5	1200	10	60	135	195	188.984
Enh_19075	chr1	166809377	166810576	non	StrEnh_4	1200	130	56	94	150	152.964
Enh_19111	chr1	167191577	167195576	non	StrEnh_4	4000	111	187	193	380	372.731
Enh_19117	chr1	167197577	167198776	non	WEnh_7	1200	30	69	59	128	127.837
Enh_19121	chr1	167200177	167201576	non	WEnh_7	1400	35	81	106	187	177.028
Enh_19125	chr1	167206977	167208976	non	WEnh_7	2000	27	71	84	155	147.574
Enh_19128	chr1	167216177	167217776	non	WEnh_7	1600	24	85	75	160	164.597
Enh_19140	chr1	167231977	167234976	non	WEnh_7	3000	31	125	103	228	218.135
Enh_19199	chr1	167517177	167522376	non	StrEnh_4	5200	385	107	118	225	218.306
Enh_19228	chr1	167595977	167599376	non	StrEnh_4	3400	145	76	52	128	120.644
Enh_19229	chr1	167599977	167605176	non	StrEnh_4	5200	408	820	750	1570	1499.27
Enh_19231	chr1	167610977	167611976	non	StrEnh_4	1000	45	147	131	278	275.733
Enh_19249	chr1	167691977	167693776	non	StrEnh_4	1800	25	77	85	162	161.504
Enh_19271	chr1	167728577	167731576	non	StrEnh_4	3000	16	94	113	207	204.603
Enh_19330	chr1	167832177	167834176	non	StrEnh_4	2000	374	237	119	356	338.532
Enh_19332	chr1	167835977	167839976	non	StrEnh_4	4000	389	407	225	632	614.721
Enh_19335	chr1	167842377	167842776	non	StrEnh_5	400	9	96	65	161	154.52
Enh_19337	chr1	167847377	167848176	non	WEnh_7	800	83	136	72	208	197.354
Enh_19340	chr1	167861977	167862776	non	WEnh_7	800	7	76	46	122	119.391
Enh_19344	chr1	167867977	167868776	non	WEnh_7	800	5	69	44	113	113.717
Enh_19346	chr1	167873777	167875176	non	StrEnh_5	1400	18	99	68	167	167.103
Enh_19347	chr1	167882977	167883976	non	StrEnh_5	1000	55	65	57	122	117.266
Enh_19349	chr1	167891977	167894376	non	StrEnh_4	2400	175	117	107	224	221.247
Enh_19353	chr1	167895177	167897176	non	StrEnh_4	2000	41	94	89	183	180.216
Enh_19361	chr1	167904177	167904976	non	StrEnh_4	800	128	54	61	115	114.4
Enh_19404	chr1	168148977	168149976	non	StrEnh_4	1000	16	64	41	105	100.11
Enh_19582	chr1	169452577	169454576	non	StrEnh_4	2000	69	90	144	234	226.599
Enh_19647	chr1	171457377	171458176	non	StrEnh_4	800	34	59	78	137	141.463
Enh_19711	chr1	172410978	172412777	non	StrEnh_4	1800	338	54	52	106	99.9769
Enh_19925	chr1	173447178	173449577	non	StrEnh_4	2400	774	670	553	1223	1164.2
Enh_19995	chr1	173791378	173792777	non	StrEnh_4	1400	42	81	153	234	230.49
Enh_19997	chr1	173832178	173835777	non	StrEnh_4	3600	6730	24001	32711	56712	57892
Enh_19998	chr1	173838378	173840977	non	StrEnh_4	2600	198	58	72	130	122.485
Enh_20051	chr1	174130578	174131777	non	StrEnh_4	1200	4	60	47	107	96.5039
Enh_20055	chr1	174132978	174134777	non	StrEnh_5	1800	23	72	74	146	152.66
Enh_20058	chr1	174135578	174136977	non	StrEnh_4	1400	14	56	47	103	93.3155
Enh_20072	chr1	174173378	174175577	non	StrEnh_4	2200	53	102	131	233	231.761
Enh_20076	chr1	174235978	174236777	non	WEnh_7	800	32	70	68	138	139.679
Enh_20108	chr1	174781178	174782177	non	WEnh_7	1000	17	55	46	101	98.7243
Enh_20126	chr1	174848178	174850377	non	WEnh_7	2200	8	88	89	177	172.511
Enh_20138	chr1	174885378	174886577	non	WEnh_7	1200	15	58	47	105	101.932
Enh_20150	chr1	174925578	174927977	non	WEnh_7	2400	186	67	70	137	135.333
Enh_20153	chr1	174932778	174935377	non	StrEnh_4	2600	68	137	81	218	215.971
Enh_20169	chr1	174965778	174968377	non	StrEnh_4	2600	77	67	110	177	173.878
Enh_20332	chr1	178995978	178996977	non	StrEnh_4	1000	26	68	98	166	166.135
Enh_20333	chr1	178997578	178999777	non	StrEnh_4	2200	39	94	121	215	219.729
Enh_20335	chr1	178999978	179000577	non	StrEnh_4	600	23	43	57	100	99.6542
Enh_20337	chr1	179000978	179002377	non	StrEnh_4	1400	20	49	76	125	123.168
Enh_20348	chr1	179014978	179017777	non	StrEnh_4	2800	27	95	137	232	227.719
Enh_20364	chr1	179051778	179053177	non	StrEnh_4	1400	158	53	71	124	121.081
Enh_20379	chr1	179157178	179158577	non	WEnh_7	1400	5	39	71	110	108.707
Enh_20384	chr1	179178378	179179577	non	WEnh_7	1200	9	52	72	124	122.959
Enh_20388	chr1	179197578	179198177	non	StrEnh_4	600	4	74	63	137	127.704
Enh_20669	chr1	181059178	181060777	non	StrEnh_4	1600	413	72	130	202	199.119
Enh_20911	chr1	182354378	182355177	non	StrEnh_4	800	2218	88	71	159	159.151
Enh_20913	chr1	182355778	182356577	non	StrEnh_5	800	991	57	68	125	118.101
Enh_20914	chr1	182356578	182359577	non	StrEnh_4	3000	1232	204	137	341	323.293
Enh_20950	chr1	182759978	182761777	non	StrEnh_4	1800	26	39	71	110	104.778
Enh_20957	chr1	182809178	182810977	non	StrEnh_4	1800	189	150	308	458	437.598
Enh_20958	chr1	182811378	182812177	non	StrEnh_4	800	723	159	236	395	376.982
Enh_20976	chr1	183442378	183443177	non	StrEnh_4	800	10	79	82	161	145.221
Enh_20978	chr1	183443978	183445777	non	StrEnh_4	1800	39	140	196	336	315.929
Enh_20982	chr1	183602178	183603577	non	StrEnh_4	1400	115	66	71	137	138.901
Enh_21032	chr1	183966178	183967577	non	StrEnh_5	1400	43	87	25	112	105.898
Enh_21045	chr1	183988778	183990977	non	WEnh_7	2200	158	163	66	229	222.5
Enh_21047	chr1	183991178	183992377	non	WEnh_7	1200	52	86	33	119	113.224
Enh_21049	chr1	183992578	183993777	non	WEnh_7	1200	27	79	30	109	105.31
Enh_21057	chr1	183996978	183998977	non	StrEnh_4	2000	177	110	33	143	131.86
Enh_21059	chr1	183999378	184002577	non	StrEnh_4	3200	193	303	102	405	384.194
Enh_21063	chr1	184004978	184005977	non	StrEnh_4	1000	123	108	49	157	138.332
Enh_21153	chr1	185028578	185031377	non	WEnh_7	2800	40	109	124	233	225.669
Enh_21199	chr1	185257578	185258577	non	StrEnh_5	1000	19	47	68	115	114.571
Enh_21203	chr1	185260778	185262577	non	StrEnh_5	1800	42	86	119	205	196.329
Enh_21208	chr1	185282378	185284377	non	StrEnh_4	2000	120	137	139	276	261.424
Enh_21209	chr1	185284578	185285177	non	StrEnh_4	600	50	45	80	125	122.238
Enh_21363	chr1	187043378	187044377	non	StrEnh_5	1000	47	62	95	157	152.584
Enh_21374	chr1	189120778	189122177	non	WEnh_6	1400	124	186	114	300	296.306
Enh_21380	chr1	189282178	189283177	non	WEnh_7	1000	96	99	68	167	171.828
Enh_21530	chr1	193023378	193024577	non	StrEnh_4	1200	90	80	74	154	145.961
Enh_21533	chr1	193030178	193030777	non	StrEnh_4	600	37	71	36	107	106.638
Enh_21534	chr1	193030978	193032177	non	StrEnh_4	1200	39	59	58	117	116.848
Enh_21543	chr1	193036578	193037777	non	StrEnh_4	1200	47	61	73	134	131.082
Enh_21544	chr1	193037778	193038577	non	StrEnh_5	800	714	77	76	153	145.259
Enh_21545	chr1	193038978	193040577	non	StrEnh_4	1600	59	90	58	148	149.054
Enh_21581	chr1	194801178	194801777	non	WEnh_7	600	27	54	47	101	101.457
Enh_21582	chr1	194801978	194802577	non	WEnh_7	600	42	58	47	105	101.476
Enh_21828	chr1	198126978	198127977	non	StrEnh_4	1000	22	99	266	365	362.388
Enh_21831	chr1	198129978	198131177	non	WEnh_7	1200	37	83	168	251	262.79
Enh_21833	chr1	198131378	198131977	non	StrEnh_4	600	14	33	74	107	105.67
Enh_21837	chr1	198146178	198147177	non	WEnh_7	1000	41	51	113	164	166.704
Enh_21840	chr1	198157378	198157777	non	StrEnh_5	400	27	33	87	120	122.105
Enh_21851	chr1	198234178	198234777	non	StrEnh_4	600	39	23	113	136	129.184
Enh_21853	chr1	198241378	198242177	non	WEnh_7	800	36	50	96	146	152.281
Enh_21854	chr1	198251578	198252177	non	WEnh_7	600	42	49	63	112	119.278
Enh_21910	chr1	198611778	198612377	non	WEnh_6	600	57	61	39	100	95.517
Enh_21912	chr1	198617578	198618577	non	WEnh_7	1000	34	120	113	233	217.717
Enh_21913	chr1	198618578	198618977	non	WEnh_6	400	38	48	58	106	100.66
Enh_21916	chr1	198624578	198625177	non	StrEnh_5	600	55	61	57	118	118.632
Enh_21929	chr1	198630978	198631777	non	WEnh_7	800	12	54	51	105	101.229
Enh_21934	chr1	198636178	198637377	non	WEnh_7	1200	23	60	74	134	124.895
Enh_21935	chr1	198637378	198638977	non	StrEnh_5	1600	27	100	92	192	188.434
Enh_21943	chr1	198652578	198654777	non	WEnh_7	2200	31	75	59	134	129.203
Enh_22246	chr1	201849578	201850577	non	WEnh_7	1000	40	51	142	193	190.237
Enh_22247	chr1	201850578	201851177	non	StrEnh_5	600	21	30	91	121	124.364
Enh_22250	chr1	201851978	201852777	non	StrEnh_5	800	34	19	85	104	98.3447
Enh_22312	chr1	201925378	201926777	non	StrEnh_4	1400	695	122	203	325	317.087
Enh_22362	chr1	202126778	202136777	non	StrEnh_4	10000	214	203	151	354	334.699
Enh_22377	chr1	202319778	202323177	non	WEnh_7	3400	5	51	134	185	177.73
Enh_22405	chr1	202496778	202499777	non	WEnh_7	3000	41	65	69	134	131.405
Enh_22413	chr1	202507778	202510177	non	WEnh_7	2400	44	60	99	159	154.292
Enh_22438	chr1	202771978	202775577	non	StrEnh_4	3600	74	216	146	362	356.011
Enh_22476	chr1	202912778	202914977	non	StrEnh_4	2200	647	73	118	191	195.057
Enh_22477	chr1	202925578	202926777	non	StrEnh_4	1200	16	51	56	107	102.463
Enh_22667	chr1	203765978	203769577	non	StrEnh_4	3600	1687	781	1188	1969	1883.13
Enh_22668	chr1	203769578	203769977	non	StrEnh_5	400	77	81	113	194	193.71
Enh_22706	chr1	204378578	204379977	non	StrEnh_4	1400	965	218	318	536	524.632
Enh_22738	chr1	204486578	204488977	non	StrEnh_4	2400	13	127	138	265	242.028
Enh_22739	chr1	204489578	204490777	non	StrEnh_4	1200	5	58	80	138	133.037
Enh_22836	chr1	205089578	205090577	non	StrEnh_4	1000	18	40	62	102	97.3009
Enh_22864	chr1	205173178	205174977	non	WEnh_7	1800	3	47	75	122	112.161
Enh_22946	chr1	205598978	205599577	non	StrEnh_4	600	10	40	61	101	95.6878
Enh_22969	chr1	205715378	205716577	non	StrEnh_4	1200	82	128	148	276	261.538
Enh_22970	chr1	205717578	205717977	non	StrEnh_4	400	54	102	116	218	203.313
Enh_23108	chr1	206629578	206631377	non	WEnh_7	1800	30	62	81	143	146.777
Enh_23176	chr1	206824178	206826777	non	StrEnh_4	2600	516	71	120	191	176.914
Enh_23203	chr1	206859578	206861777	non	StrEnh_4	2200	59	134	212	346	337.754
Enh_23210	chr1	206889578	206891177	non	StrEnh_4	1600	15	67	88	155	143.93
Enh_23324	chr1	207218578	207219577	non	StrEnh_4	1000	924	96	110	206	202.288
Enh_23326	chr1	207220978	207223177	non	StrEnh_4	2200	3167	285	423	708	703.197
Enh_23417	chr1	207495578	207496377	non	StrEnh_4	800	186	56	273	329	332.649
Enh_23418	chr1	207497178	207497977	non	StrEnh_4	800	120	47	270	317	314.885
Enh_23419	chr1	207535178	207536377	non	StrEnh_5	1200	33	34	128	162	166.742
Enh_23420	chr1	207536378	207537177	non	StrEnh_4	800	18	19	103	122	130.076
Enh_23526	chr1	207818978	207824177	non	StrEnh_4	5200	23	132	137	269	250.018
Enh_23563	chr1	207926978	207929777	non	StrEnh_4	2800	96	151	172	323	313.291
Enh_23803	chr1	210546978	210547577	non	WEnh_7	600	4	91	713	804	837.278
Enh_23804	chr1	210547578	210547977	non	StrEnh_5	400	0	39	77	116	111.06
Enh_23863	chr1	211504178	211506577	non	WEnh_7	2400	9	43	58	101	107.91
Enh_23882	chr1	211546578	211550777	non	WEnh_7	4200	76	94	57	151	151.294
Enh_24075	chr1	212293178	212295577	non	WEnh_7	2400	5	75	92	167	172.587
Enh_24077	chr1	212311578	212314577	non	WEnh_7	3000	10	52	93	145	145.297
Enh_24244	chr1	212942378	212944377	non	WEnh_7	2000	9	83	78	161	157.063
Enh_24265	chr1	213033778	213034977	non	StrEnh_4	1200	12	59	63	122	118.5
Enh_24306	chr1	213228178	213231577	non	StrEnh_4	3400	19	92	59	151	149.32
Enh_24317	chr1	213297378	213298577	non	StrEnh_4	1200	44	74	49	123	124.003
Enh_24319	chr1	213307578	213309377	non	WEnh_7	1800	35	109	71	180	184.126
Enh_24323	chr1	213309978	213311577	non	WEnh_7	1600	3	49	61	110	112.673
Enh_24325	chr1	213312378	213313177	non	WEnh_7	800	11	54	46	100	101.685
Enh_24366	chr1	214456778	214459177	non	WEnh_7	2400	8	46	78	124	129.962
Enh_24433	chr1	218469578	218471377	non	StrEnh_5	1800	27	54	54	108	118.12
Enh_24435	chr1	218475978	218476977	non	StrEnh_5	1000	52	72	75	147	150.705
Enh_24438	chr1	218477578	218479777	non	StrEnh_4	2200	304	104	172	276	280.023
Enh_24439	chr1	218488978	218490377	non	WEnh_7	1400	21	51	69	120	114.837
Enh_24502	chr1	219361978	219363177	non	WEnh_7	1200	77	70	36	106	108.479
Enh_24927	chr1	223900778	223903777	non	StrEnh_4	3000	14	33	118	151	155.526
Enh_24930	chr1	223913578	223915177	non	StrEnh_4	1600	6	30	87	117	106.961
Enh_24934	chr1	223958578	223960977	non	StrEnh_4	2400	81	93	172	265	259.982
Enh_24936	chr1	223961978	223962977	non	StrEnh_5	1000	142	48	104	152	160.157
Enh_24939	chr1	223963378	223964577	non	StrEnh_4	1200	62	38	80	118	108.688
Enh_24948	chr1	223975178	223978177	non	StrEnh_4	3000	91	88	111	199	188.719
Enh_25088	chr1	224371778	224372777	non	StrEnh_4	1000	14	52	54	106	97.4338
Enh_25117	chr1	224545378	224546777	non	StrEnh_4	1400	38	89	67	156	156.684
Enh_25119	chr1	224547178	224549777	non	WEnh_7	2600	77	71	61	132	121.156
Enh_25123	chr1	224618378	224620577	non	StrEnh_4	2200	140	210	215	425	398.864
Enh_25124	chr1	224620778	224621177	non	StrEnh_4	400	36	55	57	112	107.321
Enh_25126	chr1	224622778	224624177	non	StrEnh_4	1400	59	57	67	124	121.27
Enh_25184	chr1	225611778	225614777	non	StrEnh_4	3000	122	136	153	289	272.811
Enh_25241	chr1	226067778	226069577	non	StrEnh_4	1800	65	101	113	214	202.744
Enh_25256	chr1	226109178	226110177	non	StrEnh_5	1000	910	94	70	164	163.288
Enh_25257	chr1	226110178	226111377	non	StrEnh_4	1200	187	220	164	384	363.906
Enh_25303	chr1	226183378	226185577	non	StrEnh_4	2200	137	139	144	283	287.728
Enh_25304	chr1	226187378	226191777	non	StrEnh_4	4400	97	15	139	154	159.056
Enh_25472	chr1	227177978	227178777	non	StrEnh_4	800	163	91	67	158	164.92
Enh_25473	chr1	227178778	227179177	non	StrEnh_5	400	79	50	50	100	108.707
Enh_25477	chr1	227351778	227354777	non	WEnh_7	3000	14	74	81	155	157.765
Enh_25497	chr1	227428178	227429377	non	StrEnh_5	1200	19	59	57	116	118.727
Enh_25498	chr1	227429378	227431177	non	WEnh_7	1800	20	70	76	146	138.996
Enh_25500	chr1	227431578	227433977	non	WEnh_7	2400	23	89	111	200	192.002
Enh_25509	chr1	227446778	227447977	non	StrEnh_5	1200	14	49	54	103	97.0922
Enh_25517	chr1	227486178	227487177	non	StrEnh_4	1000	24	74	74	148	141.178
Enh_25518	chr1	227497578	227498377	non	StrEnh_4	800	18	100	92	192	192.59
Enh_25703	chr1	228271378	228272777	non	StrEnh_4	1400	78	174	257	431	414.653
Enh_25725	chr1	228328578	228330177	non	StrEnh_4	1600	107	65	95	160	153.628
Enh_25727	chr1	228330578	228331977	non	StrEnh_4	1400	47	107	129	236	227.965
Enh_25728	chr1	228332378	228334177	non	StrEnh_4	1800	362	84	103	187	181.298
Enh_25815	chr1	228591578	228593577	non	StrEnh_4	2000	39	157	210	367	357.928
Enh_25986	chr1	229690378	229693777	non	StrEnh_4	3400	114	287	261	548	543.42
Enh_26021	chr1	230204178	230205377	non	StrEnh_4	1200	97	139	205	344	340.088
Enh_26023	chr1	230252778	230254177	non	StrEnh_5	1400	47	108	171	279	267.82
Enh_26024	chr1	230254178	230254977	non	WEnh_7	800	13	51	112	163	161.143
Enh_26025	chr1	230254978	230255777	non	StrEnh_4	800	11	57	89	146	136.662
Enh_26026	chr1	230255778	230256577	non	StrEnh_5	800	4	32	70	102	101.097
Enh_26028	chr1	230259578	230264177	non	StrEnh_4	4600	159	346	480	826	789.965
Enh_26031	chr1	230264778	230266377	non	StrEnh_5	1600	28	94	154	248	252.504
Enh_26032	chr1	230266378	230268177	non	WEnh_7	1800	34	87	141	228	230.395
Enh_26034	chr1	230268378	230271377	non	WEnh_7	3000	26	162	248	410	398.636
Enh_26035	chr1	230274378	230275977	non	StrEnh_5	1600	18	91	150	241	227.149
Enh_26036	chr1	230275978	230276777	non	StrEnh_4	800	1	52	86	138	140.4
Enh_26038	chr1	230278778	230282377	non	StrEnh_4	3600	66	178	253	431	417.386
Enh_26039	chr1	230282378	230283377	non	StrEnh_5	1000	9	45	72	117	113.926
Enh_26041	chr1	230283978	230285577	non	StrEnh_5	1600	7	63	106	169	173.536
Enh_26042	chr1	230285578	230286777	non	StrEnh_4	1200	27	65	109	174	172.986
Enh_26049	chr1	230289978	230291377	non	WEnh_7	1400	17	50	136	186	177.237
Enh_26051	chr1	230291578	230292977	non	StrEnh_4	1400	14	55	95	150	144.841
Enh_26052	chr1	230292978	230295577	non	StrEnh_5	2600	35	117	210	327	316.745
Enh_26056	chr1	230298178	230299577	non	StrEnh_5	1400	29	54	85	139	133.17
Enh_26057	chr1	230299578	230303177	non	WEnh_7	3600	38	89	221	310	312.684
Enh_26060	chr1	230303578	230304977	non	WEnh_7	1400	19	37	75	112	108.669
Enh_26075	chr1	230320978	230322377	non	StrEnh_5	1400	30	49	61	110	107.872
Enh_26078	chr1	230341178	230341977	non	StrEnh_4	800	9	44	60	104	104.987
Enh_26082	chr1	230346378	230347177	non	WEnh_7	800	10	44	58	102	100.565
Enh_26110	chr1	231115378	231117977	non	StrEnh_4	2600	33	71	60	131	121.555
Enh_26196	chr1	231471578	231472977	non	StrEnh_4	1400	336	67	65	132	126.888
Enh_26212	chr1	231554178	231557177	non	StrEnh_4	3000	301	80	88	168	162.662
Enh_26322	chr1	233750778	233751777	non	StrEnh_4	1000	60	87	168	255	264.498
Enh_26325	chr1	233761978	233762377	non	StrEnh_5	400	12	45	78	123	119.41
Enh_26327	chr1	233770178	233771577	non	StrEnh_5	1400	21	59	93	152	145.904
Enh_26328	chr1	233771578	233772777	non	StrEnh_4	1200	19	77	130	207	203.332
Enh_26331	chr1	233776378	233777777	non	WEnh_7	1400	22	94	143	237	232.824
Enh_26333	chr1	233778178	233779977	non	WEnh_7	1800	17	100	137	237	233.014
Enh_26334	chr1	233785378	233786577	non	WEnh_7	1200	18	64	99	163	161.352
Enh_26337	chr1	233787378	233788777	non	StrEnh_5	1400	45	43	104	147	146.492
Enh_26338	chr1	233788778	233790977	non	WEnh_7	2200	32	99	163	262	262.639
Enh_26342	chr1	233792578	233794177	non	WEnh_7	1600	17	61	76	137	131.329
Enh_26346	chr1	233801778	233802577	non	StrEnh_5	800	62	32	84	116	118.955
Enh_26362	chr1	233840578	233841977	non	WEnh_7	1400	48	120	69	189	189.952
Enh_26364	chr1	233842378	233843977	non	StrEnh_4	1600	43	70	45	115	124.383
Enh_26429	chr1	234610178	234611377	non	WEnh_7	1200	8	77	101	178	175.358
Enh_26515	chr1	234737578	234742777	non	StrEnh_4	5200	557	241	195	436	422.245
Enh_26771	chr1	235275578	235276577	non	StrEnh_5	1000	29	77	92	169	165.546
Enh_26772	chr1	235276578	235277177	non	StrEnh_4	600	343	49	84	133	130.683
Enh_26774	chr1	235286978	235287577	non	StrEnh_4	600	19	49	69	118	115.292
Enh_26775	chr1	235289378	235291177	non	StrEnh_4	1800	136	440	524	964	979.196
Enh_26797	chr1	235489578	235490377	non	StrEnh_4	800	62	77	69	146	137.876
Enh_26962	chr1	236730978	236731977	non	StrEnh_5	1000	34	40	83	123	123.472
Enh_26978	chr1	236960778	236961577	non	WEnh_6	800	22	51	62	113	117.019
Enh_27050	chr1	241800578	241801377	non	StrEnh_4	800	60	78	53	131	123.984
Enh_27163	chr1	242011978	242013377	non	StrEnh_4	1400	330	87	171	258	261.386
Enh_27243	chr1	243411778	243412577	non	WEnh_7	800	17	49	61	110	107.473
Enh_27274	chr1	243597378	243599977	non	WEnh_7	2600	27	59	44	103	105.727
Enh_27391	chr1	244612778	244614377	non	StrEnh_4	1600	172	153	250	403	388.16
Enh_27406	chr1	245000378	245002177	non	StrEnh_4	1800	106	153	187	340	335.287
Enh_27407	chr1	245023578	245025977	non	StrEnh_4	2400	2284	891	1159	2050	2042.71
Enh_27491	chr1	246038178	246039177	non	StrEnh_4	1000	70	71	74	145	144.101
Enh_27497	chr1	246149578	246150777	non	StrEnh_4	1200	110	165	128	293	289.758
Enh_27499	chr1	246151378	246153177	non	StrEnh_4	1800	113	213	214	427	416.001
Enh_27500	chr1	246153178	246155777	non	WEnh_7	2600	21	73	77	150	151.882
Enh_27512	chr1	246198978	246199777	non	WEnh_7	800	4	50	56	106	101.609
Enh_27515	chr1	246226178	246227177	non	WEnh_7	1000	11	50	66	116	119.6
Enh_27519	chr1	246232178	246233577	non	StrEnh_5	1400	62	105	135	240	243.452
Enh_27525	chr1	246238378	246240977	non	WEnh_7	2600	64	129	216	345	342.726
Enh_27527	chr1	246241578	246242177	non	StrEnh_4	600	29	48	70	118	115.975
Enh_27534	chr1	246267578	246268377	non	WEnh_7	800	32	74	79	153	155.924
Enh_27538	chr1	246269378	246270177	non	StrEnh_4	800	21	95	86	181	180.16
Enh_27540	chr1	246270778	246271577	non	WEnh_7	800	24	56	68	124	129.659
Enh_27542	chr1	246271778	246272177	non	WEnh_7	400	28	40	70	110	106.354
Enh_27545	chr1	246273378	246274377	non	StrEnh_4	1000	70	65	86	151	151.332
Enh_27547	chr1	246274578	246275377	non	StrEnh_4	800	36	64	69	133	135.124
Enh_27551	chr1	246276578	246277977	non	StrEnh_4	1400	30	89	123	212	214.396
Enh_27553	chr1	246278178	246279377	non	WEnh_7	1200	11	99	121	220	221.836
Enh_27554	chr1	246279378	246280577	non	StrEnh_5	1200	11	112	101	213	218.192
Enh_27556	chr1	246281178	246281777	non	WEnh_7	600	8	57	57	114	109.067
Enh_27561	chr1	246294178	246294577	non	StrEnh_5	400	26	53	75	128	120.701
Enh_27565	chr1	246302178	246302977	non	WEnh_7	800	11	82	102	184	179.78
Enh_27566	chr1	246302978	246303977	non	StrEnh_5	1000	18	114	116	230	226.314
Enh_27567	chr1	246303978	246306577	non	StrEnh_4	2600	50	203	296	499	490.946
Enh_27568	chr1	246306578	246307177	non	StrEnh_5	600	10	52	80	132	129.735
Enh_27570	chr1	246314578	246314977	non	StrEnh_5	400	4	44	56	100	102.918
Enh_27571	chr1	246314978	246317977	non	StrEnh_4	3000	59	243	283	526	526.606
Enh_27572	chr1	246317978	246320177	non	StrEnh_5	2200	26	118	142	260	266.112
Enh_27575	chr1	246320778	246325377	non	WEnh_7	4600	184	415	569	984	964.621
Enh_27576	chr1	246328178	246329177	non	StrEnh_5	1000	26	74	98	172	173.403
Enh_27577	chr1	246329178	246330377	non	StrEnh_4	1200	38	85	118	203	194.222
Enh_27580	chr1	246331178	246331977	non	StrEnh_5	800	17	70	75	145	145.031
Enh_27581	chr1	246331978	246332577	non	StrEnh_4	600	18	60	77	137	135.921
Enh_27584	chr1	246334378	246334977	non	StrEnh_4	600	11	42	80	122	117.835
Enh_27589	chr1	246339378	246340177	non	StrEnh_4	800	12	76	88	164	167.159
Enh_27590	chr1	246340378	246341177	non	WEnh_7	800	22	58	68	126	132.202
Enh_27592	chr1	246344578	246344977	non	StrEnh_5	400	19	41	67	108	110.491
Enh_27593	chr1	246344978	246346777	non	StrEnh_4	1800	63	217	277	494	485.935
Enh_27595	chr1	246347778	246348577	non	StrEnh_4	800	20	53	59	112	108.935
Enh_27596	chr1	246349178	246351777	non	StrEnh_4	2600	52	215	257	472	459.081
Enh_27598	chr1	246351978	246352777	non	StrEnh_4	800	3	43	68	111	119.297
Enh_27601	chr1	246354978	246355977	non	StrEnh_5	1000	9	58	66	124	123.624
Enh_27605	chr1	246359378	246360577	non	WEnh_7	1200	22	70	88	158	154.463
Enh_27607	chr1	246362178	246363377	non	WEnh_7	1200	57	85	101	186	190.446
Enh_27608	chr1	246363378	246364377	non	StrEnh_5	1000	23	63	97	160	155.032
Enh_27610	chr1	246365778	246366577	non	WEnh_7	800	4	32	74	106	108.441
Enh_27615	chr1	246376378	246377777	non	StrEnh_4	1400	60	90	157	247	241.99
Enh_27617	chr1	246377978	246379377	non	StrEnh_4	1400	23	60	92	152	151.521
Enh_27621	chr1	246380578	246383377	non	WEnh_7	2800	33	137	203	340	337.393
Enh_27627	chr1	246430978	246431777	non	WEnh_7	800	14	60	75	135	134.081
Enh_27634	chr1	246467778	246468377	non	StrEnh_5	600	34	54	58	112	113.622
Enh_27637	chr1	246469178	246470377	non	StrEnh_4	1200	20	75	68	143	144.898
Enh_27689	chr1	246732578	246735177	non	StrEnh_4	2600	24	154	128	282	275.316
Enh_27693	chr1	246735778	246737377	non	StrEnh_4	1600	8	76	57	133	127.856
Enh_27695	chr1	246739378	246743377	non	StrEnh_4	4000	40	118	153	271	272.507
Enh_27697	chr1	246745378	246747377	non	StrEnh_4	2000	18	68	69	137	137.25
Enh_27698	chr1	246747378	246748577	non	StrEnh_5	1200	13	61	47	108	104.721
Enh_27736	chr1	247093378	247093977	non	StrEnh_4	600	6	51	51	102	95.0995
Enh_27765	chr1	247368378	247369177	non	WEnh_7	800	4	50	50	100	104.627
Enh_27795	chr1	247495778	247498377	non	StrEnh_4	2600	294	301	381	682	677.159
Enh_27797	chr1	247498578	247499777	non	WEnh_7	1200	16	92	149	241	239.675
Enh_27888	chr1	249146578	249147777	non	StrEnh_5	1200	22	95	113	208	204.319
Enh_27889	chr1	249148778	249149177	non	StrEnh_5	400	19	52	79	131	126.432
Enh_27891	chr1	249149378	249149977	non	StrEnh_5	600	71	70	78	148	141.216
Enh_27892	chr1	249149978	249154377	non	StrEnh_4	4400	423	468	551	1019	1006.45
Enh_27972	chr10	967601	968000	non	StrEnh_4	400	11	85	93	178	166.97
Enh_27973	chr10	968001	968600	non	StrEnh_5	600	8	65	131	196	193.311
Enh_27974	chr10	975201	976400	non	StrEnh_4	1200	22	212	251	463	449.137
Enh_27989	chr10	1035401	1036200	non	StrEnh_4	800	32	57	116	173	165.376
Enh_27991	chr10	1036801	1037200	non	StrEnh_4	400	27	38	70	108	102.273
Enh_27992	chr10	1054601	1055600	non	StrEnh_5	1000	401	87	125	212	211.625
Enh_28059	chr10	3115201	3116600	non	StrEnh_4	1400	13	68	102	170	164.541
Enh_28062	chr10	3128401	3130200	non	WEnh_7	1800	3	74	98	172	170.329
Enh_28063	chr10	3136201	3139000	non	StrEnh_4	2800	33	94	120	214	208.247
Enh_28080	chr10	3524401	3525000	non	WEnh_6	600	17	61	89	150	139.584
Enh_28081	chr10	3525001	3525600	non	WEnh_7	600	8	58	70	128	122.504
Enh_28085	chr10	3581001	3582000	non	WEnh_6	1000	72	66	136	202	194.735
Enh_28088	chr10	3608001	3610000	non	WEnh_7	2000	38	99	167	266	265.258
Enh_28091	chr10	3612201	3613600	non	WEnh_6	1400	89	87	171	258	254.459
Enh_28094	chr10	3697201	3698000	non	WEnh_6	800	14	44	78	122	116.981
Enh_28135	chr10	3825001	3826600	non	StrEnh_4	1600	28	62	145	207	190.408
Enh_28272	chr10	4981201	4982000	non	WEnh_7	800	36	55	76	131	124.174
Enh_28274	chr10	4983201	4984600	non	StrEnh_4	1400	61	65	71	136	126.888
Enh_28279	chr10	4995001	4996400	non	WEnh_7	1400	190	48	60	108	109.599
Enh_28282	chr10	5023601	5024400	non	StrEnh_4	800	97	65	91	156	150.516
Enh_28358	chr10	5502401	5503400	non	StrEnh_5	1000	53	153	142	295	284.179
Enh_28359	chr10	5503401	5505200	non	StrEnh_4	1800	21	245	286	531	506.375
Enh_28360	chr10	5505201	5505800	non	StrEnh_5	600	4	73	69	142	138.863
Enh_28361	chr10	5505801	5506600	non	WEnh_7	800	3	98	68	166	166.571
Enh_28362	chr10	5506601	5507400	non	StrEnh_5	800	10	73	96	169	165.679
Enh_28364	chr10	5507801	5508200	non	StrEnh_5	400	5	59	48	107	104.664
Enh_28365	chr10	5508201	5509400	non	StrEnh_4	1200	7	125	126	251	233.887
Enh_28366	chr10	5509401	5510000	non	StrEnh_5	600	2	72	60	132	129.222
Enh_28368	chr10	5511201	5511600	non	StrEnh_5	400	2	62	45	107	100.072
Enh_28370	chr10	5512001	5513400	non	StrEnh_5	1400	5	90	100	190	180.501
Enh_28372	chr10	5516401	5521600	non	StrEnh_4	5200	82	387	349	736	710.58
Enh_28373	chr10	5522001	5523400	non	StrEnh_4	1400	31	103	76	179	172.378
Enh_28378	chr10	5527201	5528600	non	StrEnh_4	1400	717	87	45	132	124.307
Enh_28379	chr10	5529001	5530400	non	StrEnh_4	1400	51	64	46	110	112.635
Enh_28453	chr10	5728995	5729394	non	WEnh_6	400	4	55	56	111	106.543
Enh_28456	chr10	5734995	5735394	non	StrEnh_4	400	27	109	152	261	242.863
Enh_28458	chr10	5735795	5736794	non	WEnh_7	1000	57	186	240	426	411.788
Enh_28459	chr10	5737795	5738194	non	WEnh_7	400	32	71	162	233	220.412
Enh_28460	chr10	5738195	5739594	non	StrEnh_5	1400	73	263	480	743	694.467
Enh_28461	chr10	5739595	5739994	non	WEnh_7	400	34	69	100	169	150.003
Enh_28463	chr10	5740195	5741394	non	WEnh_7	1200	129	231	362	593	565.587
Enh_28466	chr10	5748995	5749994	non	WEnh_7	1000	36	93	148	241	238.062
Enh_28488	chr10	5895395	5896394	non	WEnh_6	1000	289	165	114	279	289.436
Enh_28494	chr10	5932795	5933594	non	StrEnh_4	800	44	175	143	318	303.631
Enh_28496	chr10	5935395	5935594	non	StrEnh_4	200	22	52	48	100	98.4017
Enh_28497	chr10	5935595	5935994	non	StrEnh_5	400	29	74	66	140	130.589
Enh_28498	chr10	5935995	5940794	non	StrEnh_4	4800	224	727	558	1285	1251.91
Enh_28551	chr10	6131995	6132794	non	StrEnh_4	800	32	91	118	209	198.91
Enh_28576	chr10	6206395	6207594	non	StrEnh_4	1200	45	123	152	275	260.342
Enh_28638	chr10	6624995	6626194	non	StrEnh_4	1200	254	81	64	145	143.873
Enh_28718	chr10	7226795	7228594	non	WEnh_7	1800	17	61	68	129	131.253
Enh_28725	chr10	7274795	7276594	non	StrEnh_4	1800	55	61	73	134	132.411
Enh_28737	chr10	7301195	7302194	non	WEnh_7	1000	18	38	64	102	105.234
Enh_28739	chr10	7302395	7303394	non	WEnh_7	1000	16	41	75	116	113.584
Enh_28742	chr10	7329595	7330594	non	WEnh_7	1000	3	50	87	137	142.013
Enh_28746	chr10	7337195	7338994	non	WEnh_7	1800	52	123	196	319	325.228
Enh_28751	chr10	7359795	7361194	non	WEnh_7	1400	14	100	119	219	209.234
Enh_28752	chr10	7367395	7368394	non	WEnh_7	1000	6	74	79	153	146.321
Enh_28754	chr10	7379395	7379994	non	WEnh_6	600	5	78	91	169	159.492
Enh_28755	chr10	7379995	7380794	non	WEnh_7	800	7	107	123	230	226.789
Enh_28777	chr10	7838995	7839794	non	StrEnh_5	800	1082	55	48	103	102.083
Enh_28783	chr10	7868795	7870594	non	WEnh_7	1800	10	84	84	168	170.31
Enh_28786	chr10	7895195	7896994	non	WEnh_7	1800	18	82	107	189	194.943
Enh_28792	chr10	7936995	7938594	non	WEnh_7	1600	14	38	70	108	111.155
Enh_28856	chr10	11209395	11209994	non	WEnh_6	600	96	64	38	102	105.063
Enh_28857	chr10	11209995	11212594	non	WEnh_7	2600	296	390	284	674	680.708
Enh_28858	chr10	11212595	11213794	non	StrEnh_5	1200	161	188	108	296	307.617
Enh_28859	chr10	11213795	11215394	non	WEnh_7	1600	200	230	135	365	370.339
Enh_28860	chr10	11217595	11218194	non	WEnh_7	600	61	72	51	123	121.403
Enh_28861	chr10	11218395	11219394	non	WEnh_7	1000	88	129	86	215	215.326
Enh_28862	chr10	11219395	11219994	non	StrEnh_5	600	60	70	42	112	105.386
Enh_28863	chr10	11219995	11221594	non	StrEnh_4	1600	147	200	126	326	321.11
Enh_28864	chr10	11221595	11222594	non	StrEnh_5	1000	64	125	77	202	193.995
Enh_28867	chr10	11239195	11240194	non	WEnh_7	1000	52	95	89	184	187.656
Enh_28877	chr10	11312195	11312994	non	WEnh_6	800	237	67	55	122	124.8
Enh_28905	chr10	11582195	11583794	non	WEnh_7	1600	15	50	63	113	113.508
Enh_28912	chr10	11594795	11595994	non	WEnh_7	1200	14	48	52	100	96.9214
Enh_28917	chr10	11602595	11603994	non	WEnh_7	1400	27	69	73	142	138.18
Enh_28923	chr10	11631395	11632394	non	StrEnh_5	1000	43	64	87	151	152.072
Enh_28924	chr10	11633995	11635394	non	WEnh_7	1400	33	114	76	190	184.695
Enh_28935	chr10	11644395	11646594	non	StrEnh_4	2200	56	59	50	109	104.608
Enh_28940	chr10	11649995	11651994	non	StrEnh_4	2000	20	50	63	113	115.634
Enh_29023	chr10	11914195	11916394	non	WEnh_7	2200	12	87	68	155	155.279
Enh_29024	chr10	11916395	11918394	non	StrEnh_4	2000	13	130	122	252	239.694
Enh_29026	chr10	11918595	11920594	non	WEnh_7	2000	7	83	75	158	151.465
Enh_29032	chr10	11933795	11934794	non	StrEnh_4	1000	65	168	110	278	264.005
Enh_29287	chr10	14921995	14922794	non	StrEnh_4	800	34	58	74	132	132.79
Enh_29464	chr10	15843195	15844994	non	StrEnh_4	1800	51	58	49	107	108.555
Enh_29598	chr10	17256795	17258994	non	StrEnh_4	2200	74	90	51	141	141.957
Enh_29739	chr10	17703995	17704994	non	StrEnh_4	1000	36	53	47	100	97.4148
Enh_29742	chr10	17705995	17707994	non	WEnh_7	2000	29	91	83	174	173.707
Enh_29747	chr10	17715395	17716594	non	StrEnh_5	1200	35	45	62	107	107.492
Enh_29966	chr10	21949395	21950994	non	WEnh_7	1600	16	83	72	155	164.142
Enh_29968	chr10	21951195	21951794	non	WEnh_7	600	7	63	62	125	124.971
Enh_29976	chr10	21990995	21992194	non	WEnh_7	1200	13	158	112	270	262.202
Enh_29982	chr10	22086595	22087594	non	StrEnh_5	1000	26	62	85	147	143.665
Enh_29983	chr10	22094195	22094994	non	StrEnh_4	800	205	76	95	171	165.584
Enh_30188	chr10	22887795	22888194	non	WEnh_7	400	4	57	56	113	110.718
Enh_30197	chr10	22904595	22905594	non	StrEnh_4	1000	22	59	85	144	144.689
Enh_30208	chr10	22912595	22913394	non	StrEnh_4	800	41	50	53	103	99.0659
Enh_30211	chr10	22914995	22916594	non	WEnh_7	1600	76	95	94	189	185.986
Enh_30214	chr10	22917395	22918794	non	StrEnh_5	1400	82	62	85	147	152.907
Enh_30215	chr10	22918795	22921394	non	StrEnh_4	2600	186	159	189	348	345.801
Enh_30217	chr10	22921795	22924994	non	WEnh_7	3200	153	228	308	536	521.102
Enh_30220	chr10	22933795	22936394	non	WEnh_7	2600	60	175	259	434	426.306
Enh_30222	chr10	22937995	22938394	non	WEnh_7	400	22	61	48	109	108.612
Enh_30223	chr10	22938795	22939594	non	WEnh_7	800	15	74	116	190	185.36
Enh_30228	chr10	22951595	22951994	non	StrEnh_4	400	23	43	67	110	107.378
Enh_30230	chr10	22952195	22954194	non	WEnh_7	2000	30	193	184	377	369.334
Enh_30234	chr10	22954995	22956194	non	StrEnh_4	1200	38	134	181	315	311.261
Enh_30235	chr10	22956195	22957194	non	StrEnh_5	1000	9	54	57	111	104.608
Enh_30236	chr10	22957195	22958794	non	StrEnh_4	1600	50	169	232	401	414.9
Enh_30238	chr10	22958995	22959794	non	WEnh_7	800	14	83	113	196	190.863
Enh_30239	chr10	22959795	22960394	non	StrEnh_5	600	18	87	114	201	202.611
Enh_30244	chr10	22961195	22962194	non	StrEnh_4	1000	65	144	213	357	354.151
Enh_30248	chr10	22962795	22963194	non	StrEnh_4	400	25	91	119	210	204.053
Enh_30249	chr10	22963195	22963594	non	StrEnh_5	400	3	69	70	139	144.86
Enh_30250	chr10	22963595	22964794	non	WEnh_7	1200	24	142	180	322	334.015
Enh_30255	chr10	22969195	22970194	non	StrEnh_5	1000	73	88	154	242	242.579
Enh_30258	chr10	22970795	22973194	non	StrEnh_4	2400	143	397	478	875	870.47
Enh_30260	chr10	22973395	22973994	non	StrEnh_4	600	35	93	122	215	224.606
Enh_30261	chr10	22973995	22974794	non	StrEnh_5	800	19	91	102	193	192.799
Enh_30262	chr10	22974795	22975194	non	StrEnh_4	400	7	51	80	131	135.409
Enh_30264	chr10	22975395	22976794	non	WEnh_7	1400	51	185	208	393	383.017
Enh_30266	chr10	22979595	22981794	non	WEnh_7	2200	266	332	425	757	741.78
Enh_30267	chr10	22981795	22982394	non	StrEnh_5	600	101	79	102	181	182.76
Enh_30268	chr10	22982395	22983194	non	StrEnh_4	800	98	108	135	243	243.129
Enh_30269	chr10	22983195	22983594	non	StrEnh_5	400	67	104	110	214	198.398
Enh_30270	chr10	22983595	22984394	non	WEnh_7	800	38	112	105	217	216.711
Enh_30271	chr10	22984395	22985394	non	StrEnh_5	1000	85	172	203	375	362.919
Enh_30272	chr10	22985395	22985994	non	WEnh_7	600	16	92	82	174	165.376
Enh_30274	chr10	22986195	22987194	non	StrEnh_4	1000	45	114	159	273	278.352
Enh_30276	chr10	22987395	22988194	non	WEnh_7	800	41	113	123	236	230.831
Enh_30277	chr10	22988195	22988794	non	WEnh_6	600	54	116	105	221	213.144
Enh_30278	chr10	22989195	22989794	non	WEnh_6	600	87	79	109	188	185.018
Enh_30279	chr10	22989795	22990394	non	WEnh_7	600	67	128	176	304	294.104
Enh_30280	chr10	22990395	22991194	non	StrEnh_5	800	62	151	181	332	319.801
Enh_30281	chr10	22991195	22991994	non	StrEnh_4	800	35	158	144	302	291.447
Enh_30284	chr10	22992595	22994594	non	StrEnh_5	2000	65	258	313	571	564.163
Enh_30285	chr10	22994595	22994994	non	WEnh_7	400	27	56	90	146	136.339
Enh_30286	chr10	22994995	22995194	non	WEnh_6	200	12	63	44	107	103.507
Enh_30287	chr10	22995195	22995594	non	WEnh_7	400	15	88	77	165	161.257
Enh_30288	chr10	22998995	22999594	non	StrEnh_4	600	42	136	156	292	275.107
Enh_30289	chr10	23000195	23000594	non	StrEnh_4	400	34	91	77	168	166.761
Enh_30290	chr10	23001595	23002194	non	StrEnh_4	600	22	114	146	260	263.474
Enh_30359	chr10	23342395	23344794	non	StrEnh_5	2400	34	77	25	102	106.069
Enh_30407	chr10	24932195	24935594	non	WEnh_7	3400	22	149	268	417	417.083
Enh_30412	chr10	24964395	24967594	non	WEnh_7	3200	9	61	127	188	196.272
Enh_30420	chr10	24974395	24976194	non	WEnh_7	1800	2	27	74	101	92.2907
Enh_30427	chr10	25002395	25003794	non	WEnh_7	1400	6	58	116	174	177.218
Enh_30428	chr10	25009995	25011594	non	StrEnh_4	1600	256	83	181	264	264.385
Enh_30685	chr10	27815595	27816594	non	StrEnh_5	1000	128	81	66	147	146.435
Enh_30686	chr10	27816595	27817794	non	StrEnh_4	1200	91	67	67	134	137.155
Enh_30688	chr10	27817995	27818794	non	StrEnh_4	800	55	63	43	106	107.132
Enh_30733	chr10	28967195	28968194	non	StrEnh_4	1000	194	136	94	230	224.682
Enh_30786	chr10	29110595	29112794	non	StrEnh_4	2200	69	134	48	182	177.332
Enh_30892	chr10	30634595	30636394	non	StrEnh_4	1800	48	103	106	209	208.323
Enh_30929	chr10	30725795	30728194	non	StrEnh_4	2400	80	34	67	101	104.873
Enh_31175	chr10	33212195	33213794	non	StrEnh_5	1600	371	79	115	194	187.922
Enh_31183	chr10	33239195	33240794	non	StrEnh_4	1600	64	108	119	227	224.758
Enh_31186	chr10	33243595	33244594	non	StrEnh_4	1000	49	76	88	164	150.212
Enh_31242	chr10	34916795	34917794	non	WEnh_6	1000	24	74	112	186	184.657
Enh_31265	chr10	35050595	35052994	non	WEnh_7	2400	23	99	117	216	220.887
Enh_31269	chr10	35054195	35055994	non	WEnh_7	1800	19	74	95	169	172.948
Enh_31270	chr10	35058395	35059394	non	WEnh_7	1000	15	64	77	141	134.138
Enh_31298	chr10	35376195	35377794	non	WEnh_7	1600	3	50	65	115	112.237
Enh_31345	chr10	35620995	35621594	non	StrEnh_4	600	11	60	53	113	118.481
Enh_31348	chr10	35622395	35623194	non	StrEnh_5	800	10	66	59	125	124.326
Enh_31349	chr10	35623195	35624394	non	StrEnh_4	1200	22	124	92	216	214.396
Enh_31352	chr10	35648195	35649194	non	WEnh_7	1000	26	118	137	255	271.255
Enh_31355	chr10	35652995	35653594	non	WEnh_7	600	25	73	62	135	125.692
Enh_31360	chr10	35657795	35658394	non	StrEnh_4	600	36	83	98	181	184.638
Enh_31361	chr10	35661795	35664594	non	WEnh_7	2800	113	314	406	720	721.739
Enh_31362	chr10	35664595	35664994	non	StrEnh_5	400	40	63	94	157	157.291
Enh_31363	chr10	35664995	35665794	non	WEnh_7	800	52	93	147	240	242.655
Enh_31364	chr10	35665795	35666794	non	StrEnh_5	1000	35	72	83	155	158.486
Enh_31365	chr10	35666795	35669994	non	StrEnh_4	3200	147	380	477	857	860.146
Enh_31366	chr10	35669995	35671394	non	StrEnh_5	1400	21	114	127	241	246.355
Enh_31367	chr10	35671395	35672994	non	WEnh_7	1600	41	110	132	242	240.036
Enh_31369	chr10	35673195	35673994	non	StrEnh_4	800	63	65	96	161	164.085
Enh_31370	chr10	35673995	35674794	non	StrEnh_5	800	25	70	113	183	188.738
Enh_31371	chr10	35674795	35676594	non	StrEnh_4	1800	96	212	301	513	515.693
Enh_31372	chr10	35676595	35677994	non	StrEnh_5	1400	49	107	157	264	262.392
Enh_31373	chr10	35677995	35679194	non	WEnh_7	1200	30	83	107	190	191.034
Enh_31374	chr10	35679195	35679994	non	StrEnh_5	800	23	95	102	197	191.755
Enh_31375	chr10	35679995	35680994	non	StrEnh_4	1000	46	66	111	177	181.849
Enh_31377	chr10	35681195	35682594	non	StrEnh_4	1400	44	147	228	375	381.745
Enh_31378	chr10	35682595	35683794	non	StrEnh_5	1200	17	155	208	363	364.665
Enh_31380	chr10	35683995	35685194	non	StrEnh_5	1200	24	137	208	345	357.036
Enh_31383	chr10	35685795	35686194	non	StrEnh_4	400	11	47	78	125	128.197
Enh_31384	chr10	35686195	35686594	non	StrEnh_5	400	16	38	68	106	115.216
Enh_31385	chr10	35686595	35686994	non	WEnh_7	400	8	52	53	105	102.292
Enh_31386	chr10	35686995	35687794	non	StrEnh_5	800	33	102	119	221	224.208
Enh_31387	chr10	35687795	35689194	non	StrEnh_4	1400	24	131	177	308	308.471
Enh_31388	chr10	35689195	35689994	non	StrEnh_5	800	7	56	74	130	133.549
Enh_31389	chr10	35689995	35690794	non	WEnh_7	800	6	70	97	167	179.571
Enh_31390	chr10	35692395	35695394	non	WEnh_7	3000	42	205	326	531	537.006
Enh_31392	chr10	35695595	35697394	non	WEnh_7	1800	18	67	145	212	217.736
Enh_31394	chr10	35701795	35703994	non	StrEnh_4	2200	25	197	276	473	466.578
Enh_31395	chr10	35720395	35720994	non	WEnh_7	600	1	57	64	121	123.832
Enh_31396	chr10	35721795	35723594	non	WEnh_7	1800	16	93	127	220	212.252
Enh_31398	chr10	35724795	35725594	non	WEnh_7	800	28	79	104	183	183.158
Enh_31402	chr10	35736195	35736794	non	StrEnh_5	600	4	35	65	100	102.843
Enh_31413	chr10	35740995	35742794	non	WEnh_7	1800	18	61	81	142	139.774
Enh_31467	chr10	38383795	38384594	non	StrEnh_4	800	166	53	66	119	123.434
Enh_31525	chr10	43046795	43047994	non	StrEnh_4	1200	196	112	122	234	248.405
Enh_31617	chr10	43889395	43891794	non	StrEnh_4	2400	606	214	284	498	499.638
Enh_31618	chr10	43893795	43895594	non	StrEnh_4	1800	47	222	330	552	540.441
Enh_31620	chr10	43895795	43901994	non	StrEnh_4	6200	192	996	1435	2431	2418.69
Enh_31654	chr10	44068395	44069594	non	StrEnh_4	1200	112	117	168	285	284.293
Enh_31861	chr10	46021595	46023794	non	WEnh_7	2200	23	48	58	106	103.924
Enh_32119	chr10	49547795	49548594	non	WEnh_7	800	28	41	68	109	112.408
Enh_32121	chr10	49550595	49551394	non	WEnh_7	800	27	62	56	118	124.933
Enh_32128	chr10	49570995	49573194	non	StrEnh_5	2200	22	76	91	167	169.342
Enh_32136	chr10	49594795	49597194	non	WEnh_7	2400	43	59	64	123	126.262
Enh_32165	chr10	49631595	49632794	non	WEnh_7	1200	61	60	50	110	108.688
Enh_32184	chr10	49670595	49673794	non	StrEnh_5	3200	25	104	55	159	151.256
Enh_32188	chr10	49675795	49679794	non	StrEnh_4	4000	60	148	99	247	233.602
Enh_32195	chr10	49684995	49686394	non	StrEnh_5	1400	16	74	51	125	122.086
Enh_32210	chr10	49697195	49700794	non	WEnh_7	3600	9	111	80	191	177.806
Enh_32212	chr10	49702995	49705194	non	WEnh_7	2200	14	79	67	146	147.878
Enh_32215	chr10	49709395	49712794	non	WEnh_7	3400	11	131	111	242	238.157
Enh_32219	chr10	49713795	49715394	non	StrEnh_4	1600	9	75	59	134	120.189
Enh_32222	chr10	49719795	49721594	non	WEnh_7	1800	52	91	63	154	144.139
Enh_32285	chr10	50371995	50375794	non	StrEnh_4	3800	39	114	32	146	141.805
Enh_32365	chr10	50505795	50509994	non	StrEnh_4	4200	200	112	155	267	254.307
Enh_32457	chr10	51565995	51568194	non	StrEnh_4	2200	45	90	112	202	210.885
Enh_32462	chr10	51573395	51578194	non	StrEnh_4	4800	94	194	167	361	346.883
Enh_32463	chr10	51587995	51589594	non	StrEnh_5	1600	813	67	126	193	184.373
Enh_32464	chr10	51591795	51593394	non	StrEnh_5	1600	1171	91	148	239	232.217
Enh_32465	chr10	51593395	51594194	non	StrEnh_4	800	25	56	71	127	124.762
Enh_32467	chr10	51594395	51595394	non	StrEnh_4	1000	19	67	119	186	184.221
Enh_32524	chr10	52072195	52073594	non	StrEnh_4	1400	38	83	105	188	195.152
Enh_32526	chr10	52073795	52077394	non	StrEnh_4	3600	180	280	424	704	670.042
Enh_32530	chr10	52079795	52081194	non	StrEnh_5	1400	94	148	158	306	303.593
Enh_32531	chr10	52081195	52081994	non	StrEnh_4	800	41	101	137	238	231.419
Enh_32534	chr10	52082595	52083194	non	StrEnh_5	600	36	49	62	111	105.993
Enh_32535	chr10	52083195	52090794	non	StrEnh_4	7600	623	686	852	1538	1530.06
Enh_32537	chr10	52090995	52093194	non	StrEnh_4	2200	109	262	415	677	654.936
Enh_32538	chr10	52093195	52093994	non	StrEnh_5	800	56	86	147	233	230.224
Enh_32543	chr10	52094795	52095394	non	StrEnh_4	600	55	71	120	191	196.177
Enh_32544	chr10	52095395	52095994	non	StrEnh_5	600	79	66	89	155	157.006
Enh_32551	chr10	52111395	52112194	non	StrEnh_5	800	25	55	72	127	132.676
Enh_32553	chr10	52115595	52117594	non	StrEnh_5	2000	7	74	86	160	158.183
Enh_32554	chr10	52117595	52119394	non	StrEnh_4	1800	33	134	119	253	249.98
Enh_32557	chr10	52120595	52122994	non	StrEnh_5	2400	135	177	225	402	392.164
Enh_32564	chr10	52153795	52154194	non	StrEnh_4	400	72	45	70	115	116.203
Enh_32565	chr10	52156795	52157794	non	StrEnh_4	1000	99	126	121	247	242.598
Enh_32569	chr10	52166595	52168194	non	StrEnh_5	1600	66	168	201	369	353.904
Enh_32571	chr10	52169595	52169994	non	StrEnh_5	400	30	64	55	119	109.2
Enh_32572	chr10	52169995	52170594	non	StrEnh_4	600	80	85	99	184	177.597
Enh_32574	chr10	52173795	52175394	non	StrEnh_4	1600	108	235	249	484	475.535
Enh_32577	chr10	52180595	52181394	non	StrEnh_4	800	43	53	54	107	107.435
Enh_32579	chr10	52181595	52182394	non	WEnh_7	800	31	50	70	120	124.231
Enh_32580	chr10	52186995	52189194	non	WEnh_7	2200	49	94	108	202	204.527
Enh_32581	chr10	52198195	52200794	non	WEnh_7	2600	24	49	85	134	140.021
Enh_32591	chr10	52260995	52262794	non	WEnh_7	1800	42	68	104	172	175.567
Enh_32597	chr10	52301195	52302194	non	StrEnh_5	1000	58	68	69	137	130.57
Enh_32599	chr10	52302595	52303594	non	StrEnh_5	1000	49	65	82	147	154.976
Enh_32600	chr10	52303595	52305994	non	StrEnh_4	2400	79	137	145	282	281.142
Enh_32602	chr10	52306195	52308594	non	WEnh_7	2400	61	151	174	325	334.053
Enh_32604	chr10	52309195	52311194	non	StrEnh_4	2000	132	134	158	292	294.901
Enh_32606	chr10	52311795	52316994	non	StrEnh_4	5200	465	367	324	691	676.874
Enh_32607	chr10	52317395	52319594	non	StrEnh_4	2200	188	182	160	342	337.318
Enh_32617	chr10	52324595	52326594	non	StrEnh_4	2000	81	157	113	270	254.876
Enh_32628	chr10	52332195	52334394	non	StrEnh_5	2200	47	164	148	312	308.452
Enh_32631	chr10	52334795	52338794	non	StrEnh_4	4000	182	301	227	528	525.619
Enh_32632	chr10	52338995	52340394	non	StrEnh_4	1400	89	127	94	221	226.542
Enh_32633	chr10	52340395	52342194	non	StrEnh_5	1800	96	124	130	254	249.012
Enh_32634	chr10	52342195	52343594	non	StrEnh_4	1400	58	78	95	173	173.138
Enh_32637	chr10	52344395	52345994	non	StrEnh_5	1600	29	91	81	172	169.152
Enh_32638	chr10	52345995	52346994	non	StrEnh_4	1000	23	78	56	134	130.399
Enh_32643	chr10	52354195	52359194	non	StrEnh_5	5000	28	85	116	201	200.125
Enh_32652	chr10	52380795	52382794	non	StrEnh_4	2000	75	115	141	256	250.094
Enh_32682	chr10	53457995	53458994	non	StrEnh_4	1000	755	57	87	144	163.098
Enh_32703	chr10	58119795	58120394	non	StrEnh_4	600	335	35	95	130	125.597
Enh_32773	chr10	61636595	61638194	non	WEnh_7	1600	36	77	79	156	154.027
Enh_32777	chr10	61640195	61641194	non	StrEnh_4	1000	26	59	56	115	124.971
Enh_32782	chr10	61642795	61644794	non	WEnh_7	2000	19	80	73	153	157.86
Enh_32789	chr10	61664395	61665394	non	StrEnh_4	1000	30	73	83	156	161.618
Enh_32943	chr10	62540995	62541794	non	StrEnh_4	800	37	56	81	137	137.914
Enh_33043	chr10	63520795	63526194	non	StrEnh_4	5400	125	118	114	232	229.465
Enh_33058	chr10	63538995	63540794	non	StrEnh_4	1800	92	49	63	112	112.028
Enh_33066	chr10	63547195	63550994	non	WEnh_7	3800	28	67	102	169	177.541
Enh_33068	chr10	63551195	63554794	non	WEnh_7	3600	36	58	81	139	149.7
Enh_33212	chr10	64986795	64989994	non	WEnh_7	3200	18	135	129	264	265.656
Enh_33217	chr10	65001195	65002194	non	StrEnh_5	1000	12	62	63	125	118.5
Enh_33218	chr10	65002195	65003994	non	WEnh_7	1800	9	110	117	227	217.167
Enh_33231	chr10	65059795	65062594	non	WEnh_7	2800	17	107	149	256	248.177
Enh_33238	chr10	65083195	65084594	non	StrEnh_4	1400	13	83	109	192	182.532
Enh_33242	chr10	65085395	65086594	non	WEnh_7	1200	4	67	79	146	147.631
Enh_33244	chr10	65123995	65124994	non	WEnh_7	1000	8	75	142	217	214.035
Enh_33271	chr10	65223795	65224594	non	StrEnh_4	800	13	63	73	136	130.987
Enh_33278	chr10	65246195	65247594	non	WEnh_7	1400	44	76	110	186	180.33
Enh_33280	chr10	65251395	65252394	non	WEnh_7	1000	2	41	105	146	143.19
Enh_33281	chr10	65263195	65263994	non	WEnh_7	800	8	40	62	102	105.481
Enh_33285	chr10	65265595	65266594	non	WEnh_7	1000	11	70	89	159	153.078
Enh_33287	chr10	65274795	65276194	non	WEnh_7	1400	44	77	132	209	209.993
Enh_33451	chr10	70229595	70230194	non	StrEnh_4	600	218	71	88	159	158.619
Enh_33457	chr10	70284995	70285794	non	StrEnh_5	800	23	65	58	123	116.886
Enh_33513	chr10	70482195	70482794	non	StrEnh_4	600	135	67	85	152	145.202
Enh_33539	chr10	70717395	70717794	non	StrEnh_4	400	23	48	72	120	117.133
Enh_33665	chr10	71074595	71077794	non	StrEnh_4	3200	416	114	123	237	222.443
Enh_33666	chr10	71078795	71080794	non	StrEnh_4	2000	46	115	112	227	214.453
Enh_33670	chr10	71093595	71095794	non	StrEnh_4	2200	84	81	89	170	166.704
Enh_33768	chr10	72164595	72166394	non	StrEnh_4	1800	22	128	149	277	276.682
Enh_33886	chr10	72500195	72504994	non	StrEnh_4	4800	70	206	102	308	293.858
Enh_33887	chr10	72504995	72506194	non	StrEnh_5	1200	27	150	62	212	206.729
Enh_33889	chr10	72507395	72507994	non	WEnh_7	600	11	86	46	132	126.85
Enh_33893	chr10	72516395	72517194	non	StrEnh_5	800	7	67	37	104	104.778
Enh_33894	chr10	72517195	72517994	non	WEnh_7	800	25	69	44	113	104.949
Enh_34252	chr10	73976395	73977794	non	StrEnh_4	1400	31	81	75	156	148.959
Enh_34254	chr10	73977995	73979194	non	StrEnh_4	1200	18	118	73	191	184.506
Enh_34298	chr10	74035595	74037394	non	StrEnh_4	1800	883	91	85	176	182.513
Enh_34359	chr10	74112995	74113794	non	StrEnh_4	800	35	54	103	157	146.891
Enh_34452	chr10	74467995	74469794	non	WEnh_7	1800	4	50	63	113	115.444
Enh_34453	chr10	74486795	74488194	non	WEnh_7	1400	13	58	74	132	120.758
Enh_34459	chr10	74497195	74498594	non	WEnh_7	1400	5	36	77	113	116.829
Enh_34559	chr10	75002595	75004794	non	StrEnh_4	2200	2382	144	257	401	382.827
Enh_34560	chr10	75007395	75008594	non	StrEnh_4	1200	148	153	160	313	309.439
Enh_34562	chr10	75010395	75011994	non	StrEnh_4	1600	2262	181	209	390	390.248
Enh_34574	chr10	75126395	75127794	non	StrEnh_4	1400	11	36	68	104	109.01
Enh_34672	chr10	75502395	75503794	non	StrEnh_4	1400	144	112	172	284	279.51
Enh_34685	chr10	75530795	75531994	non	StrEnh_4	1200	1027	147	191	338	340.904
Enh_34810	chr10	75758195	75761394	non	StrEnh_4	3200	78	397	553	950	907.876
Enh_34811	chr10	75762995	75763594	non	StrEnh_4	600	5	95	92	187	179.894
Enh_34812	chr10	75763995	75764394	non	StrEnh_5	400	2	55	64	119	116.829
Enh_34814	chr10	75767795	75768794	non	StrEnh_4	1000	7	131	108	239	234.892
Enh_34816	chr10	75770995	75772794	non	StrEnh_4	1800	48	200	212	412	409.207
Enh_34817	chr10	75772795	75773594	non	StrEnh_5	800	14	101	80	181	177.104
Enh_34818	chr10	75773595	75775594	non	WEnh_7	2000	15	94	106	200	191.717
Enh_34820	chr10	75777995	75778994	non	StrEnh_5	1000	7	115	103	218	215.402
Enh_34822	chr10	75779195	75779994	non	StrEnh_5	800	2	76	71	147	138.996
Enh_34823	chr10	75779995	75782194	non	StrEnh_4	2200	32	245	179	424	437.086
Enh_34824	chr10	75782195	75785394	non	StrEnh_5	3200	25	216	156	372	363.412
Enh_34835	chr10	75813195	75815394	non	WEnh_7	2200	4	82	114	196	194.716
Enh_34836	chr10	75815395	75816594	non	StrEnh_4	1200	5	72	102	174	174.713
Enh_34856	chr10	75940595	75942794	non	WEnh_7	2200	6	71	94	165	160.251
Enh_34868	chr10	75990795	75991594	non	WEnh_7	800	4	44	61	105	104.19
Enh_34869	chr10	75992995	75993594	non	WEnh_7	600	20	75	95	170	172.967
Enh_34871	chr10	75998195	75999394	non	WEnh_7	1200	6	79	95	174	184.354
Enh_34874	chr10	76051995	76054394	non	WEnh_7	2400	8	81	114	195	183.803
Enh_34877	chr10	76176995	76177994	non	WEnh_7	1000	48	72	114	186	190.711
Enh_34880	chr10	76178795	76179594	non	WEnh_7	800	54	55	72	127	120.967
Enh_34881	chr10	76192595	76193394	non	WEnh_7	800	40	85	90	175	176.44
Enh_34882	chr10	76194195	76194794	non	WEnh_7	600	27	46	87	133	121.119
Enh_34931	chr10	76681795	76684594	non	WEnh_7	2800	4	33	80	113	109.352
Enh_35018	chr10	76971195	76972394	non	StrEnh_4	1200	268	86	139	225	225.043
Enh_35090	chr10	79666795	79671594	non	StrEnh_4	4800	19	98	141	239	244.476
Enh_35094	chr10	79672795	79676394	non	WEnh_7	3600	5	56	82	138	133.872
Enh_35130	chr10	79794795	79797594	non	StrEnh_4	2800	13261	484	1022	1506	1517.51
Enh_35132	chr10	79798995	79799194	non	StrEnh_4	200	72	61	72	133	135.561
Enh_35235	chr10	80907795	80912194	non	StrEnh_4	4400	21	68	95	163	161.922
Enh_35250	chr10	80935595	80937794	non	StrEnh_5	2200	4	47	66	113	122.732
Enh_35252	chr10	80939595	80944194	non	StrEnh_5	4600	16	61	133	194	192.287
Enh_35273	chr10	81107995	81109794	non	StrEnh_4	1800	208	96	173	269	267.801
Enh_35381	chr10	81947221	81949020	non	StrEnh_4	1800	22	92	135	227	231.552
Enh_35385	chr10	81961021	81964620	non	StrEnh_4	3600	54	240	280	520	521.159
Enh_35427	chr10	82214821	82216420	non	StrEnh_4	1600	32	51	54	105	103.583
Enh_35431	chr10	82217421	82221220	non	StrEnh_4	3800	54	109	97	206	218.97
Enh_35435	chr10	82225421	82228220	non	StrEnh_4	2800	27	81	78	159	165.66
Enh_35443	chr10	82256621	82260020	non	StrEnh_4	3400	42	69	89	158	167.197
Enh_35444	chr10	82260021	82262620	non	StrEnh_5	2600	6	61	64	125	128.046
Enh_35445	chr10	82262621	82265820	non	StrEnh_4	3200	578	121	151	272	288.164
Enh_35524	chr10	85900221	85901420	non	StrEnh_4	1200	977	82	95	177	178.66
Enh_35659	chr10	88519621	88522620	non	WEnh_7	3000	12	83	114	197	198.094
Enh_35785	chr10	89522021	89524220	non	WEnh_7	2200	20	79	86	165	161.371
Enh_35791	chr10	89628621	89629420	non	WEnh_6	800	22	47	56	103	109.105
Enh_35796	chr10	89675421	89678020	non	WEnh_7	2600	32	79	92	171	178.034
Enh_36087	chr10	94325421	94328020	non	WEnh_7	2600	15	145	145	290	281.066
Enh_36088	chr10	94332021	94332820	non	StrEnh_4	800	30	48	57	105	100.926
Enh_36154	chr10	94636021	94637820	non	WEnh_7	1800	28	79	74	153	145.866
Enh_36174	chr10	94735821	94738820	non	WEnh_7	3000	5	70	74	144	145.467
Enh_36253	chr10	97033011	97036410	non	WEnh_7	3400	18	64	66	130	138.066
Enh_36278	chr10	97069011	97075610	non	WEnh_7	6600	267	52	66	118	123.908
Enh_36417	chr10	97831211	97836210	non	WEnh_7	5000	31	71	66	137	140.932
Enh_36526	chr10	98599811	98600410	non	WEnh_7	600	3	67	80	147	153.571
Enh_36532	chr10	98611211	98611810	non	WEnh_7	600	9	47	61	108	104.171
Enh_36537	chr10	98623811	98624810	non	WEnh_7	1000	17	55	63	118	117.38
Enh_36740	chr10	99497611	99498610	non	StrEnh_4	1000	71	27	73	100	100.983
Enh_36744	chr10	99502611	99503610	non	StrEnh_4	1000	31	31	83	114	108.745
Enh_36745	chr10	99503611	99504610	non	StrEnh_5	1000	55	32	80	112	112.749
Enh_36934	chr10	101467611	101470210	non	StrEnh_5	2600	116	55	63	118	117.816
Enh_37006	chr10	102108611	102111810	non	StrEnh_4	3200	269	276	166	442	437.237
Enh_37062	chr10	102748611	102749210	non	WEnh_6	600	192	26	74	100	99.3696
Enh_37165	chr10	103484411	103485410	non	WEnh_7	1000	6	48	63	111	113.337
Enh_37188	chr10	103585211	103586610	non	StrEnh_5	1400	21	90	70	160	157.101
Enh_37192	chr10	103589811	103591410	non	StrEnh_4	1600	18	62	78	140	133.682
Enh_37216	chr10	103870811	103871610	non	StrEnh_5	800	247	58	62	120	122.599
Enh_37217	chr10	103871611	103872810	non	StrEnh_4	1200	46	83	77	160	159.018
Enh_37230	chr10	103923011	103923610	non	StrEnh_5	600	716	66	153	219	217.072
Enh_37248	chr10	104042811	104044810	non	WEnh_7	2000	34	81	120	201	208.532
Enh_37282	chr10	104212211	104213610	non	StrEnh_5	1400	44	65	66	131	130.019
Enh_37398	chr10	104523611	104527810	non	WEnh_7	4200	7	83	75	158	152.717
Enh_37449	chr10	104722011	104725410	non	WEnh_7	3400	8	92	68	160	160.365
Enh_37642	chr10	106092211	106094410	non	StrEnh_4	2200	53	87	99	186	208.266
Enh_37644	chr10	106094811	106096010	non	StrEnh_4	1200	31	51	59	110	117.854
Enh_37750	chr10	111649211	111652810	non	WEnh_7	3600	111	47	67	114	127.742
Enh_37801	chr10	111770611	111773010	non	WEnh_7	2400	22	74	76	150	149.111
Enh_37942	chr10	112260411	112262210	non	StrEnh_4	1800	2	11	181	192	210.031
Enh_37993	chr10	112425811	112429210	non	WEnh_7	3400	14	83	31	114	117.854
Enh_38113	chr10	114434211	114435210	non	WEnh_7	1000	26	39	64	103	104.076
Enh_38116	chr10	114435611	114437410	non	WEnh_7	1800	87	80	166	246	262.183
Enh_38149	chr10	114722011	114724210	non	WEnh_7	2200	11	109	122	231	233.26
Enh_38152	chr10	114762211	114763610	non	WEnh_7	1400	13	47	61	108	114.173
Enh_38153	chr10	114815411	114816810	non	WEnh_7	1400	19	77	100	177	183.841
Enh_38154	chr10	114818211	114819210	non	WEnh_7	1000	10	69	84	153	159.094
Enh_38158	chr10	114821211	114823210	non	StrEnh_5	2000	61	102	122	224	234.133
Enh_38159	chr10	114823211	114824210	non	StrEnh_4	1000	22	46	60	106	110.377
Enh_38170	chr10	114834011	114835810	non	WEnh_7	1800	8	43	73	116	125.256
Enh_38302	chr10	119037811	119039410	non	WEnh_7	1600	332	56	68	124	128.083
Enh_38308	chr10	119110611	119115210	non	WEnh_7	4600	64	159	166	325	344.776
Enh_38470	chr10	120920611	120922210	non	StrEnh_4	1600	59	36	74	110	121.935
Enh_38477	chr10	120927611	120928810	non	StrEnh_5	1200	1517	46	74	120	121.878
Enh_38583	chr10	121354411	121354810	non	StrEnh_4	400	16	77	96	173	173.764
Enh_38714	chr10	124763411	124764610	non	WEnh_7	1200	24	51	66	117	119.619
Enh_38811	chr10	126336211	126337410	non	StrEnh_4	1200	17	33	67	100	102.501
Enh_38815	chr10	126338211	126339810	non	WEnh_7	1600	21	42	118	160	165.964
Enh_38817	chr10	126356011	126357610	non	WEnh_7	1600	13	72	127	199	221.513
Enh_38818	chr10	126360211	126361410	non	WEnh_7	1200	13	47	75	122	130.114
Enh_38861	chr10	126599811	126601010	non	StrEnh_4	1200	4	85	118	203	222.424
Enh_38865	chr10	126607211	126607810	non	StrEnh_4	600	10	71	88	159	169.342
Enh_38867	chr10	126613011	126613410	non	WEnh_7	400	10	51	80	131	134.631
Enh_38869	chr10	126613811	126615010	non	WEnh_7	1200	29	154	161	315	325.058
Enh_38871	chr10	126733611	126734210	non	StrEnh_5	600	31	128	131	259	267.459
Enh_38872	chr10	126734211	126734810	non	StrEnh_4	600	19	120	93	213	221.019
Enh_38873	chr10	126734811	126735610	non	StrEnh_5	800	32	134	149	283	297.767
Enh_38874	chr10	126735611	126736010	non	WEnh_7	400	14	81	88	169	182.038
Enh_38877	chr10	126736411	126737810	non	StrEnh_5	1400	36	258	315	573	574.146
Enh_38878	chr10	126737811	126738610	non	StrEnh_4	800	21	137	187	324	326.443
Enh_38879	chr10	126738811	126739010	non	WEnh_6	200	4	41	72	113	105.499
Enh_38880	chr10	126744811	126746610	non	WEnh_7	1800	26	306	388	694	703.729
Enh_38881	chr10	126753611	126753810	non	WEnh_7	200	12	63	86	149	152.129
Enh_38882	chr10	126769211	126770610	non	WEnh_7	1400	104	285	316	601	628.841
Enh_38884	chr10	126802011	126803210	non	StrEnh_4	1200	35	83	134	217	228.212
Enh_38888	chr10	126833011	126834410	non	StrEnh_4	1400	18	149	203	352	362.046
Enh_38889	chr10	126836211	126836610	non	WEnh_7	400	2	54	82	136	137.535
Enh_38890	chr10	126836611	126838210	non	StrEnh_5	1600	20	204	277	481	495.045
Enh_38893	chr10	126842611	126842810	non	WEnh_6	200	7	54	68	122	122.485
Enh_38895	chr10	126844211	126845210	non	StrEnh_4	1000	86	137	162	299	317.523
Enh_38922	chr10	127502411	127504410	non	StrEnh_4	2000	154	59	59	118	131.386
Enh_38929	chr10	127513211	127514210	non	StrEnh_4	1000	59	36	70	106	107.264
Enh_39037	chr10	133727811	133734010	non	StrEnh_4	6200	38	110	131	241	243.926
Enh_39266	chr10	135208411	135209410	non	StrEnh_4	1000	33	68	65	133	124.041
Enh_39346	chr11	216001	218400	non	StrEnh_5	2400	127	52	61	113	108.479
Enh_39388	chr11	290401	291400	non	WEnh_7	1000	154	55	50	105	99.5404
Enh_39401	chr11	311601	315600	non	StrEnh_4	4000	2593	50	86	136	138.521
Enh_39487	chr11	459401	461200	non	StrEnh_4	1800	130	66	91	157	144.841
Enh_39493	chr11	504601	505800	non	StrEnh_4	1200	67	56	67	123	123.586
Enh_39533	chr11	577401	578600	non	StrEnh_4	1200	16	42	69	111	101.723
Enh_39540	chr11	628401	629200	non	WEnh_7	800	4	73	93	166	164.294
Enh_39541	chr11	665201	666600	non	StrEnh_4	1400	10	118	101	219	220.981
Enh_39543	chr11	690801	692600	non	StrEnh_4	1800	67	49	58	107	98.2309
Enh_39569	chr11	748601	750400	non	StrEnh_4	1800	31	98	128	226	217.49
Enh_39571	chr11	775201	776800	non	StrEnh_4	1600	7	42	73	115	106.069
Enh_39588	chr11	811001	812600	non	StrEnh_4	1600	9039	887	1176	2063	2063.34
Enh_39592	chr11	820201	821200	non	StrEnh_4	1000	89	63	81	144	134.688
Enh_39758	chr11	2322625	2326624	non	StrEnh_4	4000	27	45	61	106	111.25
Enh_39780	chr11	2719425	2720224	non	StrEnh_4	800	114	236	245	481	477.965
Enh_39875	chr11	3009225	3010824	non	StrEnh_4	1600	177	271	355	626	620.623
Enh_39881	chr11	3077025	3077824	non	StrEnh_4	800	17	68	37	105	105.272
Enh_39998	chr11	3419025	3422224	non	WEnh_7	3200	236	107	353	460	472.081
Enh_40000	chr11	3422825	3424824	non	WEnh_7	2000	85	25	86	111	113.262
Enh_40004	chr11	3427825	3428424	non	WEnh_7	600	81	46	92	138	140.514
Enh_40067	chr11	3816625	3817824	non	StrEnh_4	1200	21	79	106	185	180.122
Enh_40079	chr11	3837025	3839224	non	WEnh_7	2200	17	86	116	202	192.97
Enh_40084	chr11	3852425	3857424	non	StrEnh_4	5000	32	112	188	300	288.05
Enh_40088	chr11	3858225	3861424	non	StrEnh_4	3200	50	114	149	263	259.545
Enh_40102	chr11	3878825	3882424	non	StrEnh_4	3600	47	160	142	302	300.614
Enh_40105	chr11	3882825	3883824	non	WEnh_7	1000	4	59	54	113	105.405
Enh_40108	chr11	3884425	3886424	non	StrEnh_5	2000	15	82	63	145	143.437
Enh_40109	chr11	3886425	3888024	non	StrEnh_4	1600	15	61	48	109	104.627
Enh_40111	chr11	3888225	3889824	non	StrEnh_4	1600	12	69	51	120	113.148
Enh_40113	chr11	3891025	3892224	non	WEnh_7	1200	3	52	49	101	98.7623
Enh_40117	chr11	3893225	3898424	non	WEnh_7	5200	27	231	175	406	383.472
Enh_40136	chr11	3927225	3929424	non	WEnh_7	2200	15	66	66	132	130.93
Enh_40137	chr11	3930825	3933224	non	WEnh_7	2400	3	72	73	145	136.491
Enh_40200	chr11	4116825	4117824	non	StrEnh_4	1000	16	45	122	167	158.676
Enh_40356	chr11	5262625	5267024	non	StrEnh_4	4400	919	358	640	998	988.704
Enh_40359	chr11	5275025	5276024	non	StrEnh_4	1000	24288	65	106	171	163.022
Enh_40370	chr11	5288425	5292224	non	StrEnh_4	3800	31055	183	384	567	564.903
Enh_40390	chr11	5305225	5309224	non	StrEnh_4	4000	32	59	69	128	131.538
Enh_40403	chr11	5355025	5356224	non	WEnh_7	1200	95	143	198	341	345.004
Enh_40404	chr11	5356225	5356824	non	StrEnh_5	600	49	104	160	264	276.701
Enh_40405	chr11	5356825	5357424	non	WEnh_7	600	33	96	191	287	291.485
Enh_40406	chr11	5357425	5357624	non	StrEnh_5	200	16	55	98	153	154.938
Enh_40407	chr11	5357625	5358024	non	WEnh_7	400	20	40	91	131	130.702
Enh_40409	chr11	5358225	5358824	non	WEnh_7	600	20	56	114	170	164.142
Enh_40411	chr11	5369825	5370424	non	WEnh_7	600	84	69	81	150	142.83
Enh_40413	chr11	5384625	5386024	non	StrEnh_5	1400	99	190	227	417	403.76
Enh_40414	chr11	5388425	5390224	non	WEnh_7	1800	211	250	313	563	564.163
Enh_40415	chr11	5392025	5392424	non	WEnh_7	400	84	87	101	188	183.784
Enh_40419	chr11	5518825	5520424	non	StrEnh_4	1600	407	649	875	1524	1516.47
Enh_40420	chr11	5520425	5520624	non	StrEnh_5	200	81	84	119	203	200.125
Enh_40421	chr11	5520625	5523024	non	StrEnh_4	2400	519	905	1385	2290	2298.77
Enh_40422	chr11	5523225	5524224	non	StrEnh_4	1000	238	413	594	1007	992.158
Enh_40423	chr11	5525425	5525824	non	StrEnh_4	400	195	109	167	276	278.827
Enh_40562	chr11	6501225	6502024	non	StrEnh_4	800	183	44	72	116	106.961
Enh_40563	chr11	6503425	6504224	non	StrEnh_4	800	872	167	190	357	350.374
Enh_40576	chr11	6578025	6581824	non	WEnh_7	3800	66	88	194	282	271.293
Enh_40579	chr11	6585425	6587024	non	WEnh_7	1600	35	32	97	129	127.476
Enh_40592	chr11	6623225	6624224	non	StrEnh_4	1000	236	47	90	137	129.488
Enh_40597	chr11	6627625	6629024	non	StrEnh_4	1400	30	58	93	151	148.694
Enh_40599	chr11	6632025	6633024	non	StrEnh_4	1000	1419	46	77	123	117.93
Enh_40629	chr11	6703225	6704024	non	StrEnh_4	800	715	42	86	128	124.667
Enh_40689	chr11	8009625	8010624	non	StrEnh_4	1000	32	52	85	137	131.101
Enh_40710	chr11	8705425	8710224	non	StrEnh_4	4800	14634	2158	4270	6428	6448.79
Enh_40711	chr11	8711225	8712224	non	StrEnh_4	1000	55	111	296	407	396.188
Enh_40712	chr11	8712225	8712624	non	StrEnh_5	400	14	33	77	110	109.371
Enh_40812	chr11	9271625	9273224	non	WEnh_7	1600	2	48	57	105	95.4411
Enh_40820	chr11	9328425	9330024	non	WEnh_7	1600	4	51	54	105	101.628
Enh_40900	chr11	9597825	9599624	non	StrEnh_4	1800	341	158	229	387	378.234
Enh_41005	chr11	10476425	10480024	non	StrEnh_4	3600	116	48	94	142	127.704
Enh_41123	chr11	10828425	10828624	non	StrEnh_4	200	388	30	105	135	144.215
Enh_41200	chr11	11865425	11867824	non	StrEnh_4	2400	127	198	212	410	407.328
Enh_41209	chr11	11871425	11872224	non	StrEnh_5	800	9	59	68	127	123.832
Enh_41214	chr11	11879825	11881224	non	WEnh_7	1400	25	87	113	200	198.075
Enh_41218	chr11	11886625	11887824	non	WEnh_7	1200	22	88	96	184	176.269
Enh_41266	chr11	12134025	12134824	non	WEnh_6	800	14	46	75	121	108.972
Enh_41269	chr11	12135825	12137024	non	StrEnh_4	1200	22	53	124	177	163.611
Enh_41271	chr11	12137825	12139624	non	StrEnh_4	1800	46	85	159	244	223.506
Enh_41272	chr11	12139625	12140624	non	StrEnh_5	1000	31	59	121	180	165.413
Enh_41275	chr11	12141225	12142024	non	StrEnh_4	800	30	48	90	138	125.692
Enh_41277	chr11	12142425	12143424	non	WEnh_7	1000	19	61	108	169	158.43
Enh_41280	chr11	12144425	12145424	non	WEnh_7	1000	6	36	82	118	105.12
Enh_41282	chr11	12145625	12147024	non	StrEnh_4	1400	18	58	115	173	171.24
Enh_41283	chr11	12147025	12148624	non	StrEnh_5	1600	10	53	137	190	173.593
Enh_41285	chr11	12149025	12150424	non	StrEnh_5	1400	29	72	128	200	186.574
Enh_41286	chr11	12150425	12151824	non	WEnh_7	1400	6	33	86	119	107.549
Enh_41294	chr11	12169625	12170424	non	StrEnh_5	800	7	27	78	105	99.1039
Enh_41295	chr11	12170425	12171824	non	StrEnh_4	1400	18	51	113	164	152.015
Enh_41296	chr11	12171825	12173624	non	StrEnh_5	1800	14	63	103	166	159.416
Enh_41307	chr11	12188225	12189424	non	StrEnh_4	1200	21	56	94	150	149.738
Enh_41316	chr11	12193825	12194424	non	StrEnh_5	600	22	35	81	116	112.711
Enh_41322	chr11	12196225	12197824	non	StrEnh_5	1600	6	53	114	167	155.393
Enh_41323	chr11	12197825	12199224	non	WEnh_7	1400	9	56	105	161	158.088
Enh_41327	chr11	12201225	12203824	non	WEnh_7	2600	12	85	157	242	225.935
Enh_41329	chr11	12204025	12205224	non	StrEnh_4	1200	2	54	75	129	120.378
Enh_41332	chr11	12206425	12208624	non	WEnh_7	2200	27	76	138	214	205.306
Enh_41333	chr11	12208625	12209824	non	StrEnh_5	1200	10	26	93	119	113.508
Enh_41334	chr11	12212025	12214424	non	WEnh_7	2400	14	82	181	263	249.733
Enh_41335	chr11	12214425	12215424	non	StrEnh_4	1000	13	60	108	168	161.959
Enh_41337	chr11	12215625	12217424	non	WEnh_7	1800	10	68	153	221	210.676
Enh_41341	chr11	12218225	12220424	non	WEnh_7	2200	63	89	158	247	229.56
Enh_41344	chr11	12221825	12223624	non	StrEnh_4	1800	16	42	119	161	169.741
Enh_41347	chr11	12263825	12267624	non	WEnh_7	3800	95	163	318	481	477.073
Enh_41348	chr11	12273225	12274224	non	WEnh_7	1000	37	40	66	106	94.663
Enh_41351	chr11	12280425	12282424	non	WEnh_7	2000	721	106	175	281	267.478
Enh_41352	chr11	12282425	12283424	non	StrEnh_5	1000	826	93	167	260	254.895
Enh_41353	chr11	12283425	12283824	non	WEnh_7	400	250	49	87	136	135.428
Enh_41354	chr11	12283825	12284624	non	StrEnh_5	800	481	68	89	157	151.844
Enh_41355	chr11	12284625	12285824	non	StrEnh_4	1200	376	74	143	217	211.891
Enh_41358	chr11	12289825	12292024	non	WEnh_7	2200	14	26	82	108	95.0615
Enh_41417	chr11	12702625	12704024	non	WEnh_7	1400	38	35	126	161	155.792
Enh_41419	chr11	12709625	12710824	non	WEnh_7	1200	19	41	97	138	139.85
Enh_41421	chr11	12711225	12713024	non	WEnh_7	1800	4	28	98	126	126.812
Enh_41423	chr11	12713225	12716424	non	WEnh_7	3200	29	55	145	200	193.919
Enh_41456	chr11	12791425	12792424	non	WEnh_7	1000	20	32	108	140	138.863
Enh_41457	chr11	12793225	12794024	non	WEnh_7	800	15	28	76	104	93.0878
Enh_41480	chr11	12832625	12834224	non	WEnh_7	1600	9	36	101	137	132.354
Enh_41492	chr11	12849025	12851024	non	StrEnh_4	2000	16	40	76	116	110.51
Enh_41518	chr11	12884225	12885424	non	WEnh_7	1200	47	64	111	175	172.416
Enh_41519	chr11	12886225	12888824	non	WEnh_7	2600	70	92	193	285	271.482
Enh_41522	chr11	12890025	12890824	non	WEnh_6	800	17	27	73	100	95.7447
Enh_41526	chr11	12893825	12894424	non	WEnh_7	600	22	39	86	125	125.92
Enh_41535	chr11	13008825	13009624	non	WEnh_6	800	56	58	148	206	207.317
Enh_41607	chr11	13706025	13706824	non	WEnh_7	800	14	54	48	102	101.305
Enh_41618	chr11	13738825	13739224	non	WEnh_7	400	37	63	48	111	108.821
Enh_41654	chr11	14292625	14293824	non	WEnh_7	1200	20	117	220	337	326.367
Enh_41662	chr11	14358625	14359024	non	StrEnh_5	400	10	52	71	123	121.878
Enh_41693	chr11	14599825	14600624	non	StrEnh_5	800	42	99	57	156	156.816
Enh_41695	chr11	14663625	14665224	non	StrEnh_4	1600	366	193	194	387	377.703
Enh_41696	chr11	14667425	14668024	non	StrEnh_4	600	102	98	101	199	186.669
Enh_41700	chr11	14671625	14672424	non	WEnh_7	800	38	87	100	187	189.668
Enh_41701	chr11	14672425	14672824	non	StrEnh_5	400	31	43	68	111	111.667
Enh_41702	chr11	14673825	14674424	non	WEnh_6	600	14	58	65	123	119.752
Enh_41703	chr11	14674425	14676224	non	WEnh_7	1800	46	157	220	377	361.572
Enh_41705	chr11	14676425	14677024	non	WEnh_7	600	10	49	51	100	104.721
Enh_41707	chr11	14677225	14679024	non	StrEnh_4	1800	68	200	286	486	476.579
Enh_41712	chr11	14690025	14690824	non	StrEnh_4	800	22	66	108	174	169.513
Enh_41716	chr11	14691425	14692424	non	WEnh_7	1000	18	77	127	204	218.818
Enh_41718	chr11	14693025	14694024	non	WEnh_7	1000	3	62	101	163	168.886
Enh_41743	chr11	14908625	14909624	non	WEnh_7	1000	64	80	59	139	143.247
Enh_41790	chr11	15985425	15989224	non	WEnh_7	3800	166	72	65	137	139.584
Enh_41792	chr11	15989825	15992024	non	StrEnh_4	2200	408	86	90	176	181.924
Enh_41812	chr11	16068225	16069624	non	StrEnh_5	1400	74	42	69	111	105.575
Enh_41841	chr11	16297825	16301024	non	WEnh_7	3200	192	140	127	267	253.757
Enh_41850	chr11	16314025	16315424	non	StrEnh_4	1400	123	65	71	136	134.745
Enh_41853	chr11	16317025	16317624	non	StrEnh_5	600	55	57	48	105	100.717
Enh_41865	chr11	16321025	16322224	non	StrEnh_4	1200	63	67	60	127	121.897
Enh_41867	chr11	16322425	16323624	non	WEnh_7	1200	55	71	77	148	147.176
Enh_41947	chr11	16415425	16417224	non	WEnh_7	1800	103	73	88	161	167.273
Enh_41951	chr11	16427825	16429024	non	WEnh_7	1200	86	69	64	133	129.431
Enh_41964	chr11	16483825	16484424	non	WEnh_7	600	37	43	60	103	99.1608
Enh_41971	chr11	16609625	16610624	non	WEnh_7	1000	31	73	93	166	160.65
Enh_41974	chr11	16617625	16618224	non	StrEnh_4	600	39	61	67	128	132.885
Enh_41976	chr11	16618625	16620024	non	WEnh_7	1400	63	87	86	173	170.784
Enh_41979	chr11	16623025	16624824	non	WEnh_7	1800	70	85	84	169	159.587
Enh_42015	chr11	17096825	17097824	non	StrEnh_4	1000	6619	1084	1256	2340	2455.43
Enh_42016	chr11	17098225	17098624	non	StrEnh_4	400	96	76	164	240	242.692
Enh_42027	chr11	17184025	17187424	non	WEnh_7	3400	12	59	45	104	94.7009
Enh_42082	chr11	18032825	18034024	non	StrEnh_4	1200	40	121	65	186	183.633
Enh_42099	chr11	18345825	18346824	non	StrEnh_4	1000	19	50	63	113	109.295
Enh_42101	chr11	18350425	18351624	non	StrEnh_4	1200	17	59	55	114	108.669
Enh_42117	chr11	18418025	18418624	non	StrEnh_4	600	839	99	187	286	280.098
Enh_42294	chr11	20477625	20480024	non	StrEnh_5	2400	29	60	75	135	138.161
Enh_42297	chr11	20480625	20482424	non	StrEnh_4	1800	63	53	73	126	128.975
Enh_42306	chr11	20493825	20495424	non	WEnh_7	1600	22	70	132	202	208.589
Enh_42312	chr11	20498625	20499824	non	StrEnh_4	1200	15	54	82	136	141.729
Enh_42314	chr11	20500425	20502024	non	StrEnh_4	1600	55	67	137	204	204.945
Enh_42315	chr11	20508225	20509824	non	WEnh_7	1600	22	36	90	126	129.336
Enh_42318	chr11	20512625	20515024	non	WEnh_7	2400	13	49	92	141	144.898
Enh_42465	chr11	27449425	27453824	non	WEnh_7	4400	14	62	132	194	187.58
Enh_42572	chr11	32442225	32444824	non	StrEnh_4	2600	51	122	59	181	173.802
Enh_42625	chr11	32932225	32933024	non	WEnh_7	800	15	55	75	130	132.164
Enh_42647	chr11	33180625	33181424	non	StrEnh_4	800	34	41	75	116	111.838
Enh_42672	chr11	33283425	33285424	non	WEnh_7	2000	10	68	102	170	156.152
Enh_42673	chr11	33287025	33288824	non	WEnh_7	1800	1	52	64	116	107.378
Enh_42687	chr11	33743825	33746424	non	StrEnh_4	2600	186	56	155	211	202.383
Enh_42708	chr11	33888425	33890224	non	StrEnh_4	1800	255	232	427	659	647.648
Enh_42709	chr11	33892425	33893024	non	StrEnh_4	600	44	64	136	200	190.673
Enh_42713	chr11	33895225	33896824	non	StrEnh_4	1600	211	265	432	697	683.042
Enh_42714	chr11	33896825	33897224	non	WEnh_7	400	27	30	88	118	109.409
Enh_42715	chr11	33897225	33897624	non	StrEnh_5	400	68	64	146	210	203.882
Enh_42716	chr11	33897625	33898624	non	WEnh_7	1000	120	177	303	480	483.715
Enh_42717	chr11	33898625	33899024	non	StrEnh_5	400	67	56	99	155	152.85
Enh_42720	chr11	33901225	33901624	non	StrEnh_4	400	47	51	58	109	109.314
Enh_42722	chr11	33902025	33904224	non	StrEnh_4	2200	421	240	362	602	578.606
Enh_42723	chr11	33904225	33906424	non	WEnh_6	2200	81	88	85	173	175.776
Enh_42726	chr11	33908025	33909424	non	WEnh_7	1400	24	58	74	132	128.805
Enh_42729	chr11	33910225	33911224	non	StrEnh_4	1000	39	49	74	123	120.397
Enh_42730	chr11	33912425	33916424	non	StrEnh_4	4000	234	118	119	237	222.405
Enh_42817	chr11	34126025	34127024	non	StrEnh_4	1000	35	33	96	129	122.808
Enh_42819	chr11	34129425	34130024	non	StrEnh_5	600	234	37	70	107	109.333
Enh_42866	chr11	34465825	34467824	non	WEnh_7	2000	38	61	46	107	99.028
Enh_42962	chr11	34957425	34960624	non	WEnh_7	3200	22	59	87	146	149.624
Enh_43035	chr11	35805225	35805824	non	WEnh_7	600	59	52	89	141	136.168
Enh_43037	chr11	35807025	35808424	non	StrEnh_5	1400	90	86	117	203	200.143
Enh_43038	chr11	35808425	35809424	non	WEnh_7	1000	87	56	68	124	122.162
Enh_43043	chr11	35831425	35831824	non	WEnh_7	400	424	46	76	122	122.58
Enh_43073	chr11	36120225	36121624	non	WEnh_7	1400	13	33	69	102	97.3009
Enh_43078	chr11	36125025	36128424	non	StrEnh_4	3400	17	73	181	254	247.38
Enh_43092	chr11	36137825	36139024	non	WEnh_7	1200	3	35	65	100	102.937
Enh_43094	chr11	36144225	36148624	non	WEnh_7	4400	9	79	190	269	273.171
Enh_43282	chr11	43719625	43721424	non	WEnh_7	1800	16	61	65	126	120.511
Enh_43624	chr11	46014825	46018424	non	StrEnh_4	3600	30	91	60	151	140.704
Enh_43633	chr11	46030625	46034224	non	WEnh_7	3600	28	114	95	209	200.694
Enh_43644	chr11	46073025	46074624	non	WEnh_7	1600	92	111	79	190	188.225
Enh_43654	chr11	46097225	46098024	non	StrEnh_5	800	23	60	48	108	99.2936
Enh_43657	chr11	46118025	46120424	non	WEnh_7	2400	33	101	77	178	168.811
Enh_43671	chr11	46131825	46133824	non	WEnh_7	2000	11	62	38	100	90.7914
Enh_43793	chr11	46373025	46374024	non	StrEnh_4	1000	6	44	76	120	118.5
Enh_43796	chr11	46377825	46379624	non	WEnh_7	1800	11	66	113	179	173.479
Enh_43800	chr11	46382425	46383624	non	StrEnh_4	1200	6	41	60	101	89.2922
Enh_43825	chr11	46494225	46495624	non	WEnh_7	1400	10	37	64	101	95.6688
Enh_43841	chr11	46563025	46563824	non	StrEnh_4	800	197	63	89	152	141.311
Enh_43850	chr11	46576225	46577424	non	StrEnh_5	1200	25	88	134	222	222.652
Enh_43857	chr11	46580025	46581424	non	WEnh_7	1400	6	89	62	151	139.793
Enh_43873	chr11	46612425	46613024	non	WEnh_6	600	10	67	94	161	160.764
Enh_43878	chr11	46614625	46615024	non	StrEnh_4	400	22	49	59	108	106.904
Enh_43954	chr11	47025225	47027424	non	StrEnh_4	2200	1	34	87	121	119.259
Enh_43989	chr11	47197025	47197824	non	StrEnh_4	800	151	56	72	128	121.194
Enh_44020	chr11	47292225	47294624	non	StrEnh_4	2400	27	95	139	234	219.938
Enh_44074	chr11	47445625	47446224	non	StrEnh_5	600	1447	42	94	136	133.739
Enh_44083	chr11	47532225	47533024	non	WEnh_7	800	3	34	79	113	102.691
Enh_44087	chr11	47534225	47534824	non	StrEnh_4	600	3	43	64	107	104.57
Enh_44089	chr11	47535025	47536624	non	WEnh_7	1600	11	80	143	223	218.154
Enh_44090	chr11	47536625	47537024	non	StrEnh_5	400	9	52	95	147	135.902
Enh_44091	chr11	47544025	47544824	non	WEnh_7	800	8	54	79	133	125.92
Enh_44093	chr11	47545025	47546424	non	StrEnh_4	1400	43	179	269	448	444.24
Enh_44094	chr11	47556425	47557224	non	WEnh_7	800	2	75	118	193	185.227
Enh_44106	chr11	47601825	47602624	non	StrEnh_5	800	554	49	91	140	137.402
Enh_44141	chr11	47868425	47869024	non	StrEnh_4	600	12	45	90	135	135.314
Enh_44353	chr11	57088825	57091624	non	StrEnh_4	2800	70	48	81	129	129.127
Enh_44355	chr11	57092825	57093824	non	StrEnh_4	1000	941	46	76	122	126.015
Enh_44390	chr11	57158425	57162024	non	WEnh_7	3600	41	48	108	156	150.459
Enh_44396	chr11	57165025	57166624	non	WEnh_7	1600	11	23	78	101	92.7462
Enh_44404	chr11	57191225	57194424	non	StrEnh_4	3200	2134	372	581	953	932.795
Enh_44432	chr11	57280225	57282224	non	StrEnh_4	2000	148	83	70	153	142.336
Enh_44486	chr11	57495825	57496624	non	WEnh_7	800	12	74	70	144	141.482
Enh_44490	chr11	57502825	57503824	non	StrEnh_4	1000	10	48	69	117	119.297
Enh_44492	chr11	57507425	57508224	non	StrEnh_5	800	1675	69	132	201	205.818
Enh_44494	chr11	57509825	57510424	non	StrEnh_4	600	551	69	92	161	157.841
Enh_44502	chr11	57536225	57537024	non	WEnh_7	800	2	49	53	102	99.8061
Enh_44504	chr11	57558025	57559024	non	WEnh_7	1000	64	81	90	171	168.924
Enh_44868	chr11	60610825	60612424	non	StrEnh_4	1600	42	55	106	161	152.527
Enh_44925	chr11	60927625	60928624	non	StrEnh_4	1000	13	36	68	104	99.1228
Enh_44959	chr11	61098425	61099424	non	StrEnh_4	1000	967	72	147	219	217.622
Enh_44960	chr11	61100825	61103224	non	StrEnh_4	2400	123	79	67	146	147.422
Enh_44977	chr11	61123625	61126824	non	WEnh_7	3200	118	47	91	138	132.904
Enh_44981	chr11	61134225	61135624	non	StrEnh_4	1400	146	121	200	321	312.665
Enh_44988	chr11	61196225	61196824	non	StrEnh_4	600	80	59	92	151	143.646
Enh_45033	chr11	61565425	61566624	non	StrEnh_5	1200	76	50	67	117	105.689
Enh_45035	chr11	61567025	61567424	non	StrEnh_5	400	744	69	61	130	135.58
Enh_45038	chr11	61567825	61568224	non	StrEnh_4	400	1135	94	71	165	163.06
Enh_45039	chr11	61568225	61571024	non	StrEnh_5	2800	4500	422	314	736	723.504
Enh_45040	chr11	61579425	61580424	non	StrEnh_5	1000	559	59	62	121	111.326
Enh_45043	chr11	61581425	61582624	non	StrEnh_4	1200	72	76	59	135	126.698
Enh_45128	chr11	61730625	61733424	non	StrEnh_4	2800	6576	360	1403	1763	1763.52
Enh_45194	chr11	61892225	61893624	non	StrEnh_4	1400	19	56	89	145	135.997
Enh_45319	chr11	62283025	62284624	non	WEnh_7	1600	87	86	423	509	555.946
Enh_45326	chr11	62311625	62313224	non	StrEnh_4	1600	5	24	80	104	95.9345
Enh_45338	chr11	62338825	62340424	non	StrEnh_4	1600	8749	133	349	482	463.067
Enh_45349	chr11	62366225	62368424	non	StrEnh_4	2200	440	115	179	294	287.006
Enh_45363	chr11	62388025	62389024	non	StrEnh_4	1000	60	66	74	140	140.021
Enh_45378	chr11	62433425	62435824	non	StrEnh_4	2400	191	146	286	432	421.789
Enh_45380	chr11	62436825	62437824	non	StrEnh_4	1000	43	57	69	126	131.594
Enh_45385	chr11	62444825	62446024	non	StrEnh_4	1200	1047	32	83	115	116.507
Enh_45402	chr11	62491625	62494024	non	StrEnh_4	2400	108	111	182	293	286.133
Enh_45427	chr11	62556825	62557824	non	StrEnh_5	1000	520	50	53	103	96.352
Enh_45429	chr11	62559625	62560224	non	StrEnh_4	600	212	38	88	126	133.075
Enh_45431	chr11	62571425	62572224	non	StrEnh_4	800	63	42	150	192	193.767
Enh_45447	chr11	62618825	62622224	non	StrEnh_4	3400	7307	16453	20241	36694	37523.3
Enh_45448	chr11	62626225	62629224	non	StrEnh_4	3000	39	82	136	218	211.777
Enh_45459	chr11	62647025	62648224	non	StrEnh_4	1200	21	62	87	149	146.929
Enh_45460	chr11	62650225	62652224	non	StrEnh_4	2000	911	380	410	790	762.883
Enh_45462	chr11	62652425	62653424	non	StrEnh_4	1000	1148	176	201	377	363.185
Enh_45463	chr11	62656425	62657824	non	StrEnh_4	1400	31	46	73	119	117.911
Enh_45569	chr11	63454225	63455424	non	WEnh_7	1200	8	73	58	131	131.158
Enh_45573	chr11	63456225	63457824	non	StrEnh_4	1600	12	92	98	190	181.374
Enh_45575	chr11	63458225	63459624	non	WEnh_7	1400	11	86	96	182	188.795
Enh_45596	chr11	63607425	63609224	non	StrEnh_4	1800	19	97	164	261	245.748
Enh_45600	chr11	63639025	63640224	non	StrEnh_4	1200	4	29	86	115	118.025
Enh_45609	chr11	63654825	63655824	non	StrEnh_4	1000	20	37	78	115	113.641
Enh_45632	chr11	63725025	63726224	non	WEnh_7	1200	17	70	73	143	131.898
Enh_45636	chr11	63743425	63744424	non	StrEnh_4	1000	5162	49	107	156	155.222
Enh_45654	chr11	63951025	63952624	non	StrEnh_4	1600	88	34	81	115	113.584
Enh_45695	chr11	64040425	64042024	non	StrEnh_5	1600	4	48	86	134	118.215
Enh_45698	chr11	64042825	64043624	non	WEnh_7	800	10	40	73	113	110.491
Enh_45711	chr11	64073825	64075024	non	StrEnh_4	1200	411	160	260	420	407.878
Enh_45712	chr11	64075025	64075624	non	StrEnh_5	600	19	54	100	154	144.139
Enh_45714	chr11	64077025	64077824	non	WEnh_7	800	16	37	90	127	123.586
Enh_45818	chr11	64527425	64529624	non	WEnh_7	2200	11	38	80	118	108.688
Enh_45820	chr11	64544025	64545224	non	StrEnh_4	1200	258	118	296	414	407.726
Enh_45953	chr11	64846025	64846824	non	StrEnh_5	800	572	46	104	150	151.313
Enh_45971	chr11	64887225	64888024	non	StrEnh_5	800	7	29	105	134	129.773
Enh_45972	chr11	64888025	64889024	non	StrEnh_4	1000	8610	66	178	244	235.025
Enh_45974	chr11	64900025	64901224	non	StrEnh_4	1200	195	54	70	124	115.102
Enh_46009	chr11	64978025	64981224	non	WEnh_7	3200	999	62	104	166	146.454
Enh_46091	chr11	65183425	65189224	non	StrEnh_4	5800	97	67	194	261	252.352
Enh_46092	chr11	65194225	65198224	non	StrEnh_4	4000	3983	8082	13847	21929	21995.6
Enh_46093	chr11	65198225	65198424	non	StrEnh_5	200	252	270	459	729	732.101
Enh_46094	chr11	65201625	65201824	non	StrEnh_4	200	270	314	652	966	967.525
Enh_46140	chr11	65273425	65275424	non	StrEnh_4	2000	17544	8368	11864	20232	20289.5
Enh_46187	chr11	65344025	65346424	non	StrEnh_4	2400	55	115	146	261	246.014
Enh_46196	chr11	65383825	65384824	non	StrEnh_4	1000	140	42	62	104	99.844
Enh_46200	chr11	65403825	65404824	non	StrEnh_5	1000	326	50	84	134	134.498
Enh_46258	chr11	65659425	65660224	non	StrEnh_4	800	166	48	155	203	191.527
Enh_46260	chr11	65665625	65666424	non	StrEnh_4	800	6	33	144	177	166.154
Enh_46342	chr11	65844425	65847024	non	WEnh_7	2600	6	65	100	165	154.691
Enh_46362	chr11	65891425	65892624	non	WEnh_7	1200	8	52	68	120	118.519
Enh_46363	chr11	65893425	65894824	non	WEnh_7	1400	6	44	67	111	105.253
Enh_46494	chr11	66385225	66386424	non	StrEnh_4	1200	53	269	366	635	618.65
Enh_46497	chr11	66403225	66404024	non	WEnh_7	800	23	54	108	162	157.803
Enh_46498	chr11	66404025	66404824	non	StrEnh_5	800	19	61	109	170	155.678
Enh_46499	chr11	66404825	66405824	non	StrEnh_4	1000	24	105	234	339	325.285
Enh_46500	chr11	66406625	66409024	non	StrEnh_4	2400	851	401	744	1145	1084.85
Enh_46501	chr11	66418625	66418824	non	WEnh_7	200	2	31	72	103	93.9608
Enh_46503	chr11	66420025	66420824	non	StrEnh_5	800	10	63	145	208	200.466
Enh_46504	chr11	66420825	66421624	non	WEnh_7	800	7	45	95	140	131.348
Enh_46507	chr11	66427025	66427624	non	StrEnh_5	600	11	48	109	157	154.748
Enh_46510	chr11	66440625	66442624	non	WEnh_7	2000	11	30	106	136	125.92
Enh_46521	chr11	66490825	66493624	non	WEnh_7	2800	72	117	159	276	252.656
Enh_46531	chr11	66556825	66558024	non	WEnh_7	1200	16	83	61	144	143.342
Enh_46540	chr11	66606425	66607624	non	StrEnh_5	1200	20	56	49	105	100.432
Enh_46545	chr11	66609025	66610024	non	StrEnh_4	1000	19	63	77	140	129.564
Enh_46679	chr11	67008625	67010224	non	StrEnh_4	1600	23	79	139	218	206.084
Enh_46680	chr11	67024425	67026424	non	WEnh_7	2000	256	114	150	264	251.669
Enh_46690	chr11	67034825	67035824	non	StrEnh_4	1000	10	44	61	105	96.5987
Enh_46777	chr11	67196425	67197224	non	StrEnh_4	800	213	35	68	103	99.4644
Enh_46850	chr11	67351625	67353424	non	StrEnh_4	1800	3661	104	118	222	217.452
Enh_46864	chr11	67375025	67375824	non	StrEnh_4	800	117	142	255	397	388.407
Enh_46994	chr11	68036825	68038624	non	StrEnh_4	1800	24	52	76	128	122.276
Enh_47013	chr11	68081825	68083024	non	StrEnh_4	1200	26	58	93	151	148.162
Enh_47040	chr11	68229225	68230424	non	StrEnh_4	1200	78	157	220	377	364.912
Enh_47045	chr11	68270825	68271224	non	StrEnh_4	400	15	28	75	103	95.7827
Enh_47312	chr11	70227753	70228752	non	StrEnh_5	1000	53	37	77	114	110.358
Enh_47315	chr11	70245753	70246552	non	StrEnh_4	800	5	65	69	134	128.425
Enh_47317	chr11	70265553	70266752	non	StrEnh_4	1200	435	226	234	460	458.892
Enh_47434	chr11	71705753	71707352	non	StrEnh_4	1600	157	87	142	229	223.638
Enh_47435	chr11	71707353	71708352	non	StrEnh_5	1000	246	116	173	289	276.587
Enh_47436	chr11	71708353	71710152	non	WEnh_7	1800	116	153	206	359	352.443
Enh_47437	chr11	71710153	71710552	non	StrEnh_5	400	30	61	69	130	127.154
Enh_47463	chr11	71811153	71813552	non	StrEnh_4	2400	86	62	99	161	150.99
Enh_47512	chr11	71936353	71936952	non	StrEnh_4	600	9	51	83	134	129.203
Enh_47723	chr11	73088153	73088752	non	StrEnh_4	600	16	26	99	125	123.775
Enh_47724	chr11	73088753	73089352	non	StrEnh_5	600	10	39	131	170	175.832
Enh_47725	chr11	73096153	73096952	non	StrEnh_4	800	8	36	83	119	110.984
Enh_47794	chr11	73585953	73586952	non	StrEnh_4	1000	52	119	110	229	223.828
Enh_47811	chr11	73681553	73683752	non	WEnh_7	2200	32	61	112	173	166.989
Enh_47813	chr11	73684153	73685152	non	WEnh_7	1000	24	59	116	175	157.272
Enh_47815	chr11	73690753	73693352	non	StrEnh_4	2600	295	239	311	550	526.852
Enh_47836	chr11	73724753	73726952	non	WEnh_7	2200	16	31	78	109	98.7812
Enh_47950	chr11	74460753	74461552	non	StrEnh_4	800	7	45	84	129	124.61
Enh_47951	chr11	74461553	74463552	non	WEnh_7	2000	9	52	60	112	108.631
Enh_47956	chr11	74487753	74489752	non	WEnh_7	2000	14	45	65	110	107.018
Enh_47964	chr11	74550753	74551752	non	WEnh_7	1000	245	84	120	204	203.635
Enh_47973	chr11	74700353	74702552	non	StrEnh_4	2200	56	82	136	218	203.901
Enh_48086	chr11	75049553	75050552	non	WEnh_7	1000	8	51	60	111	102.539
Enh_48087	chr11	75050553	75052152	non	StrEnh_5	1600	8	68	94	162	147.593
Enh_48090	chr11	75058353	75060152	non	StrEnh_5	1800	16	86	135	221	211.246
Enh_48091	chr11	75060153	75062352	non	StrEnh_4	2200	27	89	113	202	195.741
Enh_48121	chr11	75112353	75114552	non	StrEnh_4	2200	7915	403	941	1344	1322.4
Enh_48195	chr11	75274553	75276352	non	StrEnh_4	1800	51	52	50	102	98.0601
Enh_48253	chr11	75527153	75528552	non	StrEnh_4	1400	14	44	60	104	99.0469
Enh_48294	chr11	75734753	75736152	non	WEnh_7	1400	43	63	58	121	120.796
Enh_48305	chr11	75799953	75801552	non	WEnh_7	1600	16	64	52	116	112.654
Enh_48574	chr11	77345153	77347552	non	StrEnh_4	2400	38	114	149	263	260.095
Enh_48592	chr11	77463353	77465952	non	WEnh_7	2600	18	43	69	112	105.556
Enh_48669	chr11	77849553	77850552	non	StrEnh_4	1000	180	187	240	427	417.443
Enh_48700	chr11	77927153	77928152	non	WEnh_7	1000	589	119	138	257	251.859
Enh_48702	chr11	77928353	77928752	non	WEnh_7	400	205	65	80	145	141.539
Enh_48703	chr11	77939953	77943552	non	WEnh_7	3600	57	192	174	366	358.782
Enh_48712	chr11	77970153	77972352	non	StrEnh_5	2200	8	60	57	117	115.786
Enh_48724	chr11	77993153	77996152	non	WEnh_7	3000	6	98	106	204	195.816
Enh_48729	chr11	78000353	78001952	non	StrEnh_4	1600	9	60	50	110	110.927
Enh_48731	chr11	78002753	78004352	non	StrEnh_4	1600	17	48	61	109	108.422
Enh_48737	chr11	78008153	78010352	non	WEnh_7	2200	29	122	99	221	210.335
Enh_48739	chr11	78010553	78011952	non	WEnh_7	1400	13	60	54	114	109.751
Enh_48744	chr11	78019953	78022752	non	WEnh_7	2800	9	134	126	260	256.205
Enh_48749	chr11	78023953	78025152	non	StrEnh_5	1200	15	78	73	151	148.162
[truncated: 7,064 more rows]
