# Supplementary material for: Studying RNA–DNA interactome by Red-C identifies noncoding RNAs associated with various chromatin types and reveals transcription dynamics
Source: Nucleic Acids Res. 2020 Jun 1;48(12):6699–714. doi: 10.1093/nar/gkaa457 (PMC7337940; doi:10.1093/nar/gkaa457)
Supplement: gkaa457_Supplemental_Files [file gkaa457_supplemental_files.zip › Table_S4.xlsx]

## Sheet: 500+ contact RNAs K562
Gene name	Gene chr	Gene start	Gene end	Gene strand	Gene type	Gene length, bp	RNA-seq	Contacts	Background normalized contacts	Background normalized contacts per Mb									Active/ Repressed ratio	SM/L_L/R_R/T quantile	Group
										Gene	Short cis	Medium cis	Long cis	Remote cis	Trans	Genome	Genome Active	Genome Repressed
MIR3687	chr21	9826203	9826263	+	miRNA	61	7221	11218	13048.2	0	0	0	12.9312	7.7833	4.59252	4.6323	2.70043	5.25133	0.514237	1_1_1	C
MIR3648	chr21	9825832	9826011	+	miRNA	180	2598	2913	3269.25	0	0	0	1.80826	1.33638	1.1581	1.16063	0.852898	1.26071	0.676519	1_1_1	C
SNORD14B	chr11	17097326	17097415	-	snoRNA	90	0	1820	1938.29	0	14.8056	2.49001	1.44111	0.741911	0.682041	0.688123	0.580307	0.7221	0.803638	1_1_1	C
U3_RepM_9836	chr17	19091328	19091545	+	snRNA_RepM	218	20075	5757	6286.45	0	0	2.83037	2.32957	2.11549	2.23401	2.23178	1.88531	2.34378	0.804392	1_1_1	C
tRNA-Val-TAC-2-1	chr11	59318459	59318532	-	tRNA	74	0	650	711.244	0	0	0	0.859254	0.26753	0.249809	0.252502	0.216154	0.266042	0.812481	1_1_1	C
SNORD15A	chr11	75111435	75111582	+	snoRNA	148	0	2350	2491.7	0	0	0.738613	0.78984	0.864766	0.885686	0.884589	0.770676	0.919616	0.838041	1_1_1	C
SNORD4B	chr17	27050700	27050771	+	snoRNA	72	0	696	753.926	0	7.46815	0	0.277046	0.243549	0.267935	0.267655	0.238415	0.275834	0.864345	1_1_1	C
AC079949.1_2062	chr12	127650616	127650672	-	miRNA	57	4	2843	3082.32	0	9.77464	2.95546	1.63241	0.991415	1.09612	1.09427	0.986326	1.1258	0.876109	1_1_1	C
hsa_piR_010541	chr9	136217702	136217733	+	piRNA	32	0	590	618.763	0	0	0.721089	0.24568	0.268971	0.217224	0.21967	0.199682	0.226506	0.881572	1_1_1	C
MIR4449	chr4	53578849	53578914	+	miRNA	66	96	1433	1498.51	0	0	0.992067	0.571078	0.43364	0.538284	0.531994	0.48592	0.54536	0.891007	1_1_1	C
tRNA-Arg-AGG_RepM_10132	chr17	66016015	66016083	-	tRNA_RepM	69	1	2529	2693.07	0	9.23792	3.29995	1.08247	0.836211	0.957484	0.956081	0.887996	0.979506	0.906575	1_1_1	C
VTRNA1-3	chr5	140105743	140105831	+	misc_RNA	89	344	809	854.605	0	0	1.92121	0.520309	0.300474	0.301947	0.303397	0.282127	0.310585	0.908373	1_1_1	C
hsa_piR_008488_166293	chr14	50053523	50053551	+	piRNA	29	1046935	2079	2198.98	0	0	0.612212	0.807997	0.923622	0.77622	0.780669	0.727356	0.799612	0.909635	1_1_1	C
SNORD14C	chr11	122930043	122930130	-	snoRNA	88	0	3900	4046.88	0	19.5922	3.73446	1.54042	1.6663	1.42439	1.4367	1.33893	1.46777	0.912219	1_1_1	C
Enh_102915	chr17	66015539	66017138	both	strong enhancer_type 4	1600	7	2558	2723.72	0	20.6206	3.29605	1.25864	0.862143	0.966975	0.966962	0.907265	0.987802	0.918469	1_1_1	C
SNORA1_1862	chr11	93465170	93465299	-	snoRNA	130	53	792	832.23	2335.77	15.5658	0	0.313277	0.306914	0.294112	0.295454	0.277876	0.302155	0.919649	1_1_1	C
SNORA81_713	chr3	186504464	186504641	+	snoRNA	178	0	678	725.971	0	5.70645	2.28035	0.554964	0.270389	0.254721	0.25773	0.244316	0.261607	0.933906	1_1_1	C
SNORA63_714	chr3	186505089	186505220	+	snoRNA	132	3076	1127	1196.74	0	0	0	1.31883	0.574963	0.411061	0.424861	0.403586	0.43109	0.936199	1_1_1	C
SNORD18C	chr15	66793588	66793656	-	snoRNA	69	0	2369	2478.49	0	14.4261	2.04776	0.742994	0.831694	0.880603	0.879899	0.840425	0.893501	0.940597	1_1_1	C
LSU-rRNA_Hsa_RepM_421	chr1	91852785	91853147	-	rRNA_RepM	363	3	1620	1708.53	0	0	1.71053	0.457968	0.678483	0.600736	0.606552	0.576923	0.613107	0.940983	1_1_1	C
SNORD70_490	chr2	203142831	203142915	+	snoRNA	85	35	562	580.048	0	6.64355	0	0.626587	0.279893	0.197686	0.205925	0.197221	0.208401	0.946353	1_1_1	C
SNORA42_177	chr1	155889700	155889836	-	snoRNA	137	8	729	767.628	0	0	0.739779	0.209131	0.362626	0.264895	0.272519	0.260649	0.274983	0.947874	1_1_1	C
SNORA48_2543	chr17	7478031	7478165	+	snoRNA	135	3620	2603	2750.86	0	13.9154	2.72223	1.14211	0.818598	0.978656	0.976596	0.931344	0.982068	0.94835	1_1_1	C
hsa_piR_016745_32595	chr1	149298596	149298623	-	piRNA	28	0	1542	1662.66	0	0	0	0.31663	0.554601	0.594181	0.590267	0.568198	0.596784	0.952099	1_1_1	C
SNORA58_172	chr1	154232203	154232338	+	snoRNA	136	58	2820	2974.69	0	4.74553	0.972363	1.73809	1.21124	1.04068	1.05606	1.02154	1.0708	0.953997	1_1_1	C
Enh_15747	chr1	149297777	149299176	both	strong enhancer_type 4	1400	3	1926	2053.76	0	0	0	0.402984	0.711192	0.731834	0.729114	0.705905	0.736327	0.958684	1_1_1	C
hsa_piR_001042	chr11	93464672	93464701	-	piRNA	30	26	2403	2551.92	0	0	3.42015	0.688779	0.994525	0.901694	0.905967	0.877397	0.913604	0.960368	1_1_1	C
SNORD15B	chr11	75115465	75115610	+	snoRNA	146	1141	2113	2229.34	0	12.2083	2.68012	1.04115	0.911447	0.78405	0.791449	0.766117	0.797623	0.9605	1_1_1	C
SNORD118	chr17	8076772	8076905	-	snoRNA	134	0	5746	6072.93	11330.2	25.8359	0.886659	3.29745	2.00338	2.15479	2.15598	2.09283	2.17685	0.961399	1_1_1	C
SSU-rRNA_Hsa_RepM_10899	chr21	9827004	9827578	+	rRNA_RepM	575	679	78542	82904.6	0	0	0	49.294	36.6327	29.3417	29.4323	28.5868	29.6588	0.963854	1_1_1	C
SNORA41_498	chr2	207026952	207027083	+	snoRNA	132	0	671	690.766	0	0	0	0.386129	0.332493	0.236836	0.245232	0.238555	0.247049	0.965619	1_1_1	C
SNORD73A	chr4	152024979	152025043	+	snoRNA	65	0	2513	2578.03	0	8.16134	1.28682	0.531673	0.799049	0.92375	0.915238	0.891939	0.920521	0.968951	1_1_1	C
SNORD13	chr8	33370993	33371096	+	snoRNA	104	530	5591	5821.34	0	21.9615	1.24588	2.16506	2.149	2.06171	2.06666	2.02092	2.07581	0.97356	1_1_1	C
Enh_224897	chr8	33370859	33371458	both	strong enhancer_type 4	600	620	5619	5848.65	0	34.1832	1.24588	2.45867	2.16406	2.06956	2.07635	2.03191	2.08466	0.974699	1_1_1	C
SNORD24	chr9	136216251	136216325	+	snoRNA	75	0	1492	1541.73	0	0	1.33613	0.5521	0.507239	0.548619	0.547336	0.538441	0.549983	0.979014	1_1_1	C
SNORA25_1860	chr11	93463679	93463812	-	snoRNA	134	208	5351	5613.32	0	10.6301	5.19356	2.05132	2.10287	1.98618	1.99281	1.96653	1.99698	0.984752	1_1_1	C
hsa_piR_020305	chr19	49994432	49994457	+	piRNA	26	0	4892	5142.89	0	4.273	4.13778	1.81046	1.90802	1.82347	1.8258	1.80821	1.82957	0.988327	1_1_1	C
hsa_piR_002732	chr22	39709884	39709911	-	piRNA	28	100	2300	2427.99	0	34.3534	2.36302	1.61485	0.646498	0.859515	0.861971	0.853877	0.863775	0.98854	1_1_1	C
SNORD66_709	chr3	184043484	184043559	+	snoRNA	76	0	533	567.2	0	0	0.928992	0.164608	0.239395	0.198286	0.201364	0.198255	0.200553	0.988545	1_1_1	C
SNORD37_2755	chr19	3982505	3982570	-	snoRNA	66	0	2127	2222.91	0	0	0.972291	0.776218	0.999768	0.785522	0.789165	0.784911	0.793171	0.989586	1_1_1	C
SNORD38A	chr1	45243515	45243584	+	snoRNA	70	0	4504	4672.34	0	19.7495	0.634668	1.9919	1.87408	1.63949	1.65875	1.64505	1.65712	0.99272	1_1_1	C
SNORA74A	chr5	138614470	138614667	+	snoRNA	198	199	1542	1627.66	0	29.2952	0.919159	0.89814	0.695286	0.567902	0.577843	0.574462	0.57858	0.992883	1_1_1	C
SNORA62_566	chr3	39452545	39452697	+	snoRNA	153	0	1750	1806.59	0	30.3729	6.70888	1.90145	0.677274	0.631082	0.641364	0.63529	0.639392	0.993583	1_1_1	C
U8_1892	chr11	123172098	123172231	+	snoRNA	134	0	847	870.129	0	0	0	0.257438	0.324584	0.308259	0.308908	0.307269	0.308928	0.994631	1_1_1	C
SNORA51_2849	chr20	2635713	2635844	+	snoRNA	132	0	709	739.123	0	9.7001	0.970293	0.664478	0.250177	0.260745	0.262399	0.262355	0.263677	0.994987	1_1_1	C
NPIPB4	chr16	21845890	21892148	-	protein_coding	46259	119	602	598.666	0	0	0	0.986285	0.317693	0.207419	0.212535	0.211539	0.212154	0.997102	1_1_1	C
SNORA14B	chr1	235291118	235291252	-	snoRNA	135	76	663	705.076	0	0	1.06472	0.418196	0.312005	0.244073	0.250312	0.250077	0.248688	1.00559	1_1_1	C
SNORD42A	chr17	27050447	27050510	+	snoRNA	64	0	2080	2163.3	0	0	1.35997	1.1655	0.964217	0.761826	0.768003	0.76581	0.761358	1.00585	1_1_1	C
SNORA55	chr1	40033046	40033180	-	snoRNA	135	0	1509	1595.3	0	8.10224	1.08302	0.900399	0.60648	0.561407	0.566356	0.571162	0.565267	1.01043	1_1_1	C
SNORD88C	chr19	51305585	51305675	-	snoRNA	91	0	1614	1659.68	0	0	3.40299	0.749233	0.807406	0.584162	0.589209	0.596164	0.588264	1.01343	1_1_1	C
SNORD45C	chr1	76252757	76252835	+	snoRNA	79	138	3100	3172.8	0	7.78158	6.43425	2.25331	1.18821	1.1151	1.12639	1.13536	1.11951	1.01416	1_1_1	C
SNORA6	chr3	39449880	39450030	+	snoRNA	151	0	1478	1545.58	0	13.6833	2.29929	1.68384	0.57627	0.541472	0.548703	0.556228	0.54769	1.01559	1_1_1	C
hsa_piR_000801	chr17	74557719	74557750	+	piRNA	32	0	596	631.801	0	0	0	0.470082	0.152912	0.225226	0.224299	0.227928	0.224365	1.01588	1_1_1	C
SNORD45A	chr1	76253574	76253657	+	snoRNA	84	141	3275	3407.58	0	6.45302	4.91534	1.66466	1.31331	1.198	1.20974	1.22418	1.20497	1.01594	1_1_1	C
LSU-rRNA_Hsa_RepM_1163	chr2	133036250	133039236	-	rRNA_RepM	2987	0	15434	16072.7	0	22.6706	3.61769	5.99349	6.30616	5.65227	5.70603	5.78056	5.67813	1.01804	1_1_1	C
SNORD11_491	chr2	203157772	203157859	+	snoRNA	88	0	997	1021.42	0	6.45341	1.05598	0.514773	0.39747	0.358161	0.36262	0.366894	0.35907	1.02179	1_1_1	C
U17_RepM_164	chr1	28833876	28834083	+	snRNA_RepM	208	57484	6263	6465.83	1733.58	8.17235	8.90911	4.10758	2.51192	2.26876	2.29547	2.33074	2.27981	1.02234	1_1_1	C
Enh_123140	chr2	27273497	27274296	both	strong enhancer_type 4	800	137	779	797.139	0	0	0.67538	0.639649	0.391107	0.272109	0.282996	0.287832	0.280904	1.02466	1_1_1	C
SNORA32_1861	chr11	93464145	93464265	-	snoRNA	121	184	706	735.213	0	0	0	0.0879749	0.31963	0.258744	0.261011	0.266801	0.259994	1.02618	1_1_1	C
SNORD61_3134	chrX	135961358	135961430	-	snoRNA	73	0	1363	1431.88	0	9.30404	1.83726	0.877707	0.574893	0.502657	0.508339	0.519228	0.505682	1.02679	1_1_1	C
AL139099.5	chr14	50053297	50053596	+	both_coding	300	2482	1027	1057.12	0	0	0	0.447246	0.34372	0.376016	0.375293	0.383003	0.371917	1.02981	1_1_1	C
SNORD14A	chr11	17096201	17096291	-	snoRNA	91	0	2767	2869.95	0	18.2223	0	0.77225	1.2592	1.00854	1.01887	1.03983	1.00825	1.03132	1_1_1	C
hsa_piR_012753	chr2	232321209	232321234	-	piRNA	26	0	1110	1179.85	0	0	0.950931	0.612289	0.412313	0.418242	0.418865	0.429092	0.415081	1.03375	1_1_1	C
SNORD14D	chr11	122929617	122929703	-	snoRNA	87	0	4466	4638.33	0	15.7879	6.2452	2.20723	1.73672	1.63846	1.64668	1.68955	1.62919	1.03705	1_1_1	C
hsa_piR_001101	chr1	45244100	45244127	+	piRNA	28	0	2527	2605.19	0	0	2.30597	1.20445	1.14925	0.90496	0.924879	0.952431	0.917519	1.03805	1_1_1	C
SNORD2_711	chr3	186502585	186502653	+	snoRNA	69	285	3392	3543.35	0	0	0	1.22177	1.26648	1.25759	1.25794	1.29429	1.24243	1.04174	1_1_1	C
hsa_piR_008488_166447	chr14	50329314	50329342	-	piRNA	29	1322548	2415	2534.61	0	0	1.60526	0.622337	1.00979	0.897161	0.899822	0.926814	0.888027	1.04368	1_1_1	C
SNORA75_521	chr2	232320511	232320647	-	snoRNA	137	0	1468	1514.84	0	11.7697	4.332	1.3734	0.657427	0.522511	0.537789	0.555892	0.532558	1.04382	1_1_1	C
SSU-rRNA_Hsa_RepM_1635	chr2	133011919	133013768	-	rRNA_RepM	1850	9	1632	1704.05	0	0	0	0.365096	0.665123	0.600423	0.604962	0.626312	0.596892	1.04929	1_1_1	C
Enh_18478	chr1	161590577	161595176	both	strong enhancer_type 4	4600	69	664	694.657	0	0	0	0.24909	0.221705	0.2487	0.246613	0.255671	0.243618	1.04948	1_1_1	C
tRNA-Arg-AGG_RepM_5217	chr7	139025445	139025517	+	tRNA_RepM	73	0	1036	1082.11	0	0	0.679204	0.666541	0.442016	0.379702	0.384166	0.399587	0.380733	1.04952	1_1_1	C
SNORA80B	chr2	10586840	10586975	-	snoRNA	136	0	812	838.701	0	0	0	0.331347	0.288754	0.298467	0.297751	0.307073	0.292085	1.05132	1_1_1	C
RP11-435B5.4	chr1	143354963	143467632	-	lincRNA	112670	938	1782	1814.69	0	0	0	0.818698	0.711904	0.638137	0.644241	0.666053	0.631258	1.05512	1_1_1	C
tRNA-Asn-AAC_RepM_798	chr1	161591464	161591537	+	tRNA_RepM	74	0	648	677.558	0	0	0	0.24909	0.209512	0.242916	0.240543	0.250665	0.237149	1.05699	1_1_1	C
hsa_piR_020365	chr11	109473923	109473952	+	piRNA	30	0	526	553.877	0	0	0.949653	0.215224	0.196008	0.196199	0.196634	0.205023	0.193654	1.05871	1_1_1	C
RNY5	chr7	148638580	148638658	+	misc_RNA	79	0	6620	6931.54	0	8.2924	1.44339	1.88193	2.61208	2.45435	2.4608	2.56711	2.4209	1.06039	1_1_1	C
Xrna_362	chr11	122874313	122874381	+	Xrna	69	0	1017	1040.31	0	0	1.26595	0.424135	0.325055	0.370804	0.369324	0.38675	0.363173	1.06492	1_1_1	C
SNORD45B	chr1	76255162	76255233	+	snoRNA	72	106	1780	1813.72	0	7.21227	1.94082	1.19628	0.815601	0.626956	0.643898	0.673883	0.632637	1.0652	1_1_1	C
AP000525.9	chr22	16147979	16193004	-	processed_transcript	45026	483	675	698.453	0	0	0	0.13811	0.317582	0.247371	0.247961	0.259278	0.243385	1.0653	1_1_1	C
hsa_piR_019676	chr20	2634901	2634931	+	piRNA	31	45	1426	1462.97	0	4.9452	1.07576	0.413183	0.672384	0.516413	0.519375	0.544734	0.511111	1.06578	1_1_1	C
hsa_piR_001152	chr2	207026645	207026674	+	piRNA	30	0	505	513.359	0	0	0	0.17302	0.153285	0.184895	0.18225	0.191403	0.17915	1.0684	1_1_1	C
SNORD119	chr20	2443608	2443683	-	snoRNA	76	0	1560	1579.42	0	8.92142	0.991562	1.1071	0.695125	0.556305	0.560716	0.588334	0.550333	1.06905	1_1_1	C
RMRP	chr9	35657748	35658015	-	lincRNA	268	319649	22894	23674	0	10.8233	6.94252	6.43279	7.68605	8.44021	8.40461	8.83278	8.25982	1.06937	1_1_1	C
RNU5A-8P	chr1	210547498	210547611	-	snRNA	114	3	788	823.462	0	0	1.73079	0.529161	0.375259	0.284174	0.292341	0.309059	0.288591	1.07092	1_1_1	C
hsa_piR_001207	chr16	89627859	89627884	+	piRNA	26	0	5700	5878.65	0	6.26586	1.44067	2.58326	2.24048	2.08186	2.08701	2.20139	2.05375	1.07189	1_1_1	C
SNORD20	chr2	232321155	232321234	-	snoRNA	80	0	2114	2171.95	0	0	0	0.980088	0.817938	0.766324	0.771075	0.812514	0.757604	1.07248	1_1_1	C
SNORD35A	chr19	49994432	49994517	+	snoRNA	86	0	7760	7952.68	0	6.21527	1.30889	3.62939	3.20542	2.8147	2.82332	2.97316	2.77202	1.07256	1_1_1	C
hsa_piR_017295_303187	chr2	27273706	27273731	+	piRNA	26	32	545	563.195	0	0	0	0.485542	0.259817	0.193422	0.199943	0.210281	0.19576	1.07418	1_1_1	C
SNORA8_1863	chr11	93465527	93465665	-	snoRNA	139	316	1670	1723.56	0	6.64394	0.971151	0.678051	0.701898	0.60721	0.611888	0.646728	0.602052	1.07421	1_1_1	C
SNORD18B	chr15	66794358	66794429	-	snoRNA	72	0	1105	1148.41	0	0	0.907771	1.09127	0.451445	0.40393	0.407701	0.428504	0.39848	1.07535	1_1_1	C
SNORA66_127	chr1	93306276	93306408	+	snoRNA	133	0	1746	1812.37	0	12.7193	3.22943	1.21349	0.713719	0.634282	0.643419	0.678694	0.630953	1.07566	1_1_1	C
hsa_piR_012681	chr20	2637585	2637613	+	piRNA	29	0	1617	1661.8	0	9.1295	0	0.540095	0.643805	0.588943	0.589964	0.623767	0.578454	1.07833	1_1_1	C
SNORA65	chr9	130210780	130210909	-	snoRNA	130	0	1413	1469.84	0	0	2.59626	0.894744	0.336247	0.52749	0.521814	0.553515	0.512894	1.0792	1_1_1	C
SNORA26_776	chr4	53579416	53579537	+	snoRNA	122	152	1377	1447.44	0	0	7.15555	1.41915	0.506213	0.510153	0.513864	0.543867	0.503675	1.0798	1_1_1	C
SNORD10	chr17	7480129	7480270	+	snoRNA	142	0	2816	2957.29	0	0	4.32602	0.840223	1.19717	1.04582	1.04988	1.11041	1.02831	1.07984	1_1_1	C
SNORD34	chr19	49994161	49994231	+	snoRNA	71	0	620	624.893	0	4.07877	0.675555	0.249573	0.206452	0.221641	0.221846	0.23587	0.218345	1.08027	1_1_1	C
SNORD5_1864	chr11	93466394	93466466	-	snoRNA	73	109	1160	1184.94	0	3.03723	2.57566	1.20375	0.510371	0.412873	0.42067	0.445117	0.411972	1.08045	1_1_1	C
tRNA-Ile-ATT_RepM_4119	chr6	27261670	27261743	+	tRNA_RepM	74	22	618	625.273	0	0	0	0.466	0.252875	0.219241	0.221981	0.235255	0.217691	1.08068	1_1_1	C
SNORA52	chr11	811681	811814	+	snoRNA	134	0	991	1021.14	0	11.0154	2.13534	0.757515	0.412032	0.358518	0.362519	0.384121	0.354994	1.08205	1_1_1	C
SNORA20_1196	chr6	160201282	160201413	-	snoRNA	132	0	521	535.468	0	0	0	0.26286	0.215023	0.188298	0.190099	0.201919	0.186442	1.08301	1_1_1	C
Enh_69284	chr14	20811361	20811760	both	weak enhancer_type 6	400	210722	9777	10086	0	5.6947	7.85084	3.06731	4.02238	3.56702	3.58067	3.79767	3.50611	1.08316	1_1_1	C
VTRNA1-2	chr5	140098510	140098598	+	misc_RNA	89	2	14917	15309.8	0	0	5.29918	4.09663	5.34024	5.44565	5.4352	5.77382	5.32761	1.08375	1_1_1	C
SNORD104	chr17	62223443	62223512	+	snoRNA	70	326	4751	4917.01	0	0	6.6671	1.42663	1.84384	1.74267	1.74561	1.8562	1.70881	1.08625	1_1_1	C
SNORD32A	chr19	49993222	49993305	+	snoRNA	84	0	2772	2853.16	0	6.79205	4.13777	1.35785	0.950263	1.01151	1.01291	1.07797	0.991296	1.08744	1_1_1	C
hsa_piR_001170_327502	chr2	149639357	149639388	-	piRNA	32	3871	1552	1608.63	0	14.7941	0	0.561258	0.71615	0.557785	0.571085	0.605701	0.556935	1.08756	1_1_1	C
SNORD35B	chr19	50000977	50001063	+	snoRNA	87	0	3632	3718.73	0	0	1.52	1.15481	1.67326	1.31464	1.3202	1.40787	1.29302	1.08882	1_1_1	C
hsa_piR_016975	chr19	49994164	49994191	+	piRNA	28	0	2883	2951.97	0	0	3.04	0.881967	0.933196	1.04954	1.04799	1.11657	1.02491	1.08943	1_1_1	C
SNORD83A	chr22	39711218	39711312	-	snoRNA	95	0	7573	7860.99	0	7.33395	6.89917	2.65267	2.84707	2.78894	2.79077	2.96776	2.72299	1.08989	1_1_1	C
SNORA71A	chr20	37055952	37056085	-	snoRNA	134	1830	1512	1576.95	0	0	2.19394	0.409688	0.529773	0.560294	0.55984	0.597954	0.548568	1.09003	1_1_1	C
Enh_118951	chr19	49993589	49994588	both	strong enhancer_type 4	1000	18389	23060	23669.5	455.475	52.4403	15.8755	9.88564	9.14943	8.38144	8.40302	8.95955	8.21687	1.09039	1_1_1	C
SNORD12C	chr20	47895477	47895565	+	snoRNA	89	197	6400	6563.36	0	62.6379	6.50729	3.06769	2.39895	2.32277	2.33009	2.48083	2.27033	1.09272	1_1_1	C
SNORD53_SNORD92	chr2	29150849	29150926	+	snoRNA	78	0	556	562.797	0	0	2.59491	0.492002	0.241418	0.194197	0.199801	0.2147	0.196163	1.0945	1_1_1	C
hsa_piR_005271	chr6	133137967	133137992	+	piRNA	26	0	2628	2704.31	0	12.8327	5.97464	1.57677	1.03907	0.950925	0.960069	1.02878	0.937462	1.09741	1_1_1	C
LSU-rRNA_Hsa_RepM_9918	chr17	33478114	33478275	-	rRNA_RepM	162	4	6902	7124.22	0	0	5.63403	2.57991	2.37394	2.53187	2.5292	2.71436	2.47017	1.09886	1_1_1	C
Enh_7923	chr1	45242214	45244813	both	strong enhancer_type 4	2600	34002	15153	15517.5	357.665	190.085	17.7708	9.733	6.50148	5.40084	5.50893	5.92657	5.36413	1.10485	1_1_1	C
AL355075.4	chr14	20811207	20811844	-	antisense_RNA	638	546251	33305	34335.8	0	16.3248	17.6433	12.6823	12.7593	12.1696	12.1897	13.1317	11.8648	1.10678	1_1_1	C
Enh_45447	chr11	62618825	62622224	both	strong enhancer_type 4	3400	7307	36694	37523.3	2031.78	195.026	33.1172	19.4566	14.7888	13.2186	13.3213	14.3643	12.9749	1.10708	1_1_1	C
Xrna_1354	chr5	79872228	79872243	-	Xrna	16	0	2661	2743.86	0	0	1.20623	0.903059	1.1349	0.963805	0.97411	1.05196	0.948938	1.10857	1_1_1	C
SNORD83B	chr22	39709824	39709916	-	snoRNA	93	0	1901	1934.31	0	8.68485	2.42631	0.6954	1.0381	0.682873	0.686708	0.741423	0.666484	1.11244	1_1_1	C
SNORD99	chr1	28905261	28905334	-	snoRNA	74	74	5713	5836.37	0	14.2661	3.94578	2.33689	2.29281	2.05168	2.072	2.24189	2.01518	1.1125	1_1_1	C
SNORD12	chr20	47897220	47897309	+	snoRNA	90	122	3308	3390.33	0	37.2039	3.5283	1.43778	1.0748	1.20291	1.20362	1.30221	1.16888	1.11407	1_1_1	C
hsa_piR_000552	chr22	39715057	39715084	-	piRNA	28	0	3544	3690.03	0	19.6849	4.26192	1.55989	1.38561	1.30686	1.31002	1.4209	1.27491	1.11451	1_1_1	C
SNHG1	chr11	62619460	62623386	-	processed_transcript	3927	11118	65481	67064.6	2672.5	269.755	52.9199	34.1194	25.9203	23.6566	23.8089	25.7887	23.1325	1.11482	1_1_1	C
COL7A1	chr3	48601506	48632700	-	protein_coding	31195	16	1180	1203.33	153.314	28.2845	3.40013	1.30669	0.597348	0.408011	0.427199	0.464861	0.416613	1.11581	1_1_1	C
RNU5B-1	chr15	65597015	65597130	+	snRNA	116	28	4440	4585.39	0	0	1.92109	1.08722	1.47377	1.63327	1.62788	1.7643	1.57977	1.11681	1_1_1	C
Enh_112361	chr19	10217801	10218600	both	strong enhancer_type 4	800	234	1187	1196.67	0	32.463	1.6265	1.06518	0.449227	0.420466	0.424834	0.46226	0.413692	1.1174	1_1_1	C
Enh_121609	chr2	10585950	10587149	both	strong enhancer_type 4	1200	165	988	1005.37	0	6.83459	0	0.698572	0.378652	0.353509	0.35692	0.386443	0.34462	1.12136	1_1_1	C
U17_RepM_165	chr1	28835069	28835271	+	snRNA_RepM	203	34215	16108	16448.4	0	37.9431	14.7498	6.89872	6.77452	5.75442	5.83943	6.35801	5.66336	1.12266	1_1_1	C
VTRNA1-1	chr5	140090860	140090958	+	misc_RNA	99	14	7089	7234.07	0	26.0125	4.51802	1.50146	2.47695	2.57583	2.5682	2.79661	2.49048	1.12292	1_1_1	C
SNORA54	chr11	2985001	2985123	-	snoRNA	123	352	528	531.957	0	4.55557	0.676146	0.224304	0.190275	0.188008	0.188853	0.205778	0.183119	1.12374	1_1_1	C
SNORD97	chr11	10823014	10823155	-	snoRNA	142	668	2184	2207.92	0	0	1.5024	1.02116	0.996062	0.773253	0.783843	0.855051	0.759539	1.12575	1_1_1	C
Xrna_1672	chr8	17352592	17352751	-	Xrna	160	6	662	680.385	0	8.16682	0	0.492155	0.227171	0.241169	0.241547	0.262998	0.233324	1.12718	1_1_1	C
SNORD78_212	chr1	173834760	173834824	-	snoRNA	65	180	3532	3606.13	0	30.3561	5.82248	1.78498	1.54338	1.25391	1.28023	1.39956	1.23978	1.12888	1_1_1	C
VTRNA2-1	chr5	135416160	135416286	-	vaultRNA	127	22	2545	2620.63	0	0	0	1.2032	0.861339	0.933876	0.930363	1.01605	0.899691	1.12934	1_1_1	C
hsa_piR_020439	chr19	12817303	12817331	-	piRNA	29	0	3597	3639.04	0	0	2.51194	0.739321	1.43817	1.29073	1.29191	1.41413	1.25124	1.13019	1_1_1	C
SNORD105	chr19	10218327	10218411	+	snoRNA	85	0	970	981.322	0	12.7197	0	0.510086	0.283565	0.348397	0.348384	0.382639	0.338357	1.13087	1_1_1	C
SNORD93	chr7	22896232	22896305	+	snoRNA	74	20	1826	1881.91	0	0	4.01187	0.962228	0.638673	0.667389	0.668106	0.731607	0.645583	1.13325	1_1_1	C
tRNA-Lys-AAA_RepM_962	chr1	204475654	204475727	+	tRNA_RepM	74	271	2318	2328.24	0	5.88528	0.95517	0.881598	0.990854	0.81242	0.826559	0.907489	0.799469	1.13511	1_1_1	C
SNORD68	chr16	89627842	89627925	+	snoRNA	84	0	554	556.401	0	0	0.741519	0.512455	0.18078	0.197194	0.197531	0.217664	0.191647	1.13575	1_1_1	C
SCARNA4_178	chr1	155895749	155895877	-	snoRNA	129	23	645	649.622	0	5.88581	0	0.602044	0.258179	0.226722	0.230625	0.25444	0.223684	1.1375	1_1_1	C
SNORD95_1040	chr5	180670312	180670379	-	snoRNA	68	0	11640	11820.7	0	6.07641	4.79063	5.21965	3.74579	4.22385	4.19651	4.6292	4.06157	1.13976	1_1_1	C
SNORA34	chr12	49048165	49048301	-	snoRNA	137	310	1630	1662.85	0	6.07422	0.887004	1.11926	0.578437	0.588443	0.590334	0.648881	0.568761	1.14087	1_1_1	C
AC105402.3	chr2	149624039	149646392	-	antisense_RNA	22354	47	5290	5367.02	0	0	1.06288	2.65859	2.19163	1.87763	1.90537	2.10141	1.83999	1.14208	1_1_1	C
CSAD	chr12	53551447	53574693	-	protein_coding	23247	130	787	783.854	36.7524	13.2919	1.54233	0.648839	0.351313	0.272448	0.27828	0.308416	0.27001	1.14224	1_1_1	C
MTND6P4	chr5	134259813	134260334	+	processed_pseudogene	522	363	712	725.553	0	8.1823	2.5596	0.722051	0.262918	0.25459	0.257582	0.285959	0.250113	1.14332	1_1_1	C
SNORD18A	chr15	66795581	66795652	-	snoRNA	72	0	1543	1600.9	0	5.315	1.9211	0.645898	0.711433	0.563674	0.568343	0.628186	0.549204	1.14381	1_1_1	C
SNORD67_1804	chr11	46783939	46784049	-	snoRNA	111	9	643	672.832	0	0	0.633541	0.374644	0.209191	0.239385	0.238865	0.261991	0.228827	1.14493	1_1_1	C
tRNA-Ile-TAT-1-1	chr19	39902807	39902900	-	intron	94	3	2280	2361.62	0	12.3412	0	0.779494	0.72237	0.840208	0.83841	0.92989	0.811554	1.14581	1_1_1	C
SNORD92	chr2	29136530	29136614	+	snoRNA	85	0	1428	1458.68	0	6.0744	2.02529	0.584912	0.564369	0.512433	0.517852	0.572812	0.499733	1.14624	1_1_1	C
SNORA64_2391	chr16	2012974	2013107	-	snoRNA	134	0	2686	2753.18	0	13.3223	2.28098	1.19565	0.922943	0.977207	0.977418	1.08343	0.942774	1.14919	1_1_1	C
SNORD55	chr1	45241536	45241615	+	snoRNA	80	0	5171	5264.78	0	17.8502	2.22135	2.7984	2.06427	1.84886	1.86907	2.07196	1.79936	1.1515	1_1_1	C
SNORD12B	chr20	47896856	47896946	+	snoRNA	91	177	5491	5620.28	0	13.4769	3.19026	2.24218	2.24541	1.98913	1.99528	2.21331	1.92003	1.15274	1_1_1	C
SNORD46_78	chr1	45242162	45242265	+	snoRNA	104	0	6273	6444.43	0	24.876	3.44838	3.82293	2.57756	2.25719	2.28787	2.53727	2.20069	1.15294	1_1_1	C
Enh_58258	chr12	57037134	57038733	both	strong enhancer_type 4	1600	7383	2844	2858.79	0	34.8297	5.13053	1.83088	1.27324	0.997859	1.01491	1.12691	0.976361	1.1542	1_1_1	C
LINC00431	chr13	111618051	111642926	+	transcribed_unprocessed_pseudogene	24876	517	1667	1675.01	64.1282	34.7498	16.9799	3.79139	1.03482	0.56497	0.594653	0.666332	0.570795	1.16738	1_1_1	C
SNORA10	chr16	2012335	2012467	-	snoRNA	133	0	2106	2139.73	0	0	1.56289	0.543537	0.678254	0.761754	0.759635	0.850688	0.7283	1.16805	1_1_1	C
hsa_piR_000560	chr17	27047601	27047631	+	piRNA	31	0	3029	3088.09	0	0	2.65619	1.93614	1.16353	1.09218	1.09632	1.2291	1.05011	1.17045	1_1_1	C
tRNA-Arg-ACG-2-3	chr6	27182951	27183024	+	tRNA	74	11	630	634.269	0	0	0.719988	0.281712	0.272243	0.221882	0.225175	0.252119	0.215111	1.17204	1_1_1	C
NPIPB5	chr16	22490442	22547842	+	protein_coding	57401	140	608	620.339	0	0	0	0.371695	0.171648	0.220931	0.220229	0.247477	0.211097	1.17234	1_1_1	C
tRNA-Gly-GGA_RepM_791	chr1	161500902	161500974	+	tRNA_RepM	73	1862	1396	1420.55	0	0	2.35025	0.743046	0.526938	0.50087	0.504317	0.567498	0.483294	1.17423	1_1_1	C
SNORD59A	chr12	57038811	57038885	-	snoRNA	75	0	1350	1361.23	0	6.64454	0.950943	0.802464	0.409284	0.484972	0.483255	0.545097	0.463405	1.17629	1_1_1	C
Enh_200532	chr6	52860442	52860641	both	weak enhancer_type 6	200	589163	2323	2371.22	0	0	0.950137	0.740461	0.891641	0.838852	0.841819	0.945887	0.803465	1.17726	1_1_1	C
RNU5A-1	chr15	65588389	65588504	+	snRNA	116	138	3343	3397.64	0	9.87229	0.949981	1.45666	1.23512	1.20411	1.20621	1.36354	1.15798	1.17751	1_1_1	C
Enh_80393	chr15	65588348	65588547	both	strong enhancer_type 5	200	170	3357	3410.66	0	9.87219	0.949981	1.45666	1.23512	1.20886	1.21083	1.37064	1.16185	1.1797	1_1_1	C
hsa_piR_013306	chr8	56986429	56986460	-	piRNA	32	0	1070	1098.47	0	0	0	0.164745	0.35883	0.392226	0.389974	0.441425	0.373951	1.18044	1_1_1	C
hsa_piR_017194	chr18	47018068	47018099	-	piRNA	32	443	3670	3715.16	0	13.2907	2.08888	1.08409	1.38309	1.31718	1.31894	1.48956	1.26026	1.18195	1_1_1	C
AL360012.1	chr1	28975112	28975242	+	lincRNA	131	315	8016	8110.23	0	0	1.9308	4.00182	3.18734	2.85022	2.87925	3.26004	2.74968	1.18561	1_1_1	C
SNORD33_2823	chr19	49993872	49993956	+	snoRNA	85	0	6365	6458.55	0	17.092	2.51222	2.72204	2.5794	2.28594	2.29288	2.60268	2.19018	1.18834	1_1_1	C
hsa_piR_018292	chr18	47015648	47015678	-	piRNA	31	0	1518	1549.13	0	6.26554	1.49808	0.500836	0.477779	0.551014	0.549963	0.626983	0.525534	1.19304	1_1_1	C
tRNA-Gly-GGA_RepM_797	chr1	161582507	161582577	+	tRNA_RepM	71	64	3519	3579.79	0	0	1.73055	1.28134	1.40413	1.25969	1.27088	1.44724	1.21127	1.19481	1_1_1	C
hsa_piR_017178	chr18	47017687	47017717	-	piRNA	31	0	3011	3037.6	0	12.7211	0	1.27639	1.09278	1.07723	1.07839	1.2321	1.02852	1.19793	1_1_1	C
tRNA-Gly-GGG_RepM_667	chr1	149294665	149294736	-	tRNA_RepM	72	38	1171	1204.49	0	0	0	1.04104	0.382886	0.429538	0.42761	0.48922	0.40752	1.20048	1_1_1	C
AL590385.2	chr1	161482966	161574889	+	processed_transcript	91924	730	993	1001.27	0	11.8235	0.808566	0.487625	0.434245	0.347795	0.355465	0.40848	0.33885	1.20549	1_1_1	C
RN7SL2	chr14	50329271	50329567	-	misc_RNA	297	54746	1216	1231.99	0	0	1.03483	0.668748	0.630637	0.430622	0.437373	0.501162	0.415547	1.20603	1_1_1	C
Enh_200899	chr6	68590880	68593479	both	strong enhancer_type 4	2600	2187	8196	8224.9	277.373	73.0805	19.2134	5.01357	3.29404	2.88221	2.91996	3.35831	2.77537	1.21004	1_1_1	C
Enh_85641	chr16	3229400	3230599	both	weak enhancer_type 6	1200	4	603	599.368	0	0	0	0.405896	0.215679	0.212166	0.212784	0.245183	0.202488	1.21086	1_1_1	C
RN7SK_3554	chr6	52860419	52860746	+	snRNA	328	654828	28362	28720.1	0	30.9433	6.90434	10.3221	10.3883	10.1843	10.1961	11.8038	9.6617	1.22171	1_1_1	C
Enh_46140	chr11	65273425	65275424	both	strong enhancer_type 4	2000	17544	20232	20289.5	1442.34	87.3289	39.8641	13.1142	7.40829	7.1592	7.20306	8.34554	6.81977	1.22373	1_1_1	C
Enh_211437	chr7	26237076	26237475	both	strong enhancer_type 4	400	2948	923	931.22	0	10.6557	5.84592	1.46248	0.541529	0.31285	0.330596	0.384988	0.313864	1.22661	1_1_1	C
MALAT1	chr11	65265233	65273987	+	lincRNA	8755	194984	883205	885064	5600.21	1199.37	905.743	496.09	335.629	312.41	314.211	365.347	297.216	1.22923	1_1_1	C
Xrna_819	chr19	43829132	43833442	-	Xrna_antisense	4311	0	635	665.658	0	0	0.611758	0.28574	0.397925	0.23323	0.236318	0.275779	0.223308	1.23497	1_1_1	C
Enh_146630	chr21	16120730	16122729	both	strong enhancer_type 4	2000	221	963	939.912	0	10.6314	4.03099	1.02534	0.437758	0.3295	0.333682	0.386247	0.310961	1.24211	1_1_1	C
TUFM	chr16	28853732	28857729	-	protein_coding	3998	4891	927	920.155	180.383	20.3137	0	0.675257	0.360682	0.323545	0.326668	0.383003	0.30822	1.24263	1_1_1	C
tRNA-Ala-GCY_RepM_7534	chr11	68227614	68227687	-	tRNA_RepM	74	159	4613	4618.08	0	11.201	4.79817	2.05875	1.69626	1.634	1.63949	1.9262	1.54917	1.24337	1_1_1	C
HY1_RepM_5268	chr7	148684228	148684340	-	scRNA_RepM	113	2964	5180	5215.82	0	0	6.03146	2.40137	1.62821	1.86058	1.85169	2.17043	1.74383	1.24464	1_1_1	C
Enh_46093	chr11	65198225	65198424	both	strong enhancer_type 5	200	252	729	732.101	0	3.15832	0.532042	0.556024	0.342917	0.254649	0.259906	0.306346	0.245401	1.24835	1_1_1	C
SCARNA9	chr11	93454679	93455031	+	antisense_RNA	353	204	1418	1400.89	0	7.97241	0.717813	0.682342	0.440355	0.498873	0.497337	0.583048	0.467015	1.24846	1_1_1	C
SCARNA13	chr14	95999692	95999966	-	snoRNA	275	5896	1678	1663.68	2070.34	0	0.801381	0.658548	0.537158	0.59151	0.590631	0.69525	0.5556	1.25135	1_1_1	C
hsa_piR_016735	chr6	4428287	4428317	+	piRNA	31	1	685	698.832	0	0	0	0.328754	0.163111	0.252825	0.248096	0.294097	0.23353	1.25935	1_1_1	C
RP11-417J8.3	chr1	142618769	142729975	+	lincRNA	111207	847	1123	1146.26	63.4702	0	0	0.291675	0.379249	0.40756	0.406939	0.483207	0.380518	1.26987	1_1_1	C
U5_RepM_255	chr1	45187457	45187571	-	snRNA_RepM	115	95	7638	7614.9	0	11.3914	10.3243	3.07188	3.38163	2.64316	2.7034	3.21787	2.52597	1.27391	1_1_1	C
HERC2P2	chr15	23282281	23377526	-	transcribed_unprocessed_pseudogene	95246	1205	888	871.913	0	0	5.00984	1.34359	0.509879	0.300114	0.309542	0.370642	0.28937	1.28085	1_1_1	C
SNORA4_715	chr3	186505401	186505538	+	snoRNA	138	344	1268	1284.82	0	6.48037	1.43546	0.472669	0.388079	0.460252	0.45613	0.550299	0.425823	1.29232	1_1_1	C
hsa_piR_020364_493017	chr6	27261671	27261696	+	piRNA	26	0	793	812.853	0	0	0	0.124973	0.27079	0.290183	0.288575	0.350478	0.270512	1.29561	1_1_1	C
SNORA31_2095	chr13	45910449	45910582	-	snoRNA	134	0	908	902.411	0	11.3926	4.91752	1.1691	0.369799	0.314076	0.320369	0.39019	0.298231	1.30835	1_1_1	C
RNU5D-1	chr1	45196727	45196842	-	snRNA	116	89	5467	5423.12	0	7.0243	3.4908	2.48122	2.42133	1.88164	1.92529	2.34109	1.78887	1.3087	1_1_1	C
Enh_7907	chr1	45195814	45198013	both	strong enhancer_type 4	2200	313	5569	5519.49	319.178	5.31563	6.87581	2.49815	2.45445	1.9148	1.9595	2.39014	1.81824	1.31453	1_1_1	C
Enh_7945	chr1	45285614	45287013	both	strong enhancer_type 4	1400	44	1663	1695.01	379.563	11.3947	1.03664	0.76204	0.776697	0.585698	0.601755	0.736864	0.557688	1.32128	1_1_1	C
COA5	chr2	99215773	99224978	-	protein_coding	9206	1335	1761	1743.14	78.3369	18.2228	9.46945	2.82734	0.844509	0.588019	0.618841	0.758315	0.573697	1.3218	1_1_1	C
DDX39B	chr6	31497996	31510225	-	protein_coding	12230	2475	625	614.854	0	0	0	0.371608	0.196676	0.218864	0.218282	0.266326	0.201359	1.32264	1_1_1	C
U5_RepM_258	chr1	45285574	45285669	-	snRNA_RepM	96	240	6739	6719.69	0	35.3241	2.03097	2.75605	2.90982	2.33971	2.38559	2.92587	2.20745	1.32545	1_1_1	C
RNU6ATAC	chr9	137029561	137029686	-	snRNA	126	426	5320	5283.4	0	0	0.834872	2.34822	1.59568	1.88606	1.87568	2.30316	1.73644	1.32637	1_1_1	C
ANKRD20A14P	chr1	142803532	142827235	+	pseudogene	23704	359	521	512.732	0	0	0	0.202855	0.213406	0.179295	0.182027	0.223313	0.168328	1.32666	1_1_1	C
SCARNA5	chr2	234184373	234184648	+	snoRNA	276	2376	1184	1150.49	0	0	1.8667	0.512973	0.42435	0.405838	0.408442	0.507091	0.378072	1.34125	1_1_1	C
RNU4-1	chr12	120730900	120731040	-	snRNA	141	1143	6002	5962.55	0	0	5.21967	2.96014	2.12112	2.11259	2.11679	2.61776	1.94905	1.3431	1_1_1	C
RNU4ATAC	chr2	122288457	122288583	+	snRNA	127	75	3201	3182.1	0	6.26511	2.59563	1.64375	1.19592	1.121	1.12969	1.40616	1.03751	1.35533	1_1_1	C
RNU4-2	chr12	120729566	120729706	-	snRNA	141	476	10749	10586.6	0	6.65913	6.25515	3.72253	3.50761	3.76849	3.7584	4.6787	3.44764	1.35707	1_1_1	C
SNORD91B	chr17	2232310	2232531	-	snoRNA	222	0	636	636.204	0	0	2.06857	0.403242	0.268465	0.223766	0.225862	0.282351	0.206654	1.3663	1_1_1	C
SCARNA12	chr12	7076500	7076769	-	snoRNA	270	4973	2380	2352.87	0	6.83678	1.79471	1.64408	0.845904	0.831487	0.835304	1.0483	0.767119	1.36654	1_1_1	C
PPIL2	chr22	22020298	22054304	+	protein_coding	34007	6964	5443	5262.37	1029.11	344.942	40.3318	9.48806	2.91444	1.83141	1.86822	2.34106	1.71246	1.36707	1_1_1	C
U2_RepM_7219	chr10	103124606	103124792	-	snRNA_RepM	187	4028	131356	130755	0	109.617	61.9129	52.887	44.0737	46.4957	46.4198	58.2629	42.4839	1.37141	1_1_1	C
Z93241.1_4348	chr22	43011250	43011913	+	lincRNA	664	272	52654	52108.2	0	44.9948	21.8129	20.0548	18.534	18.4918	18.4992	23.2183	16.9298	1.37145	1_1_1	C
RNU5E-1	chr1	11968209	11968328	+	snRNA	120	229	23413	23095.8	0	32.2991	12.4901	9.68095	10.0308	8.04092	8.19936	10.3144	7.51054	1.37332	1_1_1	C
AC006064.5	chr12	6619441	6619688	+	sense_intronic	248	3274	1705	1704.73	0	0	0.907882	0.36725	0.610132	0.605564	0.605204	0.76388	0.553576	1.3799	1_1_1	C
SNORD89	chr2	101889398	101889511	-	snoRNA	114	32	962	926.703	0	8.16354	0	0.255753	0.344928	0.327539	0.328993	0.417989	0.300453	1.3912	1_1_1	C
Enh_202108	chr6	89773082	89773481	both	weak enhancer_type 6	400	21	8502	8347.37	0	0	2.72085	2.734	3.02935	2.96032	2.96344	3.76246	2.69793	1.39457	1_1_1	C
U2_RepM_4470	chr6	89773225	89773409	-	snRNA_RepM	185	21	8502	8347.37	0	0	2.72085	2.734	3.02934	2.96032	2.96344	3.76246	2.69793	1.39457	1_1_1	C
SCARNA7	chr3	160232695	160233024	-	snoRNA	330	1327	934	929.493	0	0	2.95327	0.668887	0.356472	0.326027	0.329983	0.421681	0.299485	1.40802	1_1_1	C
U2_RepM_2280	chr3	73160144	73160329	+	snRNA_RepM	186	0	1822	1805.31	0	0	0	0.304348	0.730549	0.635658	0.640913	0.824316	0.583812	1.41196	1_1_1	C
RNU5E-4P	chr1	11969865	11969984	-	snRNA	120	0	863	839.119	0	0	1.92674	0.361217	0.382076	0.289957	0.297899	0.385352	0.26872	1.43403	1_1_1	C
U2_RepM_7497	chr11	62609095	62609281	-	snRNA_RepM	187	2195	207864	203929	0	211.213	109.223	106.962	75.8296	72.1106	72.3979	93.9082	65.3098	1.43789	1_1_1	C
hsa_piR_013350	chr2	234197555	234197584	+	piRNA	30	659	566	541.427	0	0	1.00164	0.633301	0.283987	0.182181	0.192215	0.25265	0.173649	1.45495	1_1_1	C
U6_RepM_10431	chr19	893483	893585	+	snRNA_RepM	103	0	1873	1842.91	0	0	1.14234	1.33005	0.758826	0.650799	0.65426	0.867972	0.583758	1.48687	1_1_1	C
SCARNA22	chr4	1976363	1976487	+	snoRNA	125	171	978	928.923	0	0	0	0.405292	0.283441	0.332626	0.329781	0.455268	0.288278	1.57927	1_1_1	C
Xrna_758	chr18	39574263	39587062	-	Xrna_antisense	12800	294	766	771.196	173.486	18.7917	6.68463	1.66272	0.535793	0.259279	0.273786	0.279219	0.273137	1.02227	1_1_2
RP11-782C8.1	chr1	143119061	143233417	+	lincRNA	114357	2013	5912	5983.14	251.46	0	8.93632	3.26703	3.95321	1.95914	2.1241	2.33745	2.0575	1.13607	1_1_2
ZBTB26	chr9	125677845	125693779	-	protein_coding	15935	467	818	807.975	198.955	20.5422	4.43572	1.19183	0.498671	0.271715	0.286843	0.332663	0.272116	1.2225	1_1_2
FKBP3	chr14	45584803	45604522	-	protein_coding	19720	1485	1705	1666.24	112.644	19.5494	12.4446	3.77613	1.16303	0.558893	0.59154	0.702437	0.555269	1.26504	1_1_2
HMGN1	chr21	40714241	40721573	-	protein_coding	7333	5198	1888	1860.05	102.412	62.0983	6.58808	2.45482	1.29358	0.644628	0.660344	0.802194	0.614451	1.30555	1_1_2
Enh_131203	chr2	113416530	113417329	both	strong enhancer_type 4	800	1295	693	670.574	1281.02	17.8525	2.36537	1.17679	0.397191	0.219005	0.238063	0.295887	0.220235	1.3435	1_1_2
PKD1P6	chr16	15219099	15248421	-	transcribed_unprocessed_pseudogene	29323	967	2148	2140.11	0	53.4494	22.472	6.06671	1.69597	0.709899	0.75977	0.973406	0.690225	1.41027	1_1_2
LENG8	chr19	54960065	54973217	+	protein_coding	13153	1548	5430	5225.82	494.982	91.0993	18.1013	5.61024	3.74757	1.80138	1.85524	2.42202	1.67178	1.44877	1_1_2
Enh_45319	chr11	62283025	62284624	both	weak enhancer_type 7	1600	87	509	555.946	0	21.4584	0.781519	1.16953	0.453087	0.181307	0.197369	0.149034	0.212172	0.70242	1_1_3
CASC19	chr8	128084939	128239786	-	processed_transcript	154848	3	19839	21096.8	576.41	222.684	221.452	69.6412	20.0371	6.54745	7.48967	6.71059	7.72773	0.868377	1_1_3
GPC5	chr13	92050861	93525935	+	protein_coding	1475075	11225	42683	42945.1	402.923	480.041	334.653	116.352	37.0209	13.9924	15.2461	15.3017	15.2266	1.00494	1_1_3
CR382285.1	chr21	10453045	10597337	-	transcribed_processed_pseudogene	144293	759	1429	1428.43	0	0	0	1.26084	1.31244	0.497305	0.507113	0.543168	0.493955	1.09963	1_1_3
TTC28	chr22	28374002	29075853	-	protein_coding	701852	4316	25964	25758	923.136	397.878	300.69	83.8871	23.4158	8.46446	9.14445	10.1688	8.78069	1.15808	1_1_3
SRGAP2B	chr1	143913615	144094424	+	pseudogene	180810	991	3600	3661.6	125.467	0	0	6.9261	3.0025	1.14016	1.29992	1.47577	1.23948	1.19063	1_1_3
RAB2B	chr14	21927179	21945132	-	protein_coding	17954	824	1234	1218.24	130.449	35.577	9.29531	2.79511	0.932627	0.406434	0.432495	0.500882	0.410189	1.2211	1_1_3
TIMM23	chr10	51592088	51623390	-	protein_coding	31303	1251	760	746.524	72.1695	34.8852	1.14078	1.31519	0.65689	0.241597	0.265027	0.308835	0.250794	1.23143	1_1_3
TRIM28	chr19	59055458	59062089	+	protein_coding	6632	9559	2232	2237.66	289.022	98.5828	9.91939	6.03405	1.82123	0.761257	0.7944	0.971784	0.73897	1.31505	1_1_3
AC118344.2	chr19	40861749	40866513	+	TEC	4765	0	721	719.822	0	13.2917	1.73127	1.20367	0.606107	0.245544	0.255547	0.345276	0.226309	1.52568	1_1_3
Enh_194452	chr6	16265022	16266621	both	strong enhancer_type 4	1600	5209	2418	2323	498.176	82.4195	11.8913	5.29143	1.82981	0.742627	0.824699	1.1329	0.723722	1.56538	1_1_3
AHNAK	chr11	62201014	62323707	-	protein_coding	122694	4987	8085	8712.45	231.114	195.992	64.336	17.1378	8.7886	2.75199	3.09305	2.53324	3.27191	0.77424	1_1_4
DUXAP10	chr14	19872373	19925390	-	transcribed_processed_pseudogene	53018	738	1010	1031.1	0	0	6.52563	1.987	1.132	0.337901	0.366056	0.363734	0.366909	0.991345	1_1_4
AP003900.1	chr21	11169720	11184046	+	lincRNA	14327	1680	4104	4168.85	0	155.838	30.7451	13.3658	4.70705	1.43191	1.48	1.50184	1.47144	1.02066	1_1_4
ACTR10	chr14	58666798	58702354	+	protein_coding	35557	746	1022	1035.9	163.72	36.8312	9.85939	2.82322	1.07386	0.33277	0.367761	0.378668	0.364786	1.03805	1_1_4
Enh_229309	chr8	105552625	105557824	both	weak enhancer_type 7	5200	279	1760	1734.36	0	35.3198	27.4337	5.78482	1.58552	0.539919	0.615721	0.650447	0.600099	1.0839	1_1_4
Xrna_1502	chr6	104484268	104496076	-	Xrna	11809	80	580	581.604	0	10.2688	3.05767	1.52141	0.575536	0.178487	0.206478	0.219846	0.202201	1.08726	1_1_4
NCOA4	chr10	51565108	51590734	+	protein_coding	25627	6468	1960	1942.66	330.428	139.195	0	4.35353	2.01886	0.609763	0.689672	0.892051	0.625748	1.42558	1_1_4
PRPSAP2	chr17	18743398	18834600	+	protein_coding	91203	908	2150	2147.41	315.768	257.021	12.5569	8.05812	2.29653	0.680423	0.762363	0.98353	0.686104	1.4335	1_1_4
1874_HUVEC	chr9	66781098	66863343	-	vlinc	82246	2390	3037	3310.57	0	0	19.5268	8.09703	5.06041	0.99567	1.1753	1.02047	1.22623	0.832203	1_1_5	B
Xrna_505	chr13	83137626	83156055	+	Xrna	18430	309	910	956.233	52.5168	32.2628	20.3956	4.26641	1.32622	0.287628	0.339477	0.310206	0.347065	0.893796	1_1_5	B
2469_K562	chr13	69847636	69926950	+	vlinc	79315	4955	11900	12424.3	398.638	388.51	229.547	69.0108	18.2884	3.66679	4.41082	4.08788	4.50802	0.906802	1_1_5	B
GRIK1	chr21	30909254	31312351	-	protein_coding	403098	142	576	571.223	16.4851	14.8053	5.70088	1.90496	0.742997	0.187927	0.202793	0.188271	0.207343	0.908017	1_1_5	B
AC016205.1	chr18	36786888	37380282	-	lincRNA	593395	10916	35891	35462.4	1227.94	784.446	520.562	214.41	62.8296	10.2979	12.5897	11.7126	12.8549	0.911134	1_1_5	B
Xrna_1034	chr21	11184203	11188122	+	Xrna	3920	532	1699	1738.27	0	0	19.8017	4.66806	2.46264	0.591807	0.617109	0.593507	0.623589	0.951761	1_1_5	B
AL390334.1	chr14	27727923	28314492	-	transcribed_processed_pseudogene	586570	76274	164083	164950	2384.09	1857.58	1739.75	710.592	225.524	50.5423	58.5596	56.7174	59.1261	0.959261	1_1_5	B
MIR548XHG	chr21	19933583	20132321	-	lincRNA	198739	24146	60993	60623.7	1918.82	1499.84	951.898	329.979	102.403	19.3503	21.5223	20.9649	21.6702	0.967454	1_1_5	B
2190_K562	chr4	127245415	127878004	-	vlinc	632590	77702	233381	247318	3273.79	3216.16	2772.47	1014.64	299.634	68.6912	87.8015	86.2696	88.2117	0.977984	1_1_5	B
FRMD5	chr15	44162959	44487450	-	protein_coding	324492	1	797	828.092	21.1294	27.5235	9.77589	2.72863	1.02572	0.26027	0.293985	0.29158	0.294764	0.989199	1_1_5	B
1313_HepG2	chr14	66770191	66961201	-	vlinc	191011	256	952	941.145	25.5355	0	19.9486	3.83297	1.26066	0.287692	0.33412	0.331376	0.334532	0.990567	1_1_5	B
AP000561.1	chr21	23582258	23793139	+	lincRNA	210882	3245	12030	11915.3	409.929	368.361	219.74	66.631	18.2847	3.79554	4.23011	4.21158	4.22631	0.996515	1_1_5	B
KIAA1328	chr18	34409069	34812135	+	protein_coding	403067	3225	15430	15049.7	749.985	483.869	227.067	69.4172	21.6004	4.55252	5.34288	5.36226	5.32965	1.00612	1_1_5	B
Enh_70998	chr14	37542250	37544249	both	weak enhancer_type 7	2000	58	588	588.911	0	14.2674	7.76129	2.90353	1.0132	0.174081	0.209072	0.210197	0.207917	1.01097	1_1_5	B
HERC2P3	chr15	20584748	20711433	-	transcribed_unprocessed_pseudogene	126686	1268	2120	2224.45	95.7676	0	17.1723	9.64237	2.74691	0.713914	0.789711	0.799006	0.785117	1.01769	1_1_5	B
SLC25A21	chr14	37147636	37642071	-	protein_coding	494436	18222	69796	68313.3	2048.71	1618.18	1068.48	310.391	97.7711	20.4463	24.2522	24.5557	24.1221	1.01798	1_1_5	B
1339_HepG2	chr3	99873911	99980524	-	vlinc	106614	158	611	620.301	67.6513	13.4776	8.3951	1.87164	0.639484	0.178838	0.220216	0.22611	0.21864	1.03416	1_1_5	B
CHODL	chr21	19273580	19639690	+	protein_coding	366111	739	2434	2380.3	150.414	30.5551	46.9954	12.7553	4.18608	0.742723	0.84504	0.869314	0.836756	1.03891	1_1_5	B
NCAM2	chr21	22370633	22915650	+	protein_coding	545018	4956	13629	13214.1	632.443	411.903	287.838	88.1404	22.4804	4.04384	4.69121	4.86843	4.62902	1.05172	1_1_5	B
CTAGE5	chr14	39699435	39857717	+	protein_coding	158283	1234	2277	2251.11	200.614	70.3747	27.6677	8.74654	2.60869	0.698158	0.799177	0.831531	0.785368	1.05878	1_1_5	B
DUXAP9	chr14	19649976	19702990	+	transcribed_processed_pseudogene	53015	640	1056	1063.9	0	43.9428	10.6429	3.50076	1.45707	0.334603	0.377698	0.396874	0.371209	1.06914	1_1_5	B
AC027097.2	chr18	55306687	55405276	+	antisense_RNA	98590	43	565	555.149	28.9386	27.526	7.80586	2.91215	0.99639	0.16483	0.197086	0.207037	0.192884	1.07338	1_1_5	B
Enh_176708	chr4	127591351	127592350	both	weak enhancer_type 7	1000	463	730	767.002	0	13.4791	9.68136	3.02648	1.02328	0.208699	0.272297	0.28842	0.267529	1.07809	1_1_5	B
KLHL28	chr14	45393522	45511525	-	protein_coding	118004	620	1239	1242.86	125.188	75.5406	11.5984	4.1706	1.35558	0.390675	0.441233	0.467602	0.433258	1.07927	1_1_5	B
MNAT1	chr14	61201460	61436671	+	protein_coding	235212	1879	7863	7671.59	537.806	330.849	148.998	37.2959	10.9194	2.26892	2.72353	2.93353	2.65508	1.10488	1_1_5	B
Enh_108428	chr18	45439803	45445602	both	weak enhancer_type 7	5800	78	780	766.793	0	44.4284	9.18172	2.47654	0.845741	0.24688	0.272223	0.303326	0.263175	1.15256	1_1_5	B
Enh_148220	chr21	38751531	38753130	both	strong enhancer_type 4	1600	55	649	633.187	260.949	26.4962	8.72244	2.27926	0.832437	0.209127	0.224791	0.256929	0.215191	1.19396	1_1_5	B
LTN1	chr21	30300466	30365277	-	protein_coding	64812	5573	6501	6313.31	472.338	281.206	88.595	25.2099	7.60971	2.07222	2.24132	2.56057	2.13718	1.1981	1_1_5	B
USP16	chr21	30396950	30426809	+	protein_coding	29860	3395	4596	4403.65	551.114	222.16	57.3093	16.6067	5.83321	1.44628	1.56336	1.80829	1.48461	1.21802	1_1_5	B
THOC5	chr22	29901868	29951205	-	protein_coding	49338	4199	1136	1118.4	245.9	80.6942	21.0567	5.24837	2.00057	0.355079	0.397049	0.517215	0.356356	1.4514	1_1_5	B
hsa_piR_017033	chr20	17943355	17943384	-	piRNA	30	194	1121	1185.15	0	0	0	1.45126	0.327156	0.41886	0.420744	0.399279	0.426459	0.936267	1_2_1
SNORD96A	chr5	180668814	180668892	-	snoRNA	79	0	1231	1307.29	0	12.5327	5.40672	1.68212	0.394959	0.464854	0.464107	0.462931	0.463064	0.999712	1_2_1
SNORA84	chr9	95054743	95054875	-	snoRNA	133	642	646	670.27	0	0	1.26599	0.686932	0.189823	0.237982	0.237956	0.240681	0.23689	1.016	1_2_1
SNORA2A	chr12	49050431	49050565	-	snoRNA	135	11	569	578.625	0	0	1.07707	0.464597	0.128208	0.207686	0.20542	0.215371	0.202971	1.06109	1_2_1
SNORA40_1866	chr11	93468277	93468402	-	snoRNA	126	133	537	546.76	0	3.22709	1.20338	0.813232	0.225122	0.18987	0.194108	0.204156	0.190286	1.07289	1_2_1
Enh_239917	chr9	127999380	128001979	both	strong enhancer_type 4	2600	3416	683	677.785	189.781	15.6025	1.41499	0.748503	0.217853	0.238353	0.240624	0.255643	0.235465	1.08569	1_2_1
CALB1	chr8	91070836	91107703	-	protein_coding	36868	2559	1160	1145.31	125.09	43.466	3.77648	2.29064	0.657968	0.383253	0.406602	0.434629	0.397701	1.09285	1_2_1
Xrna_828	chr19	57807590	57815467	+	Xrna	7878	1623	1847	1871.42	101.395	38.7251	17.5593	4.71806	0.998743	0.643194	0.66438	0.71863	0.64604	1.11236	1_2_1
GPC5-IT1	chr13	93136859	93162347	+	sense_intronic	25489	572	1552	1547.04	91.2268	54.5258	9.75273	4.42102	0.915584	0.520889	0.549222	0.596835	0.532245	1.12136	1_2_1
Enh_49554	chr11	93468153	93468352	both	strong enhancer_type 4	200	281	623	630.587	0	13.4777	2.87122	1.51274	0.337056	0.212952	0.223867	0.245071	0.216446	1.13225	1_2_1
NXF1	chr11	62559595	62573774	-	protein_coding	14180	1794	2574	2574.46	117.818	78.7071	13.1215	4.58025	1.09535	0.885686	0.913971	1.0457	0.874822	1.19533	1_2_1
Xrna_451	chr13	19692687	19698152	+	Xrna	5466	96	1004	1016.85	0	42.9629	7.67847	2.29298	0.594053	0.346035	0.360996	0.413039	0.344181	1.20006	1_2_1
EML3	chr11	62369690	62380237	-	protein_coding	10548	1169	820	810.253	217.809	6.26686	2.51503	1.39574	0.4187	0.275869	0.287652	0.336382	0.272626	1.23386	1_2_1
IMPDH2	chr3	49061758	49066841	-	protein_coding	5084	6921	824	804.427	335.962	9.8715	4.96311	1.09314	0.27768	0.28065	0.285583	0.334621	0.269446	1.24188	1_2_1
QARS	chr3	49133365	49142568	-	protein_coding	9204	4279	691	680.196	153.883	31.7017	1.58362	1.09103	0.266875	0.234511	0.241479	0.289287	0.226945	1.2747	1_2_1
AL713998.1	chr6	68597538	68599231	-	lincRNA	1694	2863	5917	5834.36	1187.53	41.5717	38.743	10.1516	2.59489	1.99807	2.07128	2.47532	1.93849	1.27694	1_2_1
ORMDL1	chr2	190635049	190649097	-	protein_coding	14049	1207	1327	1285.26	303.985	53.336	12.2629	3.30619	0.722064	0.415141	0.456285	0.547111	0.428044	1.27816	1_2_1
Enh_40370	chr11	5288425	5292224	both	strong enhancer_type 4	3800	31055	567	564.903	0	17.2827	2.76774	0.952056	0.27179	0.19322	0.200549	0.24261	0.186801	1.29877	1_2_1
SMG1	chr16	18816175	18937776	-	protein_coding	121602	9084	7381	7404.66	568.384	272.816	69.0538	19.0927	4.33353	2.47552	2.62876	3.19334	2.4385	1.30955	1_2_1
GDI1	chrX	153665259	153671814	+	protein_coding	6556	751	796	788.542	0	13.7843	0.928821	1.20452	0.275085	0.277212	0.279944	0.341444	0.25986	1.31395	1_2_1
FLNC	chr7	128470431	128499328	+	protein_coding	28898	5083	878	854.434	148.436	29.5276	4.48014	1.49101	0.379058	0.291067	0.303336	0.372879	0.279193	1.33556	1_2_1
EDC4	chr16	67906926	67918406	+	protein_coding	11481	2026	848	861.93	143.824	38.7406	3.08251	1.29461	0.374717	0.297982	0.305998	0.385995	0.281693	1.37027	1_2_1
SAGE1	chrX	134971363	134995220	+	protein_coding	23858	1262	682	674.787	137.638	14.6149	3.16437	1.27666	0.354958	0.226946	0.239559	0.305284	0.217628	1.40278	1_2_1
TPP1	chr11	6633994	6640692	-	protein_coding	6699	1401	554	553.498	79.3472	15.3806	2.08916	0.974054	0.24441	0.190242	0.1965	0.252706	0.179114	1.41087	1_2_1
DYNC2LI1	chr2	44001178	44037149	+	protein_coding	35972	309	644	638.861	17.9417	27.0621	3.52564	1.49233	0.350605	0.208927	0.226805	0.294041	0.205471	1.43106	1_2_1
Xrna_873	chr2	76452786	76461601	+	Xrna	8816	115	808	829.554	0	14.804	7.15025	2.13969	0.559138	0.261643	0.294504	0.288895	0.297622	0.970679	1_2_2
FTX	chrX	73166390	73513409	-	lincRNA	347020	3456	25534	27768.2	893.978	470.677	331.119	99.9969	20.7784	8.73873	9.8581	9.81992	9.86744	0.995184	1_2_2
Enh_210865	chr7	22638676	22640475	both	weak enhancer_type 7	1800	79	535	534.14	0	27.1989	3.12512	1.34409	0.345668	0.175016	0.189627	0.19118	0.190133	1.0055	1_2_2
2125_K562	chr12	23138401	23664385	-	vlinc	525985	35541	90662	91225.2	1477.74	1478.07	907.951	376.017	74.3212	28.741	32.3863	33.3358	32.0418	1.04038	1_2_2
1096_HelaS3	chr6	141121236	141219567	-	vlinc	98332	3921	9924	9918.45	411.704	244.631	159.659	34.0053	7.19081	3.12334	3.52119	3.70999	3.45469	1.0739	1_2_2
ABI3BP	chr3	100468000	100712359	-	protein_coding	244360	198	748	750.984	25.7081	0	8.47917	1.6943	0.492939	0.240612	0.26661	0.286826	0.258884	1.10793	1_2_2
LINC01037	chr1	187412738	187446354	+	lincRNA	33617	855	2536	2529.31	127.022	64.1461	22.7683	5.96632	1.56843	0.813191	0.897943	0.977601	0.873128	1.11965	1_2_2
Enh_218548	chr7	110863565	110864564	both	strong enhancer_type 4	1000	334	674	693.347	0	0	3.94936	2.04658	0.450651	0.227596	0.246148	0.267808	0.237347	1.12834	1_2_2
Enh_40421	chr11	5520625	5523024	both	strong enhancer_type 4	2400	519	2290	2298.77	0	39.9532	31.2219	7.40857	1.75531	0.740119	0.816095	0.897309	0.789005	1.13727	1_2_2
CENPP	chr9	95087766	95382815	+	protein_coding	295050	3373	29899	29588.3	881.578	693.866	313.934	112.408	22.8833	9.45219	10.5043	11.5629	10.1488	1.13934	1_2_2
TEX21P	chr14	64808391	64854704	-	transcribed_unitary_pseudogene	46314	60	590	583.122	37.294	8.7316	7.34465	1.67765	0.417504	0.192772	0.207017	0.22955	0.197309	1.1634	1_2_2
MCM4	chr8	48872745	48890720	+	protein_coding	17976	10250	2729	2727.44	695.816	112.178	21.447	8.02113	1.85418	0.891763	0.968282	1.13623	0.913954	1.2432	1_2_2
TCP1	chr6	160199530	160210781	-	protein_coding	11252	17547	2568	2523.31	317.089	103.832	30.5305	7.79099	1.72249	0.808663	0.895813	1.06623	0.840554	1.26848	1_2_2
CCT6P1	chr7	65216129	65228341	+	transcribed_unprocessed_pseudogene	12213	325	703	694.088	163.189	0	3.46535	1.61008	0.432825	0.230225	0.246411	0.300278	0.228065	1.31663	1_2_2
AP001273.2	chr11	93474830	93545544	+	protein_coding	70715	48	883	856.142	38.6537	26.5758	9.69021	2.64998	0.603818	0.277359	0.303943	0.374389	0.282481	1.32536	1_2_2
AC138393.1_3253	chr1	224180445	224198314	+	transcribed_unprocessed_pseudogene	17870	401	899	891.669	0	35.4537	6.95704	2.05776	0.514488	0.290728	0.316555	0.389072	0.293465	1.32579	1_2_2
RPAIN	chr17	5322961	5336196	+	protein_coding	13236	852	1255	1247.77	270.993	83.523	4.14502	2.5932	0.757552	0.422344	0.442978	0.546384	0.40881	1.33652	1_2_2
RNF31	chr14	24615892	24629870	+	protein_coding	13979	779	851	838.322	194.195	59.2503	3.98936	1.99292	0.582632	0.279263	0.297616	0.368097	0.272832	1.34917	1_2_2
FOXRED1	chr11	126138950	126148026	+	protein_coding	9077	2347	1160	1119.6	186.081	88.6571	8.08144	3.45817	0.751555	0.364475	0.397473	0.510754	0.361677	1.41218	1_2_2
INTS2	chr17	59942728	60005377	-	protein_coding	62650	1276	1603	1563.5	203.939	64.9182	18.2014	5.17936	1.09831	0.513603	0.555064	0.713288	0.504831	1.41293	1_2_2
Enh_136926	chr2	198781356	198782555	both	weak enhancer_type 7	1200	159	789	789.681	0	6.09061	7.12927	2.24713	0.620668	0.240712	0.280348	0.255671	0.289863	0.882039	1_2_3
2338_K562	chr8	31064977	31301546	+	vlinc	236570	1635	13470	13916	354.274	148.05	117.44	56.143	12.4041	4.32571	4.94036	4.96648	4.91766	1.00993	1_2_3
994_H1-Esc	chrX	54594337	54670712	+	vlinc	76376	210	2139	2276.66	253.879	41.1863	33.955	7.89729	1.72384	0.718725	0.808246	0.832454	0.800096	1.04044	1_2_3
Enh_218550	chr7	110865165	110867764	both	weak enhancer_type 7	2600	356	2066	2032.56	0	24.9685	22.2228	7.23686	1.77433	0.634338	0.721588	0.753924	0.710302	1.06141	1_2_3
AC091489.1	chr16	18096663	18266920	-	lincRNA	170258	173	784	813.593	0	0	0	2.4882	0.714158	0.270959	0.288837	0.301844	0.283368	1.0652	1_2_3
AL357153.2	chr14	70892529	71014181	-	lincRNA	121653	157	785	781.121	46.3342	30.9365	10.0074	2.8375	0.664383	0.25141	0.277309	0.291412	0.272635	1.06887	1_2_3
Enh_218560	chr7	110952365	110954364	both	weak enhancer_type 7	2000	829	1816	1812.53	332.118	6.71114	26.9699	6.39831	1.57176	0.564107	0.643473	0.685266	0.627244	1.0925	1_2_3
IMMP2L	chr7	110303107	111202573	-	protein_coding	899467	78588	247805	247166	3175.37	3179.44	2328.12	1061.5	215.32	75.6973	87.7474	93.759	85.6929	1.09413	1_2_3
2286_K562	chr8	130394484	130603422	-	vlinc	208939	5183	23000	22884.7	580.914	434.868	271.893	106.845	21.044	7.00473	8.12439	8.71524	7.92846	1.09923	1_2_3
Enh_70324	chr14	31464250	31465849	both	weak enhancer_type 7	1600	38	530	520.362	0	35.6982	5.99302	1.86758	0.448579	0.168218	0.184736	0.201388	0.180718	1.11438	1_2_3
MPP5	chr14	67707826	67802536	+	protein_coding	94711	1144	2635	2572.92	234.865	163.232	30.8566	9.36488	2.26736	0.822764	0.913425	0.988676	0.885071	1.11706	1_2_3
THOC2	chrX	122734412	122866906	-	protein_coding	132495	13611	20574	21256.6	1326.6	603.282	252.486	82.8301	19.1476	6.50904	7.54641	8.27141	7.30593	1.13215	1_2_3
PLPP1	chr5	54720682	54830878	-	protein_coding	110197	33	900	929.322	65.9155	36.4424	14.6289	3.38663	0.752791	0.283383	0.329923	0.368572	0.31588	1.16681	1_2_3
Enh_146522	chr21	15900730	15901729	both	strong enhancer_type 4	1000	388	853	790.364	398.541	33.9926	9.54938	2.36436	0.68733	0.267697	0.280591	0.317505	0.266794	1.19007	1_2_3
Enh_108641	chr18	47015803	47017402	both	strong enhancer_type 4	1600	10782	633	607.623	391.424	25.4417	7.40602	1.81104	0.496596	0.200203	0.215715	0.249266	0.204181	1.22081	1_2_3
OR51I1	chr11	5461800	5462744	-	protein_coding	945	391	520	515.655	0	0	7.55931	1.6534	0.441767	0.163809	0.183065	0.211567	0.173156	1.22183	1_2_3
RBBP8	chr18	20378224	20606451	+	protein_coding	228228	3392	7391	6957.35	304.889	235.716	97.032	23.4804	6.34956	2.26459	2.46996	2.87681	2.33433	1.23239	1_2_3
RPL17	chr18	47014823	47018893	-	protein_coding	4071	10176	1642	1598.68	899.725	41.5796	19.2008	5.08021	1.26093	0.52731	0.567555	0.661998	0.536455	1.23402	1_2_3
Enh_120730	chr19	59056789	59058388	both	strong enhancer_type 4	1600	670	816	816.971	0	27.4039	2.33462	2.68932	0.713748	0.277051	0.290037	0.339682	0.274839	1.23593	1_2_3
KANSL1	chr17	44107282	44302755	-	protein_coding	195474	611	2466	2488.4	79.6559	89.9574	15.7881	8.21469	2.14405	0.814756	0.883416	1.03944	0.828119	1.25518	1_2_3
ZNF337	chr20	25654851	25677477	-	protein_coding	22627	567	1144	1146.62	207.168	22.9652	15.2036	3.2118	0.949748	0.383321	0.407067	0.492995	0.381199	1.29328	1_2_3
POLI	chr18	51795774	51847636	+	protein_coding	51863	478	814	794.615	64.7718	6.84781	16.2756	3.09113	0.676999	0.257456	0.2821	0.339822	0.262351	1.2953	1_2_3
STIM1	chr11	3875757	4114440	+	protein_coding	238684	2039	9309	8978.09	713.945	324.643	140.797	36.5029	7.63325	2.76837	3.18735	3.92931	2.94092	1.33608	1_2_3
Enh_113712	chr19	15432401	15433200	both	strong enhancer_type 4	800	11	507	474.586	0	6.64441	5.88867	1.34773	0.374311	0.158988	0.168485	0.2246	0.149702	1.50031	1_2_3
LINC01090	chr2	188577543	189249040	-	lincRNA	671498	746	2623	2665.61	96.8923	94.1335	42.8315	10.7287	2.19119	0.759734	0.946331	0.888471	0.964553	0.921122	1_2_4
KCNQ5	chr6	73331520	73908574	+	protein_coding	577055	15359	39736	39863.9	1326.47	884.894	618.739	205.266	42.0205	11.3379	14.1523	13.7554	14.249	0.965353	1_2_4
Xrna_1510	chr6	104639467	104766120	-	Xrna	126654	2190	10073	10197	268.518	222.046	179.525	54.0475	10.7271	2.94824	3.62009	3.52452	3.64501	0.966944	1_2_4
1354_HepG2	chr7	119087731	119547919	-	vlinc	460189	9956	37659	38542	853.598	648.647	518.74	167.499	40.7929	11.361	13.683	13.392	13.7596	0.973288	1_2_4
AL110292.1_3957	chr14	27305934	27629626	+	lincRNA	323693	6846	14508	14525.5	445.251	295.11	209.798	69.2581	16.4422	4.49277	5.15675	5.05992	5.18385	0.976092	1_2_4
AC004980.1_3621	chr7	76178677	76257299	+	transcribed_unprocessed_pseudogene	78623	5326	12194	12649	570.499	267.227	180.286	54.2527	11.9212	3.8357	4.49059	4.64609	4.42863	1.0491	1_2_4
Enh_136892	chr2	198746156	198747155	both	weak enhancer_type 7	1000	293	634	633.149	0	5.51912	4.74592	2.59316	0.582702	0.182956	0.224777	0.235451	0.221767	1.0617	1_2_4
ZFPM2	chr8	105602961	106816760	+	protein_coding	1213800	34007	89562	88398.5	2073.29	1417.35	1018.3	409	86.2784	26.1131	31.3828	33.88	30.5296	1.10974	1_2_4
Enh_54538	chr12	23455534	23457333	both	weak enhancer_type 7	1800	502	790	775.618	0	11.7668	16.1418	3.35581	0.775937	0.236717	0.275356	0.30011	0.26614	1.12764	1_2_4
USP35	chr11	77899858	77925757	+	protein_coding	25900	266	558	569.667	49.1263	33.0358	6.6512	2.05397	0.510781	0.177956	0.20224	0.220573	0.194505	1.13402	1_2_4
TYW1B	chr7	72023729	72298777	-	protein_coding	275049	703	3892	3990.08	237.424	95.0942	74.7195	17.142	3.97054	1.17291	1.41654	1.55964	1.36098	1.14597	1_2_4
Enh_136973	chr2	198861156	198862555	both	strong enhancer_type 4	1400	130	502	481.95	0	16.1398	5.61188	1.67745	0.453669	0.13838	0.171099	0.189837	0.164941	1.15094	1_2_4
Enh_136916	chr2	198766156	198767155	both	weak enhancer_type 7	1000	146	610	596.407	0	4.75853	4.87236	2.48978	0.557949	0.171328	0.211733	0.240149	0.203473	1.18025	1_2_4
Enh_136879	chr2	198733956	198734955	both	weak enhancer_type 6	1000	208	547	540.573	0	0	4.5772	1.86522	0.494143	0.157761	0.191911	0.219818	0.183101	1.20053	1_2_4
FAM177A1	chr14	35514113	35582336	+	protein_coding	68224	814	1169	1142.31	202.863	61.6888	17.0084	4.18252	1.20719	0.357325	0.405538	0.484661	0.379702	1.27642	1_2_4
HERC2	chr15	28356186	28567298	-	protein_coding	211113	7276	9720	9866.72	756.282	287.194	124.637	46.4299	10.4253	3.07718	3.50283	4.27321	3.25435	1.31308	1_2_4
Enh_219144	chr7	120645765	120648564	both	strong enhancer_type 4	2800	217	690	677.918	0	24.9778	6.57692	2.25082	0.586265	0.211822	0.240671	0.296922	0.220853	1.34443	1_2_4
SPAST	chr2	32288680	32382706	+	protein_coding	94027	1552	1828	1800.27	137.081	100.8	28.4657	7.31595	1.49473	0.521736	0.639121	0.808543	0.584197	1.38402	1_2_4
DOPEY2	chr21	37529080	37666572	+	protein_coding	137493	308	1005	920.06	179.391	38.7282	18.7159	4.20022	0.940332	0.292849	0.326635	0.457142	0.285545	1.60095	1_2_4
Xrna_494	chr13	69932866	69995861	+	Xrna_antisense	62996	1983	7507	7973.02	393.15	236.468	141.424	58.1911	15.4907	2.19119	2.83054	2.28191	3.00772	0.758683	1_2_5
CNBD1	chr8	87878670	88627447	+	protein_coding	748778	9	502	544.16	38.3436	15.5622	7.42808	2.37203	0.561639	0.154049	0.193185	0.162654	0.20393	0.797596	1_2_5
1125_HelaS3	chr14	59806004	59893596	-	vlinc	87593	24	995	1056.76	50.9262	13.8546	32.6463	6.84617	1.641	0.304551	0.375165	0.323714	0.3916	0.826644	1_2_5
APP	chr21	27252861	27543446	-	protein_coding	290586	5	2377	2443.72	203.705	75.0779	64.6439	17.1879	4.47766	0.739849	0.867556	0.762705	0.898607	0.848764	1_2_5
629_H1-Esc	chr18	39103947	39213462	-	vlinc	109516	564	1499	1464.26	264.445	95.0805	33.5717	11.6311	2.60189	0.409522	0.519833	0.466287	0.536402	0.869288	1_2_5
869_H1-Esc	chr13	55613472	56011924	+	vlinc	398453	13925	43967	46252.1	1406.31	1024.82	714.835	308.416	63.9837	13.5141	16.4202	14.794	16.9369	0.873476	1_2_5
1136_HelaS3	chr13	83302841	83652381	-	vlinc	349541	10547	30781	31862.5	1062.98	501.617	596.746	199.383	44.7496	9.32384	11.3116	10.1921	11.664	0.873805	1_2_5
1082_HelaS3	chr13	88341814	88467050	-	vlinc	125237	4027	14455	15023.5	515.532	607.876	350.704	102.619	20.3953	4.40809	5.33355	4.82407	5.49024	0.878664	1_2_5
2249_K562	chr21	30003627	30238462	-	vlinc	234836	182	1175	1194.14	84.4576	63.8417	35.8025	8.50642	2.12694	0.362558	0.423938	0.389155	0.434781	0.89506	1_2_5
Xrna_517	chr13	86439197	86485875	+	Xrna_antisense	46679	1284	7058	7282.96	336.868	159.739	98.4101	50.3299	10.3497	2.15078	2.58556	2.37182	2.64733	0.89593	1_2_5
3_GM12878	chr9	68988946	69065424	-	vlinc	76479	1106	1633	1760.13	0	0	12.8893	8.31243	2.00017	0.547137	0.624871	0.575637	0.640234	0.899103	1_2_5
Xrna_516	chr13	86418081	86437394	+	Xrna	19314	838	3402	3541.36	123.809	104.591	43.0771	22.9396	5.12411	1.04986	1.25723	1.16126	1.28844	0.901288	1_2_5
FAM155A	chr13	107815858	108519083	-	protein_coding	703226	6594	22790	23582.7	814.542	268.151	325.803	128	30.4613	6.99637	8.37221	7.74216	8.56809	0.903605	1_2_5
798_H1-Esc	chr6	125782342	125847846	-	vlinc	65505	440	1366	1366.86	107.2	57.3192	19.054	8.54141	1.86495	0.364899	0.485256	0.450346	0.4964	0.907224	1_2_5
PCDH9	chr13	66876966	67804577	-	protein_coding	927612	10716	34140	35023.1	1063.07	823.107	574.094	221.578	48.5082	10.0615	12.4337	11.5596	12.7208	0.90872	1_2_5
Xrna_519	chr13	86502062	86572158	+	Xrna_antisense	70097	1467	6142	6295.39	174.316	129.121	85.2197	31.6041	7.24289	1.95168	2.23496	2.08829	2.28527	0.913805	1_2_5
MIR4500HG	chr13	88079469	88323514	-	lincRNA	244046	1075	4852	5038.01	200.788	148.219	89.0274	30.4656	6.32904	1.50757	1.78857	1.68552	1.81771	0.927275	1_2_5
BCL2	chr18	60790579	60987361	-	protein_coding	196783	2782	10827	10450.4	637.816	532.581	246.495	79.4836	19.378	2.94907	3.71005	3.51051	3.77165	0.930761	1_2_5
116_GM12878	chr21	19858022	19933235	-	vlinc	75214	1023	3689	3635.28	373.441	81.417	107.044	24.2619	6.12166	1.12792	1.29058	1.21434	1.30239	0.932391	1_2_5
2336_K562	chr14	29299436	29646722	+	vlinc	347287	2767	8625	8669.03	455.002	408.224	197.24	48.0975	11.0646	2.56504	3.07763	2.92548	3.11918	0.937899	1_2_5
Xrna_515	chr13	86267719	86416937	+	Xrna_antisense	149219	9367	33685	34453	896.456	689.856	536.526	220.605	45.3093	10.3094	12.2313	11.6505	12.4101	0.938793	1_2_5
LINC00842	chr10	47011753	47174018	-	lincRNA	162266	2	679	729.672	39.1948	0	3.21517	3.71815	0.882804	0.218145	0.259044	0.246554	0.261903	0.941394	1_2_5
443_GM12878	chr14	46678822	46929895	+	vlinc	251074	0	1002	1012.5	48.9079	31.9478	24.1234	6.9451	1.50935	0.291357	0.359453	0.342255	0.363021	0.942797	1_2_5
Enh_227786	chr8	91291025	91292824	both	weak enhancer_type 7	1800	543	1101	1125.8	0	34.5506	6.43607	5.939	1.5589	0.32081	0.399676	0.381716	0.403596	0.945789	1_2_5
AL355478.1	chr13	69885465	69896233	+	lincRNA	10769	1314	2145	2225.87	185.041	101.729	37.5776	12.4629	2.82032	0.671866	0.790216	0.757588	0.800705	0.94615	1_2_5
Xrna_504	chr13	83113008	83134650	+	Xrna	21643	522	2047	2121.09	119.255	86.3506	23.2431	9.12338	2.45751	0.661213	0.753019	0.724978	0.762487	0.950808	1_2_5
2475_K562	chr13	83031753	83093618	+	vlinc	61866	3217	8749	8938.42	349.714	376.147	169.218	44.9982	11.37	2.7073	3.17327	3.05681	3.21432	0.950995	1_2_5
2417_K562	chr6	147980890	148577406	+	vlinc	596517	1099	8262	8392.8	348.17	329.87	179.69	44.8899	9.56006	2.29958	2.97957	2.86909	3.01359	0.952051	1_2_5
Enh_218551	chr7	110872565	110873164	both	weak enhancer_type 7	600	219	707	710.921	0	14.4848	6.08931	3.4437	0.8426	0.206939	0.252387	0.243393	0.254494	0.956383	1_2_5
LINC00534	chr8	91233716	91581546	+	lincRNA	347831	56663	150597	153104	2948.07	1826.19	1872.42	885.188	197.182	43.5323	54.3542	52.5264	54.896	0.956834	1_2_5
2454_K562	chr14	27381875	27874162	+	vlinc	492288	890	4287	4306.06	146.477	76.4827	72.6884	27.7801	5.90634	1.26511	1.52872	1.48245	1.54338	0.960522	1_2_5
2333_K562	chr14	27312653	27375607	+	vlinc	62955	3828	9157	9113.76	555.006	316.745	175.862	51.8966	10.8874	2.77467	3.23552	3.14817	3.26132	0.965306	1_2_5
2166_K562	chr15	87781473	88247504	-	vlinc	466032	5099	18423	19440.5	650.343	652.403	458.56	136.892	32.1785	5.54316	6.90167	6.74893	6.95129	0.970889	1_2_5
Xrna_520	chr13	86575726	86598735	+	Xrna	23010	294	1812	1848.64	85.7769	18.4459	26.8694	9.69968	2.23819	0.569011	0.656295	0.64368	0.660419	0.974654	1_2_5
AL133372.2	chr14	30421603	30766249	-	lincRNA	344647	3420	7110	7103.5	442.902	276.712	203.014	47.0994	9.99289	2.02997	2.52185	2.47972	2.53779	0.977117	1_2_5
Xrna_356	chr11	109498430	109617174	-	Xrna_antisense	118745	1435	8645	8794.34	408.83	360.209	176.897	47.0748	10.8488	2.5383	3.12212	3.06836	3.13519	0.978683	1_2_5
Enh_176706	chr4	127582751	127586750	both	weak enhancer_type 7	4000	802	2803	2949.3	199.271	24.4899	34.7812	14.7546	3.64652	0.813128	1.04704	1.03214	1.05173	0.981368	1_2_5
LINC02476	chr7	119344610	119547429	-	lincRNA	202820	35600	101877	103809	2796.64	2618.69	1936.93	563.415	115.209	29.8916	36.8538	36.5328	36.9028	0.989972	1_2_5
AP001347.1	chr21	15399742	15516789	+	antisense_RNA	117048	1682	7892	7845.18	739.795	547.58	139.335	43.229	9.67158	2.54653	2.78515	2.77289	2.78472	0.995751	1_2_5
2183_K562	chr7	119103172	119590926	-	vlinc	487755	516	1552	1576.89	29.6616	31.1263	31.2658	7.10803	1.67162	0.460825	0.55982	0.558745	0.55982	0.99808	1_2_5
LINC01687	chr21	23381263	23470778	-	lincRNA	89516	1209	3295	3297.4	193.988	152.703	64.486	19.4433	4.10859	1.05426	1.17062	1.16789	1.16916	0.998906	1_2_5
SAMD4A	chr14	55033815	55260033	+	protein_coding	226219	266	3542	3548.42	267.092	136.662	48.8819	18.7428	4.82532	1.05732	1.25974	1.25783	1.25856	0.999421	1_2_5
TOGARAM1	chr14	45431411	45543634	+	protein_coding	112224	1347	4275	4178.3	514.535	222.846	110.922	27.2851	6.04983	1.20208	1.48336	1.49205	1.48435	1.00518	1_2_5
Enh_176700	chr4	127532951	127533950	both	weak enhancer_type 7	1000	140	748	789.567	0	30.9458	5.31524	3.82003	1.12807	0.208319	0.280308	0.282407	0.279453	1.01057	1_2_5
ME2	chr18	48405104	48480627	+	protein_coding	75524	2687	2654	2618.66	279.983	197.031	62.9973	15.8938	3.40374	0.787683	0.929663	0.933805	0.923988	1.01063	1_2_5
STON2	chr14	81727000	81902809	-	protein_coding	175810	24093	44191	43891.8	3258.11	2406.72	1021.83	345.668	81.8173	11.9724	15.5822	15.8352	15.4875	1.02245	1_2_5
TCF4	chr18	52889562	53332018	-	protein_coding	442457	14001	31199	30338.6	1471.78	1112.29	753.12	210.673	43.1217	8.84795	10.7707	10.9481	10.6988	1.0233	1_2_5
NUBPL	chr14	31959162	32330430	+	protein_coding	371269	1500	6445	6383.66	460.933	216.456	144.714	35.5893	7.35449	1.89401	2.26629	2.32134	2.24379	1.03456	1_2_5
Enh_148304	chr21	39447331	39449530	both	weak enhancer_type 7	2200	56	607	570.312	215.661	14.2406	14.8745	2.98566	0.83074	0.182537	0.202469	0.208267	0.201009	1.03611	1_2_5
GABPA	chr21	27106881	27144771	+	protein_coding	37891	1801	2354	2298.04	179.323	159.966	42.6257	11.931	2.57336	0.743083	0.815839	0.840453	0.806197	1.04249	1_2_5
2701_NHEK	chr21	23572910	23673297	+	vlinc	100388	7704	19554	19185.9	659.041	559.319	421.949	126.647	29.3942	6.0539	6.81128	7.03978	6.74061	1.04438	1_2_5
DNAJC3	chr13	96329393	96447243	+	protein_coding	117851	1900	4497	4636	532.508	329.294	135.037	31.4599	6.50916	1.32316	1.64585	1.71684	1.62502	1.05651	1_2_5
BRMS1L	chr14	36295524	36401531	+	protein_coding	106008	238	1224	1227.66	144.585	30.0528	26.2639	5.63845	1.32323	0.377848	0.435836	0.453423	0.428448	1.05829	1_2_5
2375_K562	chr8	91233625	91636162	+	vlinc	402538	410	1204	1222.89	35.3387	33.7987	19.4983	5.23487	1.30005	0.362688	0.434145	0.465169	0.422472	1.10106	1_2_5
TXNL1	chr18	54264439	54318831	-	protein_coding	54393	2602	2719	2649.86	305.761	118.821	44.7372	16.6553	3.44436	0.806281	0.940739	1.01516	0.917045	1.10699	1_2_5
AL450332.1	chr6	125691180	125766329	-	lincRNA	75150	211	650	634.06	22.2235	25.6215	12.4071	3.37945	0.796978	0.174714	0.2251	0.2444	0.219277	1.11458	1_2_5
Xrna_775	chr18	64419670	64430435	-	Xrna	10766	160	542	526.454	0	8.72995	8.03419	2.43711	0.695486	0.164465	0.186899	0.208295	0.179446	1.16077	1_2_5
SCFD1	chr14	31091318	31205018	+	protein_coding	113701	3096	7896	7691.54	525.195	329.049	158.657	36.9055	8.75017	2.36054	2.73061	3.06139	2.61402	1.17114	1_2_5
Enh_164987	chr3	152039311	152040510	both	strong enhancer_type 5	1200	192	580	592.08	0	7.36173	9.03261	2.317	0.600084	0.171975	0.210197	0.238415	0.20092	1.18662	1_2_5
Enh_71026	chr14	37614050	37615649	both	weak enhancer_type 7	1600	23	577	537.594	0	20.1255	9.497	3.69676	0.868525	0.155757	0.190854	0.216685	0.182205	1.18924	1_2_5
GCH1	chr14	55308726	55369570	-	protein_coding	60845	410	794	773.245	155.679	69.8459	13.4225	3.80033	0.847058	0.236018	0.274513	0.322819	0.258086	1.25082	1_2_5
Enh_48791	chr11	78074153	78076752	both	weak enhancer_type 7	2600	37	560	551.22	0	43.9639	10.2776	2.72749	0.59776	0.163809	0.195691	0.243002	0.180718	1.34465	1_2_5
Enh_71029	chr14	37622250	37623449	both	weak enhancer_type 7	1200	40	542	520.229	0	36.0761	16.5035	3.86346	1.01659	0.141831	0.184689	0.230501	0.168982	1.36406	1_2_5
CD36	chr7	79998891	80308593	+	protein_coding	309703	718	931	919.111	38.692	61.3012	5.74092	3.14588	0.52078	0.297452	0.326298	0.339934	0.322097	1.05538	1_3_1
Xrna_1254	chr4	134178414	134184687	-	Xrna	6274	2338	584	598.248	139.145	8.73021	5.86364	1.41586	0.231245	0.204137	0.212387	0.223369	0.208311	1.07229	1_3_1
RPLP1	chr15	69745123	69748533	+	protein_coding	3411	8481	1639	1658.88	500.743	75.5519	18.7969	5.51479	0.95251	0.553804	0.588926	0.631011	0.574306	1.09874	1_3_1
Xrna_1356	chr5	86672998	86685027	-	Xrna_antisense	12030	706	2147	2213.36	195.618	76.2975	25.356	7.60111	1.33206	0.715656	0.785776	0.849094	0.762809	1.11311	1_3_1
SGK1	chr6	134490384	134639250	-	protein_coding	148867	631	1501	1537.87	78.4268	47.2643	18.879	4.63541	0.803719	0.504518	0.545968	0.590935	0.530139	1.11468	1_3_1
AC104986.2	chr8	100008991	100025272	-	lincRNA	16282	169	772	757.266	74.607	20.3109	7.09496	1.93218	0.396469	0.253134	0.26884	0.295803	0.26072	1.13456	1_3_1
EPM2AIP1	chr3	37026534	37034659	-	protein_coding	8126	1998	2051	2060.21	406.524	70.056	22.1735	6.77513	1.13459	0.670739	0.731405	0.814751	0.703233	1.15858	1_3_1
TMEM267	chr5	43444354	43483995	-	protein_coding	39642	549	2871	2802.84	232.743	141.257	38.3372	10.3132	1.70965	0.903188	0.99505	1.14694	0.944817	1.21393	1_3_1
PCED1A	chr20	2815960	2821836	-	protein_coding	5877	442	602	588.057	119.522	38.1606	3.39682	1.40593	0.273537	0.201633	0.208769	0.247868	0.196467	1.26162	1_3_1
PLXNA3	chrX	153686621	153706118	+	protein_coding	19498	548	1393	1396.85	150.883	49.96	9.76096	2.96408	0.535246	0.482401	0.495901	0.594318	0.464095	1.2806	1_3_1
CREBZF	chr11	85370752	85393951	-	protein_coding	23200	2459	3019	2935.05	255.826	139.513	34.0386	10.065	1.78659	0.959772	1.04198	1.25936	0.972545	1.29492	1_3_1
ANKRD36	chr2	97779233	97930258	+	protein_coding	151026	3556	4382	4353.17	171.738	0	62.5776	15.5999	2.55109	1.39039	1.54544	1.87564	1.44101	1.30161	1_3_1
PLXNB1	chr3	48445261	48471460	-	protein_coding	26200	151	505	495.33	170.263	17.6569	5.59751	1.56036	0.264943	0.160535	0.175849	0.217301	0.163454	1.32943	1_3_1
CDK2	chr12	56360553	56366568	+	protein_coding	6016	1979	688	665.924	104.137	32.4705	1.79324	1.41754	0.240614	0.230018	0.236413	0.304556	0.213686	1.42525	1_3_1
LINC00342	chr2	96472866	96481963	-	lincRNA	9098	157	692	717.279	431.796	41.7586	9.66055	2.91491	0.48516	0.221718	0.254644	0.239059	0.257567	0.928143	1_3_2
Xrna_454	chr13	20191098	20203512	+	Xrna	12415	231	995	1010.81	0	12.1486	9.77745	2.90912	0.618505	0.341994	0.358854	0.366419	0.356284	1.02844	1_3_2
PGRMC2	chr4	129190392	129209984	-	protein_coding	19593	604	729	732.386	134.659	21.6455	11.9296	2.50695	0.432146	0.234929	0.260008	0.273793	0.254422	1.07614	1_3_2
2149_K562	chr17	67960662	68125237	-	vlinc	164576	968	3385	3414.93	154.196	136.38	38.545	14.5145	2.50028	1.11043	1.21235	1.30397	1.18053	1.10456	1_3_2
CIR1	chr2	175212750	175260443	-	protein_coding	47694	417	1422	1397.55	123.788	101.172	17.7977	5.80019	0.940603	0.425994	0.496151	0.534638	0.481762	1.10976	1_3_2
TSPAN13	chr7	16793160	16824161	+	protein_coding	31002	1743	2274	2227.71	218.646	112.573	36.076	8.893	1.5757	0.702317	0.79087	0.862267	0.767611	1.12331	1_3_2
AC093157.1_3213	chr1	101491434	101552824	+	antisense_RNA	61391	571	1691	1717.98	76.7006	57.5279	24.9251	6.54765	1.09323	0.537115	0.609907	0.679393	0.58787	1.15569	1_3_2
AGAP6	chr10	51741950	51770259	+	protein_coding	28310	404	1217	1202.09	0	9.68011	2.08076	3.96007	0.841236	0.396085	0.426761	0.47767	0.412313	1.15851	1_3_2
FRZB	chr2	183698002	183731890	-	protein_coding	33889	448	1275	1273.22	89.6094	45.2626	17.0707	4.54934	0.866283	0.392271	0.452013	0.505804	0.431879	1.17117	1_3_2
FAR2P4	chr2	132036863	132066641	+	transcribed_unprocessed_pseudogene	29779	0	1479	1475.23	0	39.8601	10.6382	4.88361	0.926238	0.467857	0.523727	0.594654	0.501346	1.18612	1_3_2
DMTF1	chr7	86781677	86825653	+	protein_coding	43977	4464	7807	7745.32	313.756	338.38	102.188	28.7388	4.96369	2.49041	2.7497	3.14023	2.615	1.20086	1_3_2
ZBTB11	chr3	101367733	101396339	-	protein_coding	28607	3553	2942	2928.48	390.844	101.033	33.6825	9.75185	1.94692	0.926604	1.03965	1.19051	0.990758	1.20162	1_3_2
Xrna_662	chr16	16629928	16634102	+	Xrna	4175	475	1825	1855.42	0	73.0878	12.1869	7.22799	1.23798	0.616049	0.6587	0.757224	0.625856	1.2099	1_3_2
HDHD5	chr22	17618401	17646177	-	protein_coding	27777	891	1058	1039.38	354.004	33.0442	12.4446	3.5804	0.74759	0.353284	0.368994	0.421904	0.347854	1.21288	1_3_2
NHLRC3	chr13	39612443	39624246	+	protein_coding	11804	486	798	799.967	93.2508	0	7.51046	2.99424	0.542544	0.264118	0.284	0.329754	0.271005	1.21678	1_3_2
CDC14B	chr9	99252523	99382112	-	protein_coding	129590	722	3029	2956.66	347.456	177.864	36.5587	10.6439	2.16407	0.937472	1.04966	1.21596	0.995166	1.22187	1_3_2
CLHC1	chr2	55401927	55459699	-	protein_coding	57773	329	2116	2087.63	199.127	100.461	30.0802	7.48691	1.25888	0.653527	0.74114	0.866014	0.702946	1.23198	1_3_2
2197_K562	chr6	140381191	140469593	-	vlinc	88403	3011	8617	8366.76	451.109	338.031	109.998	28.3432	5.59718	2.66485	2.97032	3.47776	2.81201	1.23675	1_3_2
2445_K562	chr16	16660342	16734998	+	vlinc	74657	924	9687	9761.48	332.918	42.7038	95.2983	41.1012	6.70853	3.22047	3.46547	4.14722	3.23336	1.28264	1_3_2
KIAA1191	chr5	175773064	175788971	-	protein_coding	15908	899	895	909.376	163.44	63.399	8.43868	2.83125	0.533663	0.294749	0.322842	0.392735	0.298482	1.31578	1_3_2
DPY19L4	chr8	95731931	95806064	+	protein_coding	74134	792	1515	1468.6	113.951	31.8906	25.8463	5.72875	1.08893	0.462894	0.521376	0.642896	0.483822	1.32879	1_3_2
WTAP	chr6	160146617	160177351	+	protein_coding	30735	3322	4441	4352.86	746.033	216.15	58.6249	18.0343	3.1009	1.36224	1.54533	1.89798	1.42826	1.32887	1_3_2
NOTCH2NL	chr1	145209119	145291972	+	protein_coding	82854	0	1385	1368.76	24.5594	17.7027	16.3886	5.48544	0.921217	0.434936	0.48593	0.607938	0.446867	1.36045	1_3_2
ANKRD19P	chr9	95571670	95650975	+	transcribed_unprocessed_pseudogene	79306	342	1473	1421.67	190.523	51.6283	24.7957	5.72561	0.928448	0.454835	0.504714	0.638394	0.458684	1.3918	1_3_2
Enh_104963	chr17	79651396	79652795	both	strong enhancer_type 4	1400	279	572	547.728	0	5.8867	2.31994	1.67013	0.332494	0.186897	0.194451	0.250161	0.176301	1.41894	1_3_2
PDXDC1	chr16	15068448	15233196	+	protein_coding	164749	1721	1888	1876.16	191.179	49.1691	30.3415	6.80822	1.19195	0.609841	0.666064	0.855722	0.60181	1.42191	1_3_2
CNTNAP2	chr7	145813094	148118090	+	protein_coding	2304997	458	2212	2334.6	70.6929	66.8131	34.7361	10.3862	1.78609	0.67152	0.828816	0.785778	0.844227	0.930766	1_3_3
Enh_246117	chrX	73497276	73498875	both	weak enhancer_type 7	1600	56	560	605.991	0	16.8938	3.94346	2.54355	0.497289	0.190184	0.215136	0.2081	0.218694	0.951555	1_3_3
Enh_136876	chr2	198731156	198732355	both	weak enhancer_type 7	1200	188	638	626.279	0	0	8.24741	2.42014	0.507021	0.186833	0.222338	0.214784	0.223756	0.959901	1_3_3
1254_HelaS3	chr4	134184714	134388579	+	vlinc	203866	5127	13873	14450.6	499.442	303.28	194.175	64.2374	11.8969	4.36101	5.13016	5.00504	5.17006	0.968083	1_3_3
Enh_136956	chr2	198833556	198835155	both	strong enhancer_type 5	1600	255	584	568.13	0	11.0149	8.27008	2.2176	0.443718	0.169777	0.201694	0.19957	0.201153	0.99213	1_3_3
AC087235.1	chr12	23334268	23404433	-	lincRNA	70166	10539	21679	21939.3	475.813	386.209	262.548	103.734	19.7932	6.81976	7.78876	7.77503	7.79054	0.998008	1_3_3
Enh_210861	chr7	22622476	22624075	both	weak enhancer_type 7	1600	178	592	596.274	0	25.0552	9.96674	2.98154	0.485066	0.183278	0.211686	0.212602	0.210999	1.0076	1_3_3
2227_K562	chr7	9889968	10125252	-	vlinc	235285	30887	112898	113531	2421.48	2198.62	1639.01	586.514	101.362	34.329	40.3051	40.5103	40.1889	1.008	1_3_3
F3	chr1	94994781	95007356	-	protein_coding	12576	19	1435	1484.26	215.815	23.3457	20.8813	5.27978	1.03381	0.459613	0.526934	0.529184	0.52488	1.0082	1_3_3
AC007319.1	chr2	187867947	188419390	+	antisense_RNA	551444	539	1358	1370.62	33.6061	95.483	23.6683	6.20064	1.06517	0.396922	0.48659	0.493387	0.482971	1.02157	1_3_3
Enh_136940	chr2	198800756	198802555	both	weak enhancer_type 7	1800	148	866	859.103	0	6.0903	2.04597	3.28314	0.626106	0.265519	0.304994	0.309814	0.300524	1.03091	1_3_3
PLCL1	chr2	198669426	199437305	+	protein_coding	767880	40536	124277	122743	2351.72	1907.42	1298.64	562.375	103.769	35.2932	43.5756	44.7837	43.1166	1.03866	1_3_3
180_GM12878	chr10	81470483	81520484	-	vlinc	50002	0	1439	1487.83	58.4585	0	27.6645	6.31165	1.18748	0.470165	0.528201	0.541434	0.521118	1.03899	1_3_3
OR51A10P	chr11	5489716	5490652	-	unitary_pseudogene	937	0	786	801.751	0	45.2757	10.8532	3.27917	0.667364	0.252043	0.284633	0.295999	0.280663	1.05464	1_3_3
Enh_136873	chr2	198719956	198721155	both	weak enhancer_type 7	1200	383	613	603.885	0	5.89974	5.54873	2.59732	0.456261	0.182569	0.214388	0.224096	0.211921	1.05745	1_3_3
Enh_154387	chr3	6579401	6582000	both	weak enhancer_type 7	2600	98	655	673.326	0	9.871	5.36007	2.24642	0.478766	0.213157	0.23904	0.250525	0.234659	1.06761	1_3_3
Enh_218561	chr7	110958365	110959964	both	weak enhancer_type 7	1600	440	1508	1493.73	0	18.7918	21.9196	7.01532	1.26575	0.460449	0.530296	0.556284	0.517534	1.07487	1_3_3
AP005230.1	chr18	1883525	2489425	-	lincRNA	605901	157	856	842.819	31.58	32.0766	12.7875	3.05399	0.636637	0.272772	0.299213	0.315631	0.293321	1.07606	1_3_3
Xrna_1566	chr7	9780098	9786182	-	Xrna_antisense	6085	397	1435	1448.81	0	52.949	20.5827	6.84638	1.13889	0.450309	0.514349	0.543447	0.504194	1.07785	1_3_3
Enh_40419	chr11	5518825	5520424	both	strong enhancer_type 4	1600	407	1524	1516.47	450.731	99.5035	22.0179	6.81776	1.26687	0.473557	0.538368	0.568589	0.527452	1.07799	1_3_3
Xrna_575	chr14	48223898	48233359	-	Xrna_antisense	9462	148	684	679.455	106.303	30.7449	11.1835	3.439	0.575118	0.215861	0.241217	0.256817	0.237302	1.08224	1_3_3
Xrna_1541	chr6	142142021	142190101	-	Xrna	48081	1789	5513	5470.17	295.639	237.616	104.179	24.9485	4.58055	1.65884	1.94199	2.06231	1.90388	1.08322	1_3_3
Xrna_1355	chr5	86660267	86671113	-	Xrna_antisense	10847	373	1041	1060.4	80.4826	65.8588	10.6195	3.85079	0.819693	0.329982	0.376459	0.402803	0.369678	1.08961	1_3_3
Enh_231378	chr8	130579619	130582018	both	strong enhancer_type 4	2400	155	770	779.091	0	25.0624	11.9239	3.18476	0.582044	0.246777	0.276589	0.295523	0.269742	1.09558	1_3_3
PITPNC1	chr17	65373397	65693377	+	protein_coding	319981	38	1270	1312.74	164.414	41.8415	24.6867	5.54873	0.935553	0.409203	0.466041	0.501973	0.45106	1.11287	1_3_3
2636_NHEK	chr2	183732785	183789399	-	vlinc	56615	418	2219	2215.13	235.507	88.2634	48.8802	10.8725	1.7437	0.64151	0.786403	0.850549	0.760122	1.11896	1_3_3
1065_HelaS3	chr18	20448314	20504814	-	vlinc	56501	240	957	928.373	59.1251	9.49021	9.22163	3.77627	0.685097	0.308874	0.329586	0.361608	0.319589	1.13148	1_3_3
1386_HepG2	chr1	206076932	206137829	-	vlinc	60898	179	630	627.911	0	0	14.8558	2.97078	0.498591	0.187007	0.222917	0.243561	0.215227	1.13165	1_3_3
Enh_231368	chr8	130569019	130572818	both	strong enhancer_type 4	3800	544	1209	1214.22	0	10.0632	17.3898	4.70856	1.00919	0.381757	0.431066	0.473139	0.417545	1.13315	1_3_3
229_GM12878	chr8	130510042	130567189	-	vlinc	57148	4214	14823	14728.2	336.902	259.743	155.486	75.4261	12.2874	4.57622	5.22873	5.74633	5.05829	1.13602	1_3_3
2501_K562	chr6	140543383	141001855	+	vlinc	458473	5671	17965	17533.2	530.009	311.248	294.754	86.3504	15.1933	5.22367	6.22453	6.83806	6.01599	1.13665	1_3_3
DECR1	chr8	91013633	91064320	+	protein_coding	50688	3551	4431	4359.58	338.548	230.628	56.0541	21.1427	3.68235	1.34456	1.54772	1.71105	1.48998	1.14837	1_3_3
Enh_136942	chr2	198802756	198804155	both	weak enhancer_type 7	1400	263	827	812.967	0	16.7143	9.49376	2.84215	0.603442	0.248077	0.288615	0.321784	0.277805	1.15831	1_3_3
Enh_136930	chr2	198790756	198793755	both	strong enhancer_type 5	3000	609	1349	1313.48	158.151	15.6073	14.3851	5.07451	1.02935	0.394984	0.466304	0.529772	0.446231	1.18721	1_3_3
DPY30	chr2	32092878	32264881	-	protein_coding	172004	2839	769	771.443	63.0243	37.9635	10.189	3.1007	0.539699	0.231409	0.273873	0.311912	0.261571	1.19245	1_3_3
RABGAP1L	chr1	174128548	174964445	+	protein_coding	835898	9648	48272	47408.7	1627.3	1094.07	564.999	218.761	37.3616	13.6986	16.8308	19.6151	15.9219	1.23196	1_3_3
PEX1	chr7	92116334	92157845	-	protein_coding	41512	980	903	878.441	192.964	41.3604	11.2846	3.54536	0.641482	0.274542	0.311859	0.365076	0.295686	1.23467	1_3_3
Xrna_1534	chr6	140469621	140482965	+	Xrna_antisense	13345	714	2354	2259.39	227.573	121.476	41.1958	10.8187	1.85103	0.686402	0.802115	0.947816	0.753842	1.25732	1_3_3
GPATCH11	chr2	37311594	37326387	+	protein_coding	14794	918	516	506.47	0	7.82911	8.03157	1.96286	0.406937	0.150396	0.179804	0.211316	0.167871	1.2588	1_3_3
ING3	chr7	120590803	120617270	+	protein_coding	26468	889	866	840.352	128.357	19.6345	19.5196	3.85343	0.665614	0.257641	0.298337	0.355372	0.277195	1.28203	1_3_3
2459_K562	chr15	34942440	35038126	+	vlinc	95687	1349	2979	2973.74	359.144	112.807	58.0167	15.2116	2.5794	0.933973	1.05572	1.27203	0.984765	1.29171	1_3_3
ACSM3	chr16	20621565	20808903	+	protein_coding	187339	831	720	712.496	35.3733	15.4071	17.1173	3.46639	0.586885	0.225313	0.252947	0.303661	0.2337	1.29936	1_3_3
NEB	chr2	152341850	152591001	-	protein_coding	249152	1549	1003	978.247	53.6119	50.8767	16.8228	4.1316	0.722122	0.288389	0.347292	0.423498	0.323092	1.31077	1_3_3
2282_K562	chr2	112364763	112523348	-	vlinc	158586	95	609	599.88	38.912	0	13.4636	2.73589	0.452529	0.176367	0.212966	0.26104	0.197372	1.32258	1_3_3
NFRKB	chr11	129733531	129765485	-	protein_coding	31955	4955	4419	4310.33	755.562	236.792	87.5912	20.9038	3.47673	1.33132	1.53023	1.87695	1.41863	1.32307	1_3_3
Enh_194962	chr6	20457622	20459621	both	strong enhancer_type 4	2000	53	665	649.489	0	16.8968	10.7714	2.72522	0.454647	0.204524	0.230578	0.280281	0.211742	1.32369	1_3_3
DHX33	chr17	5344232	5372380	-	protein_coding	28149	888	1092	1068.56	454.477	76.8799	19.553	5.22738	0.848971	0.338021	0.379356	0.475572	0.348517	1.36456	1_3_3
PDE4D	chr5	58264865	59817947	-	protein_coding	1553083	51	9418	10297.9	324.049	262.061	186.033	46.793	9.34794	2.89104	3.65591	3.13545	3.81458	0.821965	1_3_4
Enh_136863	chr2	198686356	198687155	both	strong enhancer_type 4	800	225	660	661.711	0	0	5.86673	2.97289	0.613225	0.189934	0.234917	0.206813	0.242641	0.852341	1_3_4
KANTR	chrX	53123327	53200096	+	protein_coding	76770	630	2276	2528.5	244.647	248.294	48.1757	14.4649	2.39358	0.741232	0.897653	0.80404	0.92578	0.868501	1_3_4
Enh_180539	chr5	19097644	19099243	both	strong enhancer_type 5	1600	231	802	819.647	0	18.2199	10.9259	3.58218	0.712125	0.248528	0.290987	0.265907	0.298598	0.890517	1_3_4
TARID	chr6	133823390	134213940	-	antisense_RNA	390551	3	504	557.881	47.4335	23.536	12.4007	3.03869	0.515845	0.157355	0.198056	0.185978	0.202685	0.917572	1_3_4
Xrna_263	chr11	21719536	21737020	-	Xrna	17485	527	1101	1127.47	56.4406	62.4387	23.9656	5.65716	0.956131	0.346977	0.400269	0.375228	0.408111	0.919427	1_3_4
1232_HelaS3	chr6	81056777	81168064	+	vlinc	111288	1019	4302	4397.48	193.554	161.834	93.5271	22.0937	4.1054	1.29545	1.56117	1.49112	1.58234	0.942355	1_3_4
Xrna_1363	chr5	119242103	119252732	+	Xrna	10630	271	727	738.117	0	27.1387	6.11714	3.18165	0.676888	0.222766	0.262042	0.253378	0.266033	0.95243	1_3_4
PRR16	chr5	119799973	120023027	+	protein_coding	223055	294	3241	3355.47	163.99	195.517	56.5688	19.0302	3.05879	0.97214	1.19124	1.14811	1.20327	0.954161	1_3_4
Enh_136972	chr2	198859556	198861155	both	strong enhancer_type 5	1600	144	672	650.931	0	18.039	8.58659	3.49415	0.570996	0.186057	0.23109	0.222922	0.232984	0.956814	1_3_4
AL354994.1	chr13	86634948	86745025	+	lincRNA	110078	264	1347	1375.74	113.616	89.1047	19.0987	7.14734	1.18269	0.433095	0.488409	0.480718	0.491966	0.977137	1_3_4
Xrna_869	chr2	76231106	76297329	+	Xrna	66224	4210	15696	15975.7	552.803	249.186	225.594	75.4907	14.5511	4.54678	5.67161	5.62635	5.68144	0.990304	1_3_4
Xrna_766	chr18	63774530	63827731	-	Xrna	53202	2528	8332	8395.08	639.953	305.358	155.62	38.441	7.80955	2.67666	2.98037	2.95965	2.98509	0.991476	1_3_4
UBA6-AS1	chr4	68566998	68946670	+	antisense_RNA	379673	1090	3186	3375.4	181.868	59.334	51.993	18.9838	3.17414	0.962904	1.19831	1.19241	1.2003	0.993432	1_3_4
2426_K562	chr2	187867860	188271923	+	vlinc	404064	1598	6065	6132.2	240.845	199.117	110.459	28.9694	5.64634	1.69622	2.17702	2.17096	2.17492	0.998181	1_3_4
Enh_136992	chr2	198917356	198922555	both	weak enhancer_type 7	5200	495	1011	990.185	0	49.9275	16.2661	4.88044	0.840785	0.2849	0.35153	0.349946	0.349556	1.00112	1_3_4
Enh_136874	chr2	198722156	198723955	both	weak enhancer_type 7	1800	371	1033	1026.96	347.933	29.1181	11.6856	4.78753	0.846041	0.30118	0.364587	0.364069	0.362134	1.00534	1_3_4
PIWIL4	chr11	94277006	94354587	+	protein_coding	77582	256	641	630.758	78.3068	31.7008	14.7485	3.31512	0.561913	0.190242	0.223928	0.225131	0.221624	1.01583	1_3_4
Xrna_179	chr10	54788887	54828429	+	Xrna_antisense	39543	713	2658	2665.82	104.146	35.2993	48.7537	14.965	2.74032	0.80036	0.946405	0.959255	0.93765	1.02304	1_3_4
Enh_136872	chr2	198716356	198719155	both	weak enhancer_type 7	2800	829	1974	1947.12	0	30.4518	18.1651	9.39973	1.80741	0.555459	0.691256	0.708758	0.685109	1.03452	1_3_4
Xrna_1499	chr6	104451626	104465478	-	Xrna	13853	143	572	564.865	0	10.438	8.26806	2.74324	0.512939	0.170185	0.200535	0.205527	0.198564	1.03507	1_3_4
PCNX1	chr14	71374122	71582099	+	protein_coding	207978	2307	6171	6077.73	419.096	259.091	155.159	34.6814	6.11822	1.84563	2.15768	2.21999	2.13286	1.04085	1_3_4
1085_HelaS3	chr9	97262968	97317990	-	vlinc	55023	23	753	767.4	13.8494	7.2268	16.2649	3.29602	0.673906	0.240206	0.272438	0.280002	0.268505	1.04282	1_3_4
LINC00977	chr8	130228713	130253496	-	lincRNA	24784	260	1571	1600.33	108.748	51.2476	14.7265	7.46119	1.40643	0.495798	0.568141	0.586628	0.560617	1.0464	1_3_4
Enh_136954	chr2	198818356	198819955	both	weak enhancer_type 7	1600	178	656	652.81	379.563	12.3452	8.05911	2.60162	0.544905	0.192259	0.231757	0.240765	0.229875	1.04737	1_3_4
MRPS31P5	chr13	52741844	52768600	-	transcribed_unprocessed_pseudogene	26757	207	760	768.653	102.151	40.812	16.5302	3.81198	0.674944	0.240608	0.272883	0.282994	0.26941	1.05042	1_3_4
FLT1	chr13	28874481	29069282	-	protein_coding	194802	314	1010	1027.61	61.6904	0	21.368	5.53919	1.01901	0.315913	0.364816	0.378808	0.360127	1.05187	1_3_4
LRRC69	chr8	92114060	92231464	+	protein_coding	117405	627	2143	2167.23	228.012	103.453	47.9263	10.9207	1.9597	0.646482	0.769397	0.801215	0.759423	1.05503	1_3_4
Enh_136917	chr2	198771956	198773755	both	weak enhancer_type 7	1800	114	858	842.117	0	31.2159	12.782	4.05961	0.769273	0.238774	0.298964	0.316246	0.295104	1.07164	1_3_4
Enh_148311	chr21	39460731	39462730	both	strong enhancer_type 4	2000	220	889	864.986	0	44.2403	19.7762	4.63566	0.951598	0.279554	0.307083	0.322567	0.298168	1.08183	1_3_4
BICD1	chr12	32259769	32536567	+	protein_coding	276799	901	6994	6941.79	591.132	294.628	186.051	40.4175	6.52846	2.0575	2.46444	2.64905	2.39862	1.10441	1_3_4
Enh_194944	chr6	20424622	20425621	both	strong enhancer_type 4	1000	24	637	619.01	0	23.543	9.90526	2.9511	0.54521	0.186789	0.219758	0.236038	0.212934	1.10851	1_3_4
ZNF133	chr20	18268927	18297640	+	protein_coding	28714	1021	1694	1742.1	270.984	67.756	48.213	10.583	1.7461	0.5447	0.61847	0.669912	0.603324	1.11037	1_3_4
RNF138	chr18	29671818	29711524	+	protein_coding	39707	3090	5623	5394.84	610.517	257.523	100.562	28.7718	5.57192	1.6906	1.91525	2.07386	1.86192	1.11383	1_3_4
ARSG	chr17	66255323	66418872	+	protein_coding	163550	50	851	869.806	113.621	37.4803	23.5554	4.99851	0.863936	0.263919	0.308794	0.335851	0.300032	1.11939	1_3_4
AC011825.3	chr18	29598792	29691742	+	processed_transcript	92951	733	772	714.375	95.5738	43.746	15.572	4.43307	0.741398	0.218436	0.253614	0.277093	0.246601	1.12365	1_3_4
Enh_136929	chr2	198788956	198790755	both	weak enhancer_type 7	1800	162	995	969.252	0	30.6437	8.05733	4.40565	0.835755	0.282575	0.344098	0.375955	0.334568	1.1237	1_3_4
Enh_229306	chr8	105548225	105551024	both	strong enhancer_type 4	2800	317	878	871.419	0	28.8612	16.8494	3.9108	0.780265	0.266968	0.309367	0.340773	0.298732	1.14073	1_3_4
ZRANB3	chr2	135894486	136288806	-	protein_coding	394321	1748	9627	9630.53	520.611	388.192	217.758	48.9321	8.32169	2.66217	3.41898	3.77899	3.30508	1.14339	1_3_4
Enh_40422	chr11	5523225	5524224	both	strong enhancer_type 4	1000	238	1007	992.158	0	46.0408	13.8271	4.22284	0.850858	0.310493	0.352231	0.390246	0.340525	1.14601	1_3_4
Enh_136958	chr2	198835756	198837755	both	weak enhancer_type 7	2000	242	663	641.537	0	19.3707	4.74686	3.07637	0.526424	0.189158	0.227755	0.253573	0.220217	1.15147	1_3_4
FANCM	chr14	45605143	45670093	+	protein_coding	64951	1919	3869	3781.95	298.342	236.714	70.3857	19.8046	3.95684	1.16836	1.34265	1.49263	1.28903	1.15795	1_3_4
Enh_218563	chr7	110960365	110960964	both	weak enhancer_type 7	600	299	820	805.394	0	13.7505	9.70159	3.84997	0.762842	0.244121	0.285927	0.317729	0.274329	1.1582	1_3_4
SGMS1	chr10	52065346	52384923	-	protein_coding	319578	14166	40397	40079.2	1999.19	1467.13	434.233	225.777	43.3207	11.8237	14.2287	15.9075	13.6601	1.16452	1_3_4
FAM184A	chr6	119280928	119470552	-	protein_coding	189625	1916	4423	4374.58	349.039	199.3	93.6318	24.6589	4.08628	1.26337	1.55304	1.74383	1.48804	1.1719	1_3_4
ANKRD17	chr4	73939093	74124515	-	protein_coding	185423	12721	28926	29720.7	2041.53	1076.05	492.354	147.396	26.6369	8.67146	10.5513	11.8856	10.1067	1.17601	1_3_4
278_GM12878	chr7	64734232	64827574	+	vlinc	93343	53	702	709.896	87.6381	63.9723	7.26963	3.48352	0.597513	0.216704	0.252024	0.283973	0.239694	1.18473	1_3_4
Enh_136950	chr2	198815756	198817555	both	weak enhancer_type 7	1800	329	897	876.847	0	18.6129	11.7934	3.72413	0.801803	0.251178	0.311293	0.356546	0.296708	1.20168	1_3_4
CREM	chr10	35415719	35501886	+	protein_coding	86168	832	2126	2101.94	252.927	112.837	46.9147	11.9759	1.92924	0.633588	0.74622	0.855666	0.708985	1.20689	1_3_4
Enh_236633	chr9	94637580	94641379	both	weak enhancer_type 7	3800	55	538	522.734	0	29.8115	10.6954	2.51583	0.467293	0.161991	0.185578	0.214336	0.176615	1.21358	1_3_4
ANKRD29	chr18	21178890	21242849	-	protein_coding	63960	457	1353	1279.7	103.273	33.8525	24.5673	5.59261	1.13239	0.413534	0.454311	0.521521	0.429433	1.21444	1_3_4
ANKIB1	chr7	91875548	92030698	+	protein_coding	155151	2814	9531	9480.46	608.503	454.112	162.78	50.0171	8.49054	2.82466	3.3657	3.90954	3.18516	1.22742	1_3_4
SLC35F2	chr11	107661717	107799019	-	protein_coding	137303	2704	3420	3389.04	369.463	179.753	81.2003	19.3062	3.2645	0.997374	1.20316	1.40222	1.1374	1.23283	1_3_4
VPS13C	chr15	62144588	62352672	-	protein_coding	208085	5259	6652	6719.25	450.601	312.269	133.23	33.4498	6.3959	2.09056	2.38543	2.78623	2.25666	1.23467	1_3_4
GALK2	chr15	49447853	49660066	+	protein_coding	212214	2930	9874	9929.67	758.864	375.429	269.257	58.8351	10.187	3.01101	3.52518	4.12969	3.33275	1.23912	1_3_4
RC3H1-IT1	chr1	173978405	173985344	-	sense_intronic	6940	0	800	780.856	0	70.4265	11.8284	3.45396	0.645325	0.229035	0.277215	0.325923	0.262951	1.23948	1_3_4
EED	chr11	85955586	85989855	+	protein_coding	34270	1393	2810	2752.93	499.527	134.319	65.077	15.32	2.49603	0.828353	0.977331	1.14864	0.924113	1.24297	1_3_4
Enh_194950	chr6	20444422	20445621	both	strong enhancer_type 4	1200	33	597	580.484	0	20.5054	5.70241	2.59012	0.517605	0.1766	0.20608	0.23987	0.192095	1.2487	1_3_4
DNAJC12	chr10	69556423	69597924	-	protein_coding	41502	379	557	557.825	144.55	63.4155	9.04132	2.99952	0.492857	0.16789	0.198036	0.233465	0.186666	1.25071	1_3_4
Enh_231369	chr8	130572819	130574618	both	strong enhancer_type 5	1800	280	544	532.337	0	6.64547	9.94006	2.43132	0.482213	0.163396	0.188987	0.222083	0.177555	1.25078	1_3_4
TOX4	chr14	21944756	21967319	+	protein_coding	22564	1611	822	786.416	456.691	53.8476	16.4778	3.99582	0.716567	0.245913	0.279189	0.330901	0.263883	1.25397	1_3_4
KIAA1958	chr9	115249127	115431677	+	protein_coding	182551	2718	8884	8651.28	662.222	436.567	170.328	45.8942	7.50762	2.633	3.07133	3.63518	2.87603	1.26396	1_3_4
AC130895.1	chr12	116612307	116619100	-	sense_intronic	6794	0	1035	1080.12	100.576	41.7816	21.6146	5.67032	0.919159	0.332744	0.383459	0.456751	0.360548	1.26682	1_3_4
CBWD2	chr2	114195268	114253766	+	protein_coding	58499	767	830	830.787	169.384	39.1059	15.5542	3.6805	0.663636	0.240324	0.294942	0.353442	0.276452	1.27849	1_3_4
Enh_231374	chr8	130576219	130578218	both	strong enhancer_type 4	2000	153	594	567.219	0	0	9.72899	2.62548	0.538296	0.173118	0.201371	0.246693	0.185332	1.33109	1_3_4
Enh_229581	chr8	106530225	106532824	both	weak enhancer_type 7	2600	117	540	520.077	0	24.3027	11.6153	2.70128	0.515923	0.154797	0.184635	0.229886	0.170057	1.35182	1_3_4
NCOA3	chr20	46130646	46285621	+	protein_coding	154976	1000	4326	4338.12	473.724	263.546	97.1782	26.8794	4.41575	1.3389	1.5401	1.91546	1.41567	1.35305	1_3_4
TUBGCP5	chr15	22833395	22889876	+	protein_coding	56482	815	1620	1608.26	382.406	146.555	32.1346	9.60341	1.54641	0.501896	0.570957	0.718574	0.520482	1.38059	1_3_4
PARN	chr16	14529558	14726585	-	protein_coding	197028	1200	4830	4829.56	504.853	201.235	110.43	25.7801	4.25243	1.4932	1.71456	2.19734	1.55087	1.41684	1_3_4
665_H1-Esc	chrX	93814420	93959742	-	vlinc	145323	1347	4030	4944.19	805.372	317.763	141.07	49.3665	8.43989	1.13848	1.75526	1.30526	1.89932	0.687224	1_3_5
14_GM12878	chr13	88323911	88463522	-	vlinc	139612	418	1609	1704.09	128.458	102.103	63.1622	18.1126	3.02349	0.445217	0.604975	0.471685	0.646004	0.730158	1_3_5
MACROD2	chr20	13976015	16033842	+	protein_coding	2057828	4	2948	3329.73	143.728	51.0517	62.0664	23.6851	4.08038	0.930922	1.1821	0.949103	1.25385	0.75695	1_3_5
1171_HelaS3	chr13	64649931	64748876	+	vlinc	98946	1581	5733	6094.6	399.718	242.382	142.906	53.6365	8.73006	1.71989	2.16367	1.76002	2.29133	0.768123	1_3_5
FLJ22447	chr14	62037258	62125414	+	lincRNA	88157	0	1069	1147.4	28.8494	78.5986	29.7998	7.22116	1.37519	0.343399	0.407344	0.332915	0.432694	0.769399	1_3_5
COL4A6	chrX	107398837	107682727	-	protein_coding	283891	30	3820	4527.63	335.004	190.368	98.3813	34.4341	6.01597	1.18837	1.60738	1.30817	1.69985	0.769577	1_3_5
2259_K562	chr13	64472778	64549723	-	vlinc	76946	1325	3989	4251.39	271.553	171.942	74.6232	34.6831	6.45656	1.20782	1.5093	1.25752	1.58975	0.791014	1_3_5
LMO7	chr13	76194570	76434006	+	protein_coding	239437	175	2460	2667.55	214.724	140.258	60.3793	22.131	3.62877	0.750844	0.947019	0.800488	0.996071	0.803646	1_3_5
XIST	chrX	73040486	73072588	-	lincRNA	32103	0	1457	1738.42	168.482	25.6215	20.2024	11.3248	2.26218	0.484652	0.617163	0.523591	0.646183	0.810283	1_3_5
CCDC102B	chr18	66382446	66722426	+	protein_coding	339981	198	651	654.025	42.0897	35.3011	8.54211	5.27374	0.87133	0.191451	0.232188	0.198675	0.242982	0.817654	1_3_5
FAM155A-IT1	chr13	108440690	108487799	-	sense_intronic	47110	936	2829	3028.32	191.353	190.077	97.6242	24.844	4.10309	0.867291	1.0751	0.924772	1.12304	0.823458	1_3_5
1583_HepG2	chr7	76258023	76362070	+	vlinc	104048	141	597	652.412	36.7672	75.9369	10.3381	3.95416	0.655675	0.188161	0.231616	0.200213	0.240482	0.832548	1_3_5
2594_NHEK	chr12	79855534	79965510	-	vlinc	109977	0	734	803.573	39.691	101.738	24.6216	6.53183	1.20092	0.209919	0.28528	0.247616	0.29703	0.83364	1_3_5
FRAS1	chr4	78978724	79465423	+	protein_coding	486700	15	748	809.797	30.8871	45.5518	18.1896	5.25441	0.936598	0.213641	0.28749	0.250833	0.299046	0.838776	1_3_5
Xrna_529	chr13	89642173	89669499	-	Xrna	27327	429	1282	1310.42	107.645	88.9966	39.4377	11.2549	1.82667	0.373218	0.465219	0.410885	0.483867	0.84917	1_3_5
Xrna_531	chr13	89705617	89731979	-	Xrna	26363	977	2372	2464.67	199.406	95.4631	92.3589	23.8682	3.89619	0.676274	0.874995	0.773724	0.90882	0.85135	1_3_5
AC024230.1	chr4	19457059	19911315	+	lincRNA	454257	2877	9984	11007.5	536.714	376.144	314.736	75.0074	12.1733	2.89974	3.90783	3.44649	4.04416	0.852214	1_3_5
GRAMD1B	chr11	123229136	123498482	+	protein_coding	269347	0	1885	1987.94	187.513	67.1853	47.7595	11.5281	2.13396	0.568492	0.705748	0.621222	0.728165	0.853133	1_3_5
Xrna_595	chr14	81717577	81725907	-	Xrna	8331	191	1329	1333.9	1034.34	178.246	67.0869	16.3444	2.71305	0.325441	0.473553	0.422967	0.490479	0.862356	1_3_5
Xrna_769	chr18	63863858	63925670	-	Xrna	61813	3279	9747	9809.25	942.567	650.577	340.275	96.8135	15.9011	2.72881	3.48243	3.12133	3.59678	0.867812	1_3_5
Xrna_533	chr13	89748871	89756085	-	Xrna	7215	201	599	629.429	0	12.3359	15.0272	3.81028	0.738494	0.191017	0.223456	0.199682	0.230036	0.868045	1_3_5
1701_HepG2	chr8	75283871	75362871	+	vlinc	79001	0	1678	1758	93.6896	70.2283	45.3728	10.1399	2.03437	0.50178	0.624116	0.55936	0.643513	0.869229	1_3_5
Xrna_180	chr10	54830259	54860325	+	Xrna	30067	300	1748	1794.1	114.246	77.0513	49.2808	13.6905	2.28633	0.499201	0.636931	0.571246	0.655823	0.871037	1_3_5
2160_K562	chr13	83270104	83676538	-	vlinc	406435	739	1656	1695.64	116.83	134.556	50.4723	12.6255	2.25525	0.473135	0.601977	0.543923	0.623894	0.87182	1_3_5
1242_HelaS3	chr13	104116881	104254129	+	vlinc	137249	5357	17718	18980.4	1231.9	1098.83	586.624	170.949	27.3094	5.2717	6.73832	6.08833	6.94334	0.876859	1_3_5
Xrna_480	chr13	57933288	57956081	+	Xrna	22794	316	1121	1176.44	59.9468	33.5363	39.5945	10.3851	1.68493	0.330607	0.417652	0.376822	0.429334	0.877689	1_3_5
LINC00355	chr13	64560504	64650144	-	lincRNA	89641	4319	10629	11097.6	673.132	412.205	248.649	80.1643	14.731	3.23517	3.93982	3.59203	4.05379	0.886091	1_3_5
NAV2	chr11	19372271	20143144	+	protein_coding	770874	11	1029	1094.22	143.628	38.5303	30.3862	7.73556	1.25036	0.272519	0.388465	0.353246	0.397127	0.889504	1_3_5
Xrna_532	chr13	89733246	89740162	-	Xrna	6917	202	573	597.413	0	41.2659	18.1468	4.07775	0.659621	0.178895	0.21209	0.193249	0.216822	0.891282	1_3_5
GAREM1	chr18	29704840	30050447	-	protein_coding	345608	185	749	715.362	66.1418	10.4398	20.1035	5.0028	1.05693	0.204214	0.253964	0.233381	0.261473	0.892565	1_3_5
AL137782.1	chr13	76123909	76381256	+	processed_transcript	257348	477	4012	4296.33	343.081	208.25	110.328	37.3246	6.15664	1.18871	1.52526	1.40334	1.56394	0.897306	1_3_5
Xrna_768	chr18	63843584	63861894	-	Xrna	18311	407	1419	1452.87	105.716	138.73	36.2094	11.5663	1.93383	0.428485	0.515791	0.475293	0.529441	0.897726	1_3_5
2580_NHEK	chr10	57448030	57511430	-	vlinc	63401	1436	3158	3261.85	146.242	55.2269	73.6012	18.8854	3.44636	0.966016	1.158	1.06186	1.18131	0.898885	1_3_5
TBC1D4	chr13	75858801	76056250	-	protein_coding	197450	1384	5225	5462.29	440.183	393.639	127.437	42.3324	8.18021	1.52446	1.93919	1.78553	1.98278	0.900518	1_3_5
1937_HUVEC	chr10	77191370	77511778	+	vlinc	320409	233	3296	3528.8	186.293	214.3	71.0918	20.1442	3.9416	1.01664	1.25277	1.15863	1.28156	0.904076	1_3_5
Xrna_1508	chr6	104592533	104602980	-	Xrna	10448	181	848	840.542	208.89	38.2229	22.2895	7.58597	1.29988	0.204524	0.298405	0.276869	0.305111	0.907438	1_3_5
Xrna_534	chr13	89757374	89775542	-	Xrna	18169	554	1698	1749.8	112.81	83.8842	43.6888	13.4721	2.3282	0.511338	0.621206	0.578629	0.636427	0.909184	1_3_5
Xrna_1364	chr5	119254721	119273755	+	Xrna	19035	413	1096	1154.19	0	39.6643	25.734	7.11019	1.1658	0.328845	0.409756	0.381688	0.418844	0.911291	1_3_5
DLG2	chr11	83166055	85338966	-	protein_coding	2172912	81	612	641.974	18.829	20.541	5.72028	3.86028	0.651967	0.179445	0.22791	0.212211	0.231434	0.916939	1_3_5
CD226	chr18	67498394	67629039	-	protein_coding	130646	222	1087	1084.87	150.371	90.1543	39.738	9.00917	1.54818	0.306321	0.385143	0.360741	0.393392	0.917003	1_3_5
Xrna_1703	chr8	76681651	76751135	+	Xrna_antisense	69485	2254	5824	5915.77	332.667	283.344	192	41.6756	7.14182	1.63471	2.10019	1.96882	2.1448	0.917951	1_3_5
1344_HepG2	chr5	103787763	104728697	-	vlinc	940935	133	851	887	11.2597	22.2044	13.7679	5.74785	1.06482	0.239815	0.314898	0.295831	0.321801	0.919296	1_3_5
COL25A1	chr4	109731877	110223813	-	protein_coding	491937	4	1231	1360.07	55.035	33.0263	17.2486	9.42155	1.60937	0.359616	0.482844	0.453423	0.492933	0.919846	1_3_5
PLCB4	chr20	9049410	9461889	+	protein_coding	412480	3101	5834	6066.14	566.761	429.48	214.528	51.105	8.93141	1.70445	2.15357	2.02053	2.19099	0.9222	1_3_5
MDGA2	chr14	47309295	48144157	-	protein_coding	834863	1425	5203	5139.17	255.414	215.971	124.427	34.3116	6.64677	1.45459	1.82448	1.71533	1.85636	0.924029	1_3_5
203_GM12878	chr8	106833448	106940545	-	vlinc	107098	298	2075	2164.19	209.299	127.166	49.4464	14.4042	2.50401	0.607222	0.768319	0.722545	0.780566	0.925669	1_3_5
2398_K562	chrX	120324586	120459439	+	vlinc	134854	237	1172	1300.82	83.3375	40.0591	38.7944	8.31901	1.357	0.369491	0.46181	0.434741	0.469255	0.926449	1_3_5
Xrna_782	chr18	64482663	64533933	-	Xrna	51271	2424	7101	7215.81	541.535	366.661	161.885	50.4471	8.50902	2.18874	2.56172	2.42448	2.60765	0.929758	1_3_5
AC092868.2	chr15	59640847	59652088	-	sense_intronic	11242	0	1200	1279.96	182.336	77.8213	28.7038	8.02273	1.57832	0.387115	0.454405	0.431329	0.462993	0.931611	1_3_5
LINC00871	chr14	46410146	46971026	+	lincRNA	560881	401	964	987.414	46.2362	66.8037	22.0359	6.24046	1.12761	0.289891	0.350546	0.333222	0.356669	0.934261	1_3_5
985_H1-Esc	chr14	41446642	41665780	+	vlinc	219139	5373	15818	16000.5	649.264	424.17	324.748	108.812	19.0851	4.78486	5.68041	5.39792	5.7681	0.935822	1_3_5
SH3D19	chr4	152023903	152246784	-	protein_coding	222882	2	502	539.34	55.8296	37.0107	9.36454	3.67535	0.65329	0.139133	0.191473	0.183209	0.195527	0.937004	1_3_5
Xrna_527	chr13	89612858	89627876	-	Xrna	15019	151	582	585.21	126.361	18.0292	19.1175	4.11315	0.67768	0.173752	0.207758	0.196074	0.209135	0.937546	1_3_5
GALC	chr14	88304164	88460009	-	protein_coding	155846	858	973	999.465	89.7528	38.1522	26.8228	7.66013	1.39265	0.28586	0.354825	0.336746	0.359097	0.937757	1_3_5
AL136040.1	chr14	81573377	81636758	-	antisense_RNA	63382	69	554	546.646	12.016	25.0549	9.37069	3.87456	0.707405	0.16272	0.194067	0.185922	0.19739	0.941902	1_3_5
Xrna_1504	chr6	104511088	104536308	-	Xrna	25221	287	1153	1151.52	80.5147	47.9212	15.3727	7.58173	1.35147	0.320748	0.408806	0.393294	0.412375	0.953729	1_3_5
LINC00598	chr13	40653243	41109944	-	lincRNA	456702	91	616	656.378	47.3943	38.337	12.874	4.13142	0.67228	0.192854	0.233024	0.225495	0.236397	0.953882	1_3_5
BCAR3	chr1	94027343	94312706	-	protein_coding	285364	151	6256	6480.39	410.029	283.82	140.038	31.6947	6.28444	1.76789	2.30063	2.22077	2.32265	0.956137	1_3_5
Xrna_469	chr13	57127055	57143605	-	Xrna_antisense	16551	206	934	979.253	0	43.6497	32.1718	7.95571	1.38476	0.278077	0.347649	0.337082	0.348947	0.965997	1_3_5
Xrna_1497	chr6	104411441	104425990	-	Xrna	14550	111	573	593.997	0	29.0366	4.9777	3.36785	0.65934	0.170563	0.210878	0.206561	0.213086	0.96938	1_3_5
Xrna_1704	chr8	76752369	76764474	+	Xrna	12106	151	660	689.058	266.503	29.2263	14.5987	4.36714	0.845469	0.193683	0.244626	0.240233	0.245768	0.97748	1_3_5
Xrna_518	chr13	86492168	86500243	+	Xrna	8076	119	912	930.309	284.343	19.6264	9.01314	7.17895	1.16256	0.278077	0.330273	0.326454	0.333797	0.978001	1_3_5
1165_HelaS3	chr12	46776752	47012247	+	vlinc	235496	692	4648	4823.24	181.43	194.78	112.203	24.4876	4.98153	1.43035	1.71232	1.68278	1.71381	0.981895	1_3_5
1167_HelaS3	chr15	56306567	56492461	+	vlinc	185895	5	1481	1581.07	102.411	89.4094	47.3574	10.0547	1.98292	0.467535	0.561303	0.553096	0.562615	0.98308	1_3_5
KIAA1671	chr22	25348697	25593415	+	protein_coding	244719	0	1479	1575.36	142.404	151.649	35.7715	10.844	2.26718	0.49151	0.559275	0.549544	0.558709	0.983596	1_3_5
WWOX	chr16	78133310	79246564	+	protein_coding	1113255	6643	49609	50733.4	1873.75	1440.99	1110.9	329.955	63.1669	14.7165	18.0111	17.7886	18.0247	0.986905	1_3_5
Enh_164992	chr3	152045511	152046310	both	weak enhancer_type 7	800	17	521	527.592	0	8.29625	10.8102	2.97321	0.554367	0.147952	0.187303	0.186258	0.186926	0.996424	1_3_5
PRTG	chr15	55903744	56035288	-	protein_coding	131545	66	708	732.898	94.3605	46.6909	18.7854	5.10463	0.938741	0.214211	0.260189	0.260593	0.260147	1.00171	1_3_5
Xrna_358	chr11	109712666	109745952	-	Xrna	33287	315	2318	2346.44	174.514	95.4772	53.6754	14.5595	2.56847	0.685392	0.83302	0.832846	0.829167	1.00444	1_3_5
2393_K562	chr13	109168295	109248429	+	vlinc	80135	173	611	632.921	61.1029	24.1527	21.5112	4.50091	0.941228	0.178895	0.224696	0.225914	0.224741	1.00522	1_3_5
2130_K562	chr14	30835967	30943873	-	vlinc	107907	1808	3880	3845.84	505.859	285.638	93.9766	24.5543	4.78478	1.12988	1.36533	1.37831	1.36165	1.01223	1_3_5
LINC00535	chr8	94225531	94712661	-	antisense_RNA	487131	88	883	887.911	40.2301	21.4483	26.8738	5.46759	0.924919	0.250516	0.315221	0.317869	0.312583	1.01691	1_3_5
1128_HelaS3	chr13	64420465	64552594	-	vlinc	132130	283	846	889.733	58.4584	0	15.9455	5.86104	1.03988	0.267057	0.315868	0.320106	0.314563	1.01762	1_3_5
Xrna_1509	chr6	104604548	104637495	-	Xrna	32948	456	2489	2478.11	85.8244	85.5914	39.8859	13.1188	2.61563	0.717722	0.879765	0.890569	0.874669	1.01818	1_3_5
AKAP13	chr15	85923802	86292589	+	protein_coding	368788	75	6080	6417.04	513.692	434.444	146.293	40.0623	7.73317	1.88184	2.27814	2.31866	2.2632	1.0245	1_3_5
USP53	chr4	120133742	120216672	+	protein_coding	82931	806	2231	2413.32	433.693	128.12	67.5581	15.4255	2.48921	0.656128	0.856763	0.873341	0.850794	1.0265	1_3_5
BACH2	chr6	90636248	91006627	-	protein_coding	370380	2360	9822	9693.54	617.382	469.775	219.599	57.7541	11.1834	2.62599	3.44135	3.52525	3.41545	1.03215	1_3_5
PIK3C3	chr18	39535171	39667794	+	protein_coding	132624	4593	7199	7121.72	651.749	497.457	100.69	59.3923	10.4163	2.07496	2.52831	2.59354	2.50658	1.03469	1_3_5
2421_K562	chr3	165635763	165946904	+	vlinc	311142	567	1693	1730.45	66.0594	31.8852	36.763	10.7915	1.77465	0.476648	0.614334	0.629892	0.607812	1.03633	1_3_5
ABTB2	chr11	34172535	34379555	-	protein_coding	207021	176	2732	2714.29	204.652	95.2835	64.9569	14.9765	2.85231	0.791123	0.963613	0.991444	0.95589	1.03719	1_3_5
AP002444.1	chr11	109622168	109694573	-	lincRNA	72406	685	3683	3717.67	225.15	157.536	92.9246	22.8748	4.29071	1.07146	1.31983	1.35605	1.30666	1.0378	1_3_5
Xrna_774	chr18	64407519	64418333	-	Xrna	10815	120	565	564.239	0	24.1022	11.0918	4.71385	0.794253	0.167018	0.200313	0.20645	0.197345	1.04613	1_3_5
CLYBL	chr13	100258923	100549388	+	protein_coding	290466	598	5163	5259.68	683.151	290.432	151.146	37.0623	6.97594	1.46018	1.86726	1.93686	1.83876	1.05335	1_3_5
859_H1-Esc	chr12	46776760	47212782	+	vlinc	436023	112	998	1034.94	34.3262	37.2072	30.9437	6.37468	1.28693	0.289197	0.367417	0.382583	0.362582	1.05516	1_3_5
2186_K562	chr6	125876378	125965650	-	vlinc	89273	2473	7470	7300.44	637.374	548.718	224.936	51.9951	8.83406	1.93732	2.59176	2.71251	2.55486	1.0617	1_3_5
TMEM123	chr11	102267063	102341115	-	protein_coding	74053	5135	4282	4337.57	612.463	312.676	123.393	28.8861	4.70022	1.23713	1.5399	1.61152	1.51327	1.06492	1_3_5
Enh_83300	chr15	88226597	88230996	both	weak enhancer_type 7	4400	317	884	927.879	0	22.3064	30.6212	6.87445	1.3932	0.269408	0.329411	0.342507	0.321506	1.06532	1_3_5
Enh_218554	chr7	110889765	110890564	both	weak enhancer_type 7	800	101	683	677.102	0	12.1976	4.54398	3.48239	0.7431	0.200179	0.240381	0.253573	0.235958	1.07465	1_3_5
DGKH	chr13	42614172	42830714	+	protein_coding	216543	2636	8955	9088.29	764.259	361.112	280	59.6529	10.9381	2.63604	3.22648	3.41341	3.15974	1.08028	1_3_5
126_GM12878	chr21	30089177	30154469	-	vlinc	65293	148	743	733.581	96.2133	60.7349	23.0566	6.8108	1.38651	0.217751	0.260432	0.278464	0.256079	1.08741	1_3_5
SETD3	chr14	99864083	99947226	-	protein_coding	83144	3626	6068	5981.17	757.176	482.711	175.365	43.0999	7.83155	1.72725	2.1234	2.26172	2.06825	1.09354	1_3_5
Enh_218555	chr7	110894565	110895964	both	weak enhancer_type 7	1400	364	1210	1196.23	0	14.4847	15.9677	7.03873	1.35169	0.346276	0.424679	0.455912	0.414705	1.09936	1_3_5
BORA	chr13	73301887	73330336	+	protein_coding	28450	789	1107	1125.94	178.8	140.461	13.1704	8.40822	1.41012	0.330607	0.399723	0.43242	0.390498	1.10735	1_3_5
Enh_148309	chr21	39457531	39460130	both	weak enhancer_type 7	2600	135	987	942.246	0	21.0763	24.9526	6.33916	1.35867	0.297521	0.334511	0.361357	0.323987	1.11534	1_3_5
LRBA	chr4	151185683	151936879	-	protein_coding	751197	10942	31280	32895.7	1670.8	1027.32	666.102	203.004	35.986	8.66652	11.6784	12.7499	11.3108	1.12723	1_3_5
AC087276.2	chr11	43411833	43417045	+	sense_overlapping	5213	555	1219	1219.02	0	91.1142	29.0334	6.87963	1.38858	0.355168	0.432771	0.476943	0.419829	1.13604	1_3_5
LRCH1	chr13	47127303	47327175	+	protein_coding	199873	2389	7951	8008.61	1031.35	672.653	216.394	54.2642	10.1326	2.27678	2.84317	3.14244	2.74163	1.14619	1_3_5
NARS2	chr11	78147007	78285919	-	protein_coding	138913	1900	6449	6450.18	573.228	314.426	151.781	38.9392	6.88256	1.86966	2.28991	2.54421	2.20421	1.15425	1_3_5
CHST11	chr12	104849073	105155792	+	protein_coding	306720	6158	43098	44576	3205.87	2703.74	1319.87	391.246	69.0149	11.3092	15.8251	17.5899	15.2212	1.15562	1_3_5
DDX10	chr11	108535752	108811657	+	protein_coding	275906	8425	24474	24420.5	1567.08	874.913	517.467	148.445	26.9273	7.02034	8.66965	9.64733	8.34141	1.15656	1_3_5
AC053527.1	chr4	74124926	74183670	+	antisense_RNA	58745	189	709	734.682	143.3	14.6168	19.223	4.11787	0.741698	0.205278	0.260823	0.292699	0.251627	1.16322	1_3_5
FGF2	chr4	123747863	123819391	+	protein_coding	71529	1447	3139	3297.64	438.463	229.234	95.1933	23.0856	4.05581	0.849622	1.17071	1.31091	1.11963	1.17084	1_3_5
LINC01578	chr15	93425937	93442931	+	processed_transcript	16995	921	3017	3061.35	595.406	224.231	68.1949	17.0599	3.31791	0.942015	1.08682	1.23263	1.03529	1.19061	1_3_5
CCDC144NL-AS1	chr17	20771746	20905589	+	antisense_RNA	133844	778	2561	2631.57	323.487	146.343	76.2751	17.6679	3.02147	0.799059	0.934244	1.0674	0.889487	1.20002	1_3_5
CDK17	chr12	96672039	96794338	-	protein_coding	122300	1622	6407	6694.62	742.929	503.955	185.887	44.5041	7.20318	1.90639	2.37669	2.7197	2.25619	1.20544	1_3_5
FAM214A	chr15	52873514	53002014	-	protein_coding	128501	486	1864	1853.73	202.654	107.074	48.3597	11.3974	2.23353	0.552707	0.6581	0.761475	0.622675	1.22291	1_3_5
Enh_231069	chr8	128974219	128978818	both	strong enhancer_type 5	4600	42	618	608.914	144.399	62.5031	11.8433	4.35212	0.722757	0.170501	0.216173	0.249882	0.204082	1.22442	1_3_5
Enh_61685	chr12	104918071	104921270	both	weak enhancer_type 7	3200	38	541	549.664	0	8.54717	21.0358	3.85898	0.685443	0.153717	0.195139	0.234612	0.181963	1.28934	1_3_5
TYW1	chr7	66460160	66704506	+	protein_coding	244347	1556	6352	6441.83	535.457	213.879	141.938	32.6379	6.41528	1.8617	2.28694	2.76934	2.13014	1.30007	1_3_5
NAPB	chr20	23355156	23402156	-	protein_coding	47001	889	2427	2463.93	363.939	125.879	66.682	16.4595	3.1992	0.760477	0.874732	1.06122	0.815702	1.30099	1_3_5
Enh_188282	chr5	140983217	140984616	both	strong enhancer_type 4	1400	132	615	625.994	0	29.8085	13.2056	3.49182	0.630216	0.179577	0.222237	0.276478	0.205534	1.34517	1_3_5
Enh_32537	chr10	52090995	52093194	both	strong enhancer_type 4	2200	109	677	654.936	0	57.8864	15.856	4.37095	0.867861	0.183152	0.232512	0.290601	0.214609	1.3541	1_3_5
BNIP2	chr15	59951345	59981733	-	protein_coding	30389	646	1464	1463.58	409.066	133.632	31.9225	8.90377	1.66116	0.442312	0.519591	0.666444	0.473224	1.40831	1_3_5
2335_K562	chr5	28932855	29136851	+	vlinc	203997	15715	52930	53003.7	946.516	722.899	528.759	251.702	34.86	16.7359	18.8171	18.2396	18.9854	0.960718	1_4_1
2244_K562	chr5	18678527	19289529	-	vlinc	611003	11077	39300	39288.3	735.919	620.396	521.095	188.666	25.2455	12.2832	13.9479	13.6636	14.0169	0.974793	1_4_1
Xrna_1025	chr21	9836717	9839938	+	Xrna_antisense	3222	574	586	604.776	0	0	0	1.63577	0.199596	0.214517	0.214704	0.213497	0.214699	0.994404	1_4_1
622_H1-Esc	chr5	34043864	34150593	-	vlinc	106730	2	1674	1680.57	47.6556	67.9386	23.0419	7.78842	1.01032	0.533806	0.596627	0.593983	0.595879	0.996817	1_4_1
AC005208.1	chr17	68013465	68125000	-	antisense_RNA	111536	13857	43358	44027.8	1244.33	1140.25	635.926	190.236	26.6985	14.4915	15.6305	15.848	15.5263	1.02071	1_4_1
ITGA1	chr5	52083730	52255040	+	protein_coding	171311	1305	2658	2677.15	166.963	73.0258	41.9666	9.87167	1.52922	0.863409	0.950428	0.987641	0.939612	1.05112	1_4_1
SNORD101	chr6	133136446	133136518	+	snoRNA	73	0	750	764.041	0	27.8115	3.46234	1.66964	0.266002	0.264523	0.271246	0.283414	0.266687	1.06272	1_4_1
SLC35B3	chr6	8413301	8435716	-	protein_coding	22416	827	1196	1209.23	84.6672	33.9729	18.1872	4.16557	0.577074	0.399992	0.429294	0.458624	0.41948	1.09332	1_4_1
LINC00992	chr5	116751205	116881993	+	lincRNA	130789	222	502	505.331	56.1574	0	2.15327	1.63719	0.223936	0.167832	0.1794	0.194955	0.173999	1.12044	1_4_1
Xrna_453	chr13	20176039	20186120	+	Xrna	10082	77	854	868.478	103.541	13.478	12.6465	3.38929	0.425071	0.293505	0.308322	0.347429	0.296242	1.17279	1_4_1
CHUK	chr10	101948055	101989376	-	protein_coding	41322	2258	2168	2130.05	244.835	88.8346	32.4897	7.75002	1.22724	0.693894	0.756199	0.865203	0.718562	1.20408	1_4_1
TUBE1	chr6	112391980	112408732	-	protein_coding	16753	947	1028	1001.88	253.752	66.2443	10.0278	4.00957	0.52917	0.325277	0.35568	0.409096	0.339002	1.20676	1_4_1
DFFB	chr1	3773831	3801993	+	protein_coding	28163	651	1274	1263.98	182.709	60.2113	20.907	5.22995	0.633799	0.409873	0.448732	0.517187	0.423583	1.22098	1_4_1
MYSM1	chr1	59120411	59165764	-	protein_coding	45354	3076	6176	6177.04	430.589	253.384	102.558	26.9269	3.42129	1.95413	2.19294	2.55246	2.07597	1.22953	1_4_1
Xrna_663	chr16	16635213	16651181	+	Xrna_antisense	15969	484	3401	3432.58	0	50.8813	16.6643	13.3908	2.06698	1.1503	1.21861	1.42932	1.14863	1.24437	1_4_1
Enh_120737	chr19	59077989	59080988	both	weak enhancer_type 7	3000	74	541	556.154	0	12.7216	2.79085	1.77174	0.245576	0.193031	0.197443	0.231452	0.185215	1.24964	1_4_1
P3H1	chr1	43212006	43232755	-	protein_coding	20750	2960	1066	1015.77	181.128	41.8482	13.5062	3.30503	0.497748	0.331215	0.360612	0.427442	0.336064	1.27191	1_4_1
ECI2	chr6	4115923	4135831	-	protein_coding	19909	2339	711	681.145	195.454	50.1198	8.76794	2.62596	0.385513	0.219618	0.241816	0.290433	0.226444	1.28259	1_4_1
NCBP2	chr3	196662273	196669468	-	protein_coding	7196	1355	913	919.757	121.35	26.9332	8.68665	2.59542	0.418803	0.311156	0.326527	0.391561	0.303293	1.29103	1_4_1
1539_HepG2	chr7	17029669	17338190	+	vlinc	308522	70	554	536.152	8.4895	7.02205	5.42151	2.0871	0.299311	0.175016	0.190342	0.22983	0.177421	1.29539	1_4_1
TARBP1	chr1	234527059	234614849	-	protein_coding	87791	1760	4273	4249.45	376.946	157.967	65.6395	15.9113	2.54821	1.33257	1.50862	1.83481	1.40221	1.30851	1_4_1
PDPR	chr16	70147529	70196440	+	protein_coding	48912	2143	2259	2256.98	178.882	60.4796	26.4151	8.7875	1.22437	0.750434	0.801259	0.992675	0.738414	1.34433	1_4_1
Xrna_1413	chr5	180710654	180715793	+	Xrna	5140	165	1125	1114.95	210.458	22.2129	7.77283	3.63474	0.496446	0.380748	0.395822	0.499679	0.363039	1.37638	1_4_1
AC106744.1	chr5	18965970	19142455	-	lincRNA	176486	20791	70237	70378.8	1513.06	1345.05	1164.69	402.657	52.5889	21.4276	24.9855	23.7228	25.3477	0.935895	1_4_2
Enh_180540	chr5	19099244	19100243	both	weak enhancer_type 7	1000	84	724	723.807	0	13.2852	9.80801	3.75093	0.473879	0.227691	0.256962	0.24756	0.259941	0.952373	1_4_2
Xrna_1331	chr5	28607326	28616295	-	Xrna	8970	90	621	643.378	0	48.4932	7.12911	2.81115	0.40147	0.204202	0.228409	0.220517	0.228997	0.962968	1_4_2
Xrna_1304	chr5	25419440	25431872	+	Xrna_antisense	12433	156	562	570.995	0	24.2923	9.75313	3.01889	0.376946	0.177683	0.202712	0.197165	0.203832	0.967292	1_4_2
LINC02109	chr5	29143610	29217222	+	lincRNA	73613	1590	5467	5425.05	299.067	154.034	85.4627	24.3187	3.34168	1.71735	1.92597	1.90727	1.92717	0.989672	1_4_2
SGCZ	chr8	13947373	15095848	-	protein_coding	1148476	4690	14586	14582.6	427.1	238.555	238.896	69.6247	10.794	4.41881	5.17704	5.15408	5.17179	0.996576	1_4_2
Xrna_1734	chr8	130213136	130226433	-	Xrna	13298	132	559	562.227	47.1063	36.6322	9.26207	2.56868	0.373668	0.178353	0.199599	0.198871	0.196208	1.01357	1_4_2
2518_NHEK	chr5	34044426	34106419	-	vlinc	61994	0	2385	2391.11	86.6372	68.5193	38.1765	12.6962	1.67405	0.738766	0.84888	0.861539	0.840805	1.02466	1_4_2
THSD7A	chr7	11409984	11871824	-	protein_coding	461841	7076	21900	21593.6	789.334	560.631	372.757	112.48	16.9903	6.52892	7.66605	7.8702	7.58622	1.03743	1_4_2
AC079447.1	chr2	99757948	99939204	+	protein_coding	181257	596	1611	1633.9	129.374	120.061	33.3925	8.8572	1.11892	0.480261	0.58006	0.604275	0.571735	1.05691	1_4_2
2484_K562	chr1	108853086	108908441	+	vlinc	55356	558	3785	3873.88	402.229	54.4787	70.5872	18.9733	2.68688	1.17217	1.37528	1.43768	1.35285	1.06271	1_4_2
2419_K562	chr2	156216759	156300404	+	vlinc	83646	3133	8576	8605.87	446.392	268.299	159.059	46.6526	5.92393	2.57186	3.05521	3.20978	2.9989	1.07032	1_4_2
RP11-640M9.2	chr1	144593363	144621656	+	pseudogene	28294	223	524	546.286	0	0	4.326	2.3527	0.378736	0.173897	0.193939	0.204799	0.190268	1.07637	1_4_2
AC011287.1	chr7	12765777	13791545	+	lincRNA	1025769	500	2959	2931.42	80.9314	34.3635	34.9583	14.3296	2.11931	0.894233	1.0407	1.10088	1.01668	1.08282	1_4_2
Xrna_664	chr16	16652492	16657538	+	Xrna	5047	185	1294	1301.39	0	0	6.24768	7.08866	0.888324	0.427619	0.462012	0.490786	0.450092	1.09041	1_4_2
ITGB1	chr10	33189247	33294720	-	protein_coding	105474	5421	5446	5396.74	466.078	341.288	91.6285	25.8332	3.86464	1.68746	1.91592	2.0445	1.87087	1.09281	1_4_2
AC011997.1	chr2	198557830	198639547	+	antisense_RNA	81718	525	1857	1861.55	119.856	62.0765	31.0008	8.93764	1.19276	0.56825	0.660876	0.707527	0.64561	1.09591	1_4_2
TROVE2	chr1	193028552	193060907	+	protein_coding	32356	6793	3353	3335.52	301.035	112.391	36.5825	12.9856	2.04298	1.05225	1.18416	1.26843	1.15689	1.09641	1_4_2
WDPCP	chr2	63348518	64054977	-	protein_coding	706460	1279	6465	6445.22	313.422	210.115	110.483	30.4336	4.41527	1.87259	2.28815	2.4539	2.2296	1.1006	1_4_2
Enh_181840	chr5	53620644	53623043	both	strong enhancer_type 4	2400	284	725	746.372	0	15.7599	3.71659	3.36811	0.497556	0.238678	0.264973	0.284532	0.258319	1.10148	1_4_2
2430_K562	chr2	194771825	194836089	+	vlinc	64265	1377	4367	4306.79	335.933	171.945	60.1809	20.6786	2.9072	1.3055	1.52897	1.64312	1.48739	1.1047	1_4_2
PON2	chr7	95034175	95064641	-	protein_coding	30467	758	2306	2317	246.696	144.253	39.7818	10.8747	1.4967	0.730484	0.82257	0.888331	0.803706	1.10529	1_4_2
CCDC126	chr7	23636998	23684327	+	protein_coding	47330	189	647	644.175	29.679	29.2296	7.86944	2.71809	0.389624	0.207315	0.228692	0.250189	0.223102	1.12141	1_4_2
Xrna_665	chr16	16745025	16748742	+	Xrna	3718	69	751	758.006	0	0	8.9878	4.08318	0.543087	0.246858	0.269103	0.293174	0.260586	1.12506	1_4_2
ZNF730	chr19	23258012	23330021	+	protein_coding	72010	1486	2195	2229.57	423.028	168.36	27.548	11.019	1.65478	0.729387	0.79153	0.867524	0.768032	1.12954	1_4_2
STARD4	chr5	110831731	110848288	-	protein_coding	16558	1348	1345	1357.41	358.77	83.5147	24.0771	6.31847	0.77133	0.429999	0.481901	0.52924	0.466585	1.13428	1_4_2
ANKRD36C	chr2	96502667	96657579	-	protein_coding	154913	3379	3760	3776.88	127.303	45.934	55.561	17.8044	2.66654	1.15821	1.34085	1.47742	1.2976	1.13858	1_4_2
UBA3	chr3	69103881	69129559	-	protein_coding	25679	947	1204	1226.73	274.981	71.1469	10.2977	6.26048	0.770989	0.383225	0.435506	0.481166	0.421469	1.14164	1_4_2
KDM1B	chr6	18155560	18224084	+	protein_coding	68525	1292	1507	1513.72	209.428	66.3811	31.67	7.56491	1.02947	0.465651	0.537391	0.596304	0.519819	1.14714	1_4_2
BIVM	chr13	103451399	103493885	+	protein_coding	42487	0	2197	2202.05	59.417	96.999	24.7212	11.8126	1.54423	0.708967	0.781761	0.870768	0.753626	1.15544	1_4_2
CRYZ	chr1	75171166	75199092	-	protein_coding	27927	1534	987	994.094	177.391	14.2349	16.6626	4.49837	0.651978	0.305766	0.352918	0.39556	0.339916	1.1637	1_4_2
PHF14	chr7	11013499	11209257	+	protein_coding	195759	5725	13923	13693.7	860.329	665.886	214.145	73.6035	9.66223	4.21127	4.86145	5.45181	4.66918	1.16762	1_4_2
FAM76B	chr11	95502106	95523573	-	protein_coding	21468	872	1291	1250.56	165.312	65.4942	21.1462	5.47559	0.823087	0.399471	0.443969	0.500127	0.423977	1.17961	1_4_2
Enh_26775	chr1	235289378	235291177	both	strong enhancer_type 4	1800	136	964	979.196	0	67.1325	14.7396	4.1883	0.599823	0.306152	0.347629	0.391784	0.332086	1.17977	1_4_2
DNM1L	chr12	32832134	32898584	+	protein_coding	66451	3868	4022	3971.86	403.109	142.17	69.1268	20.2208	2.83798	1.26472	1.41007	1.60089	1.34799	1.18761	1_4_2
C2CD5	chr12	22601517	22697480	-	protein_coding	95964	1482	4259	4244.61	420.849	127.35	88.3351	23.4425	3.11457	1.31274	1.5069	1.70761	1.43739	1.18799	1_4_2
E2F3	chr6	20402137	20493946	+	protein_coding	91810	10631	37771	37038.5	2061.05	1397.69	608.926	188.95	27.0473	11.4058	13.1492	15.0369	12.5016	1.2028	1_4_2
Enh_87929	chr16	23911300	23915299	both	strong enhancer_type 4	4000	89	1050	1054.2	336.862	66.0651	16.7526	5.19483	0.721021	0.341438	0.374256	0.431944	0.355299	1.21572	1_4_2
Enh_194960	chr6	20453822	20456421	both	strong enhancer_type 4	2600	252	957	947.427	0	31.3255	16.0092	3.89046	0.570278	0.303768	0.33635	0.387226	0.318478	1.21586	1_4_2
BCAT1	chr12	24962956	25102393	-	protein_coding	139438	18602	9501	9232.92	873.56	382.306	217.129	47.975	6.70983	2.84396	3.27782	3.81051	3.10127	1.22869	1_4_2
CFH	chr1	196621008	196716634	+	protein_coding	95627	7844	9829	9558.66	519.414	227.363	204.087	43.4724	6.03045	2.94044	3.39346	3.95719	3.21361	1.23139	1_4_2
Enh_194941	chr6	20416022	20417621	both	strong enhancer_type 4	1600	430	1174	1161.58	0	25.0627	21.2302	4.63975	0.715689	0.372068	0.412376	0.477418	0.387174	1.23308	1_4_2
DNAJB4	chr1	78444859	78483648	+	protein_coding	38790	729	2245	2198.79	234.926	119.961	24.8248	9.98485	1.43021	0.678624	0.780602	0.911292	0.738558	1.23388	1_4_2
Enh_156604	chr3	37032197	37034196	both	strong enhancer_type 4	2000	916	775	766.888	0	31.8957	11.3083	3.15525	0.438727	0.245569	0.272256	0.319547	0.257011	1.24332	1_4_2
STAM	chr10	17686124	17757913	+	protein_coding	71790	3697	5071	5041.51	516.162	373.397	102.654	28.8421	3.66838	1.5553	1.78981	2.11061	1.68406	1.25328	1_4_2
PLEKHB2	chr2	131862420	132111282	+	protein_coding	248863	4242	5713	5686.46	260.684	95.1014	62.1595	26.0811	3.87231	1.72297	2.01878	2.38743	1.90106	1.25584	1_4_2
PITRM1	chr10	3179920	3215033	-	protein_coding	35114	2542	1811	1805.28	265.835	93.5753	31.8616	9.15685	1.17523	0.576632	0.6409	0.762174	0.602804	1.26438	1_4_2
RCOR3	chr1	211431719	211489727	+	protein_coding	58009	1314	4155	4134.37	328.552	227.11	85.9482	21.0315	2.80625	1.24466	1.46776	1.7513	1.37768	1.27119	1_4_2
Enh_194949	chr6	20443222	20444421	both	strong enhancer_type 5	1200	19	549	541.788	0	26.391	10.032	2.78011	0.354272	0.169431	0.192343	0.229354	0.180377	1.27152	1_4_2
CEBPZ	chr2	37428755	37458856	-	protein_coding	30102	5670	3099	3092.17	602.572	264.252	55.8023	16.2794	2.06669	0.92331	1.09776	1.31102	1.0256	1.2783	1_4_2
PAQR3	chr4	79808281	79860592	-	protein_coding	52312	876	766	776.054	164.365	27.5233	15.5759	4.00592	0.482979	0.23911	0.275511	0.334061	0.257809	1.29577	1_4_2
LARS	chr5	145492601	145562223	-	protein_coding	69623	8454	7915	8032.31	730.799	334.309	156.816	40.7262	5.3041	2.48301	2.85159	3.44635	2.65294	1.29907	1_4_2
WDR3	chr1	118472343	118509165	+	protein_coding	36823	5182	2528	2506.84	530.349	167.779	48.7983	12.9625	1.61738	0.768078	0.889965	1.08407	0.82837	1.30868	1_4_2
CNOT8	chr5	154237113	154256353	+	protein_coding	19241	948	1114	1136.01	182.501	78.2236	15.9705	5.42484	0.675459	0.359154	0.403301	0.489667	0.371541	1.31794	1_4_2
ITGB1BP1	chr2	9543604	9563676	-	protein_coding	20073	857	1306	1306	205.236	37.585	24.4013	5.19345	0.791263	0.407001	0.463649	0.570323	0.43084	1.32375	1_4_2
E2F3-IT1	chr6	20438052	20440409	+	sense_intronic	2358	0	1080	1058.75	0	30.948	21.8804	5.23302	0.653095	0.334333	0.375873	0.46419	0.345077	1.34518	1_4_2
CSNK1G1	chr15	64457716	64648458	-	protein_coding	190743	611	670	673.61	57.7211	17.2777	12.9481	2.68718	0.425911	0.217135	0.239141	0.30313	0.21735	1.39466	1_4_2
AC098650.1_3346	chr3	28390669	29809028	+	protein_coding	1418360	17	1373	1537.1	76.5743	44.2239	24.7468	8.12575	0.999643	0.436991	0.545692	0.424365	0.582522	0.728497	1_4_3
1090_HelaS3	chr8	115316634	115516779	-	vlinc	200146	155	1029	1067.41	51.4452	53.5184	32.5656	6.92464	0.849685	0.316697	0.378945	0.345555	0.388267	0.889994	1_4_3
LRRTM4	chr2	76974845	77820445	-	protein_coding	845601	1183	2729	2796.03	99.023	66.8051	40.2521	12.8193	2.04421	0.810513	0.992632	0.908467	1.01941	0.891171	1_4_3
Xrna_560	chr14	40896571	40919392	+	Xrna	22822	266	1091	1100.6	30.7682	35.2997	14.1494	6.74814	0.913718	0.348529	0.390729	0.361832	0.401768	0.900599	1_4_3
Xrna_1328	chr5	28560808	28582667	-	Xrna	21860	283	1061	1053.69	0	50.9639	10.0632	5.141	0.747395	0.328845	0.374074	0.357861	0.377337	0.948384	1_4_3
Xrna_887	chr2	78399323	78502863	-	Xrna	103541	3600	15208	15525.6	449.613	384.881	221.02	86.6767	12.6845	4.49019	5.51183	5.31992	5.5621	0.95646	1_4_3
2251_K562	chr11	38008973	38091927	-	vlinc	82955	948	3133	3184.27	169.297	153.916	64.2577	20.7504	2.70845	0.961634	1.13046	1.08986	1.13506	0.960179	1_4_3
599_H1-Esc	chr7	13411228	13847477	-	vlinc	436250	2715	8990	9151.56	378.398	182.196	181.609	54.2887	7.62444	2.71162	3.24894	3.16009	3.27404	0.965194	1_4_3
Xrna_889	chr2	78640220	78717444	-	Xrna_antisense	77225	6840	25644	26230.2	876.115	755.611	468.2	147.181	21.0736	7.58223	9.3121	9.17126	9.34562	0.981343	1_4_3
ZDHHC2	chr8	17013538	17082308	+	protein_coding	68771	1186	1478	1473.46	123.665	90.5547	31.4401	9.22716	1.14421	0.446442	0.523101	0.518641	0.525651	0.986664	1_4_3
Xrna_1565	chr7	9696743	9778007	-	Xrna_antisense	81265	2283	12406	12541.8	589.029	375.577	211.384	69.905	10.6853	3.79251	4.45252	4.41129	4.46875	0.987141	1_4_3
228_GM12878	chr8	130281335	130353614	-	vlinc	72280	2477	8564	8619.15	378.969	170.637	116.383	48.0775	7.31367	2.64351	3.05992	3.03032	3.06756	0.987861	1_4_3
ADAMTS20	chr12	43747669	43945724	-	protein_coding	198056	421	1063	1071.01	97.9352	32.0734	25.0643	5.74993	0.858933	0.324183	0.380225	0.383226	0.381396	1.0048	1_4_3
Enh_136878	chr2	198732556	198733955	both	weak enhancer_type 7	1400	180	615	614.949	0	0	2.80538	3.05314	0.479844	0.184507	0.218316	0.222586	0.218479	1.0188	1_4_3
2508_K562	chr3	178088444	178155345	+	vlinc	66902	8608	17219	17725.7	913.786	426.287	322.656	109.089	15.4904	5.14628	6.29288	6.40427	6.24929	1.0248	1_4_3
PPFIBP1	chr12	27676364	27848497	+	protein_coding	172134	1752	5277	5211.27	371.074	238.589	113.745	26.0914	3.95996	1.60454	1.85007	1.88556	1.8373	1.02627	1_4_3
Enh_136922	chr2	198779156	198780355	both	weak enhancer_type 7	1200	119	544	541.598	0	9.89734	7.80422	3.21773	0.428079	0.157761	0.192275	0.196437	0.189802	1.03496	1_4_3
SPDL1	chr5	169010638	169031782	+	protein_coding	21145	1088	942	989.881	195.66	60.1685	24.596	6.24935	0.773265	0.292475	0.351422	0.36049	0.34763	1.03699	1_4_3
FOXG1-AS1	chr14	29198289	29234483	-	antisense_RNA	36195	352	982	965.608	192.98	65.667	17.6618	5.19926	0.808925	0.302718	0.342805	0.353246	0.339603	1.04018	1_4_3
Xrna_1738	chr8	135812852	135824160	-	Xrna_antisense	11309	375	974	970.808	0	52.1982	19.1695	5.44895	0.797396	0.296507	0.344651	0.356015	0.341851	1.04143	1_4_3
Xrna_1539	chr6	142014239	142067971	-	Xrna	53733	1492	5496	5434.85	347.196	172.703	99.16	28.2028	4.40024	1.64752	1.92945	1.99458	1.9087	1.04499	1_4_3
Enh_218562	chr7	110959965	110960364	both	strong enhancer_type 5	400	274	597	596.047	0	12.7957	6.38989	3.37242	0.457494	0.184781	0.211605	0.217944	0.208275	1.04642	1_4_3
2101_HUVEC	chr2	186355188	186416215	+	vlinc	61028	795	1840	1837.24	37.9389	43.0808	37.1639	10.2581	1.38072	0.539179	0.652246	0.675282	0.643666	1.04912	1_4_3
1152_HelaS3	chr2	187018891	187123714	-	vlinc	104824	0	3729	3751.41	257.35	207.621	88.2381	21.6567	2.92168	1.07216	1.3318	1.38166	1.316	1.0499	1_4_3
LINC00843	chr10	51732523	51741813	+	lincRNA	9291	156	804	811.278	0	18.6003	4.98932	4.3099	0.655515	0.256488	0.288015	0.30134	0.283771	1.06191	1_4_3
ACYP2	chr2	54197975	54532437	+	protein_coding	334463	140	1859	1877.74	91.7266	74.0318	37.8979	9.32756	1.39491	0.544606	0.666623	0.70501	0.654667	1.0769	1_4_3
2441_K562	chr7	12797055	12960415	+	vlinc	163361	1641	9158	9111.99	250.567	213.681	147.858	51.3909	7.43238	2.77321	3.23489	3.42437	3.17263	1.07935	1_4_3
KAZN	chr1	14219287	15444539	+	protein_coding	1225253	375	4169	4218.46	237.935	149.403	84.0559	20.3834	2.98503	1.16754	1.49762	1.58202	1.46206	1.08204	1_4_3
CPNE3	chr8	87526656	87573726	+	protein_coding	47071	2162	1237	1274.34	142.341	97.1863	27.6922	6.88924	1.01991	0.388113	0.452411	0.47753	0.44056	1.08392	1_4_3
HACE1	chr6	105175968	105307794	-	protein_coding	131827	969	3559	3534.01	230.078	168.373	81.1329	19.0227	2.94278	1.04941	1.25463	1.33454	1.23078	1.0843	1_4_3
HDAC9	chr7	18126572	19042039	+	protein_coding	915468	3089	8873	8538.93	321.017	203.485	161.399	44.6791	6.15195	2.55238	3.03144	3.22444	2.95708	1.09041	1_4_3
AC087280.2	chr11	6843173	6948108	-	lincRNA	104936	1036	4422	4430.92	240.903	122.339	105.804	28.7815	3.76944	1.3343	1.57304	1.6825	1.53985	1.09264	1_4_3
PPHLN1	chr12	42632249	42853517	+	protein_coding	221269	3425	7647	7868.11	512.997	324.974	203.85	49.9029	6.43333	2.35749	2.79329	2.99824	2.72358	1.10085	1_4_3
AC104806.2	chr4	68283023	68333969	-	lincRNA	50947	720	3681	3828.31	448.85	266.167	70.6766	22.8966	2.90314	1.14157	1.35911	1.46092	1.32633	1.10148	1_4_3
HUS1	chr7	47735328	48019178	-	protein_coding	283851	581	1379	1402.56	87.9974	45.7506	27.5452	8.08447	1.12293	0.418761	0.497929	0.535197	0.485094	1.10328	1_4_3
Enh_194943	chr6	20417822	20419021	both	strong enhancer_type 4	1200	282	904	882.92	0	25.0624	23.1737	4.73896	0.612287	0.27207	0.313449	0.337026	0.303794	1.10939	1_4_3
AP005328.1	chr18	976590	1174824	+	lincRNA	198235	295	1026	1006.15	88.6659	78.3899	22.1113	6.04174	0.731485	0.320908	0.357196	0.385016	0.34677	1.11029	1_4_3
Enh_231363	chr8	130566019	130567618	both	strong enhancer_type 5	1600	114	535	532.603	296.533	6.07598	2.23704	3.50557	0.434164	0.164518	0.189082	0.203653	0.183387	1.11051	1_4_3
GCFC2	chr2	75879126	75938115	-	protein_coding	58990	1757	2997	3007.86	452.167	151.459	43.1043	16.5696	2.23729	0.879896	1.06784	1.15404	1.03801	1.11179	1_4_3
CHORDC1	chr11	89934328	89956532	-	protein_coding	22205	2395	2670	2682.96	582.917	189.835	33.8109	16.1205	2.1804	0.823885	0.952489	1.03169	0.927795	1.11198	1_4_3
Enh_10232	chr1	65755813	65758212	both	strong enhancer_type 5	2400	51	685	669.188	0	50.5198	9.81243	3.56954	0.510512	0.198189	0.237572	0.259586	0.232079	1.11853	1_4_3
COPB2	chr3	139074442	139108574	-	protein_coding	34133	3665	1494	1544.92	141.794	107.264	32.491	9.81268	1.22307	0.452244	0.548468	0.598653	0.533839	1.12141	1_4_3
Xrna_720	chr17	68546954	68586447	+	Xrna	39494	679	2737	2731.41	89.379	123.362	57.5746	16.7639	2.09317	0.86586	0.96969	1.05711	0.941081	1.12329	1_4_3
ITGAV	chr2	187454792	187545628	+	protein_coding	90837	2086	3534	3497.35	249.319	136.294	51.1557	16.3118	2.52523	1.04463	1.24161	1.35459	1.20332	1.12572	1_4_3
Enh_136982	chr2	198870556	198871755	both	weak enhancer_type 7	1200	303	510	504.97	0	28.8601	8.90305	2.43072	0.355743	0.151559	0.179272	0.197612	0.174572	1.13198	1_4_3
KCNT2	chr1	196194909	196578355	-	protein_coding	383447	220	623	594.528	35.6392	34.5426	10.9951	3.12693	0.408477	0.174283	0.211066	0.231675	0.204602	1.13232	1_4_3
Xrna_1161	chr3	121122542	121135190	-	Xrna_antisense	12649	293	872	889.335	73.518	18.9793	23.6931	4.7078	0.68498	0.265398	0.315727	0.346394	0.305272	1.13471	1_4_3
SLC36A1	chr5	150816607	150871942	+	protein_coding	55336	817	1677	1711.79	266.182	48.9749	39.7327	8.50684	1.28607	0.517136	0.607711	0.669129	0.58942	1.13523	1_4_3
NR4A2	chr2	157180944	157198860	-	protein_coding	17917	448	1266	1249.71	206.618	75.7357	20.4662	6.35182	0.881199	0.37289	0.443665	0.48922	0.429236	1.13975	1_4_3
2503_K562	chr6	141034623	141166575	+	vlinc	131953	354	1430	1406.57	103.842	37.1983	37.0249	8.49445	1.12271	0.416218	0.499351	0.550998	0.482496	1.14197	1_4_3
SCN9A	chr2	167051695	167232503	-	protein_coding	180809	3505	9901	9938.42	704.461	392.256	232.825	57.8702	7.72822	2.82575	3.52828	3.89471	3.40149	1.145	1_4_3
ECHDC1	chr6	127609855	127664754	-	protein_coding	54900	2958	5943	5923.5	568.473	327.978	133.038	38.6658	4.83709	1.74865	2.10293	2.32738	2.03186	1.14545	1_4_3
Enh_218543	chr7	110831165	110832164	both	strong enhancer_type 5	1000	197	619	618.422	0	7.593	2.53549	2.82462	0.451704	0.196799	0.219549	0.243421	0.212351	1.14631	1_4_3
Enh_136852	chr2	198674756	198675555	both	weak enhancer_type 6	800	213	643	634.269	0	5.88558	11.6702	3.02352	0.481264	0.188383	0.225175	0.248455	0.216365	1.14832	1_4_3
REEP3	chr10	65281123	65384883	+	protein_coding	103761	823	2791	2805.6	235.114	193.317	60.3579	18.4639	2.31799	0.842053	0.996027	1.10899	0.961454	1.15345	1_4_3
C12orf29	chr12	88427623	88443937	+	protein_coding	16315	1389	1094	1115.9	244.354	65.0996	26.4655	6.59895	0.887851	0.34056	0.396159	0.440446	0.38127	1.15521	1_4_3
FAF1	chr1	50902700	51425935	-	protein_coding	523236	16184	70545	69295.3	2473.29	2337.93	1257.22	390.77	53.0532	19.9882	24.6008	27.4454	23.6428	1.16083	1_4_3
Enh_11691	chr1	90010413	90012412	both	strong enhancer_type 4	2000	156	700	690.33	0	40.0575	13.4193	3.6748	0.531332	0.203201	0.245077	0.272255	0.234435	1.16132	1_4_3
FAM208A	chr3	56654161	56717265	-	protein_coding	63105	3541	4896	5052.8	956.171	124.442	99.8306	24.5302	3.81299	1.51269	1.79382	2.01052	1.72496	1.16554	1_4_3
Enh_210898	chr7	22719876	22722675	both	strong enhancer_type 4	2800	62	1042	1020.21	155.892	73.8383	19.5512	6.11914	0.802966	0.30947	0.362189	0.404341	0.345265	1.17111	1_4_3
INTU	chr4	128544426	128647892	+	protein_coding	103467	265	542	563.841	62.5554	71.7489	8.44003	3.60666	0.438925	0.164222	0.200172	0.225523	0.192248	1.17308	1_4_3
MPLKIP	chr7	40165622	40174258	-	protein_coding	8637	1174	785	779.489	0	70.5613	14.9358	4.45447	0.550879	0.239989	0.27673	0.312051	0.264572	1.17946	1_4_3
1368_HepG2	chr6	141778752	141891003	-	vlinc	112252	273	1417	1383.89	75.4067	30.5551	28.6795	8.43619	1.06042	0.416596	0.4913	0.555417	0.470088	1.18152	1_4_3
IBTK	chr6	82879700	82957471	-	protein_coding	77772	4068	5576	5476.2	497.222	217.876	92.5959	28.9354	4.17937	1.66676	1.94413	2.20243	1.85988	1.18418	1_4_3
BMP2K	chr4	79697496	79837526	+	protein_coding	140031	10305	26361	26872.1	1866.58	1037.6	546.735	160.688	22.8835	7.81044	9.53999	10.8013	9.12035	1.1843	1_4_3
592_H1-Esc	chr18	2157658	2247865	-	vlinc	90208	207	774	746.259	72.5987	65.6716	13.2661	4.29144	0.6445	0.237399	0.264933	0.297872	0.251242	1.1856	1_4_3
RPGRIP1L	chr16	53631595	53737850	-	protein_coding	106256	321	701	701.091	86.2732	52.1998	12.8263	4.24531	0.545694	0.21874	0.248897	0.283609	0.238305	1.19011	1_4_3
WDR35	chr2	20110021	20189892	-	protein_coding	79872	1565	3012	3052.08	324.862	173.319	78.4326	18.5382	2.32832	0.870206	1.08353	1.2328	1.0358	1.19018	1_4_3
FAM49B	chr8	130851839	131029375	-	protein_coding	177537	4244	14215	13991.4	1136.26	782.029	256.551	93.3539	12.1985	4.1238	4.96717	5.656	4.74141	1.19289	1_4_3
Xrna_1836	chrX	54588652	54593917	+	Xrna	5266	1562	709	750.149	0	76.4512	11.8944	3.82502	0.574056	0.232573	0.266314	0.302934	0.252908	1.1978	1_4_3
Enh_218529	chr7	110714765	110716564	both	weak enhancer_type 7	1800	136	561	555.87	0	20.8776	5.11319	3.41693	0.456705	0.169758	0.197342	0.225523	0.187894	1.20027	1_4_3
HEATR5B	chr2	37195526	37311485	-	protein_coding	115960	2613	3190	3151.05	329.409	170.482	59.9209	15.2618	2.32951	0.920984	1.11867	1.28786	1.065	1.20926	1_4_3
PIKFYVE	chr2	209130991	209223475	+	protein_coding	92485	4741	6884	6791.86	614.754	289.891	112	36.459	5.02769	1.99081	2.41121	2.7742	2.29316	1.20977	1_4_3
HLTF	chr3	148747914	148804341	-	protein_coding	56428	2542	2562	2633.81	300.437	110.891	60.856	15.746	2.05378	0.774458	0.935039	1.07375	0.887185	1.21029	1_4_3
Xrna_152	chr10	4914600	4931656	+	Xrna_antisense	17057	391	1356	1299.47	424.086	91.8827	24.0507	6.36497	0.947168	0.405764	0.461331	0.535617	0.438947	1.22023	1_4_3
Enh_210904	chr7	22731676	22733875	both	weak enhancer_type 7	2200	36	779	773.663	0	24.5501	15.4341	3.77699	0.596825	0.239238	0.274662	0.319351	0.260631	1.2253	1_4_3
PARG	chr10	51026325	51130715	-	protein_coding	104391	1132	2524	2486.57	105.635	189.858	44.9494	12.1994	1.94014	0.77728	0.88277	1.02945	0.834337	1.23386	1_4_3
FAM168B	chr2	131805449	131851033	-	protein_coding	45585	2532	4533	4548.21	1048.49	488.299	76.2575	25.721	3.62235	1.29116	1.61468	1.88075	1.52174	1.23592	1_4_3
RNF146	chr6	127587755	127609712	+	protein_coding	21958	861	1105	1082.06	229.069	87.6887	12.3631	6.08602	0.805547	0.33056	0.384146	0.448948	0.362887	1.23716	1_4_3
PNPT1	chr2	55861400	55921045	-	protein_coding	59646	3884	4835	4811.51	734.956	267.314	103.341	26.7493	3.58053	1.39349	1.70816	1.99791	1.61014	1.24083	1_4_3
Enh_194938	chr6	20407822	20412621	both	strong enhancer_type 4	4800	1164	3636	3530.88	86.9832	202.782	76.5133	21.109	2.64971	1.07017	1.25351	1.47384	1.18413	1.24466	1_4_3
ELP1	chr9	111629797	111696396	-	protein_coding	66600	3737	3466	3403.39	367.924	217.792	82.8537	20.3792	2.56406	1.04497	1.20825	1.42098	1.13725	1.24949	1_4_3
TMF1	chr3	69068978	69101454	-	protein_coding	32477	1234	1374	1422.45	333.739	136.695	25.3278	8.33461	1.08486	0.419832	0.50499	0.599408	0.473251	1.26658	1_4_3
AC007389.1	chr2	65663845	66311773	+	processed_transcript	647929	561	2406	2387.18	101.675	38.9079	61.9413	12.9326	1.71725	0.68066	0.847485	1.00926	0.796172	1.26764	1_4_3
YIPF4	chr2	32502979	32541663	+	protein_coding	38685	1419	2152	2106.54	312.565	203.515	37.0565	11.1138	1.60359	0.610888	0.747851	0.888052	0.700088	1.26849	1_4_3
BIVM-ERCC5	chr13	103451460	103528351	+	protein_coding	76892	1089	1432	1434.05	141.7	129.329	19.5111	8.58026	1.11975	0.448523	0.509107	0.607239	0.478339	1.26947	1_4_3
685_H1-Esc	chr4	128752371	128802424	-	vlinc	50054	141	688	713.388	56.1326	36.4486	17.2611	3.90622	0.510327	0.215161	0.253263	0.301844	0.237445	1.27121	1_4_3
Enh_210868	chr7	22671476	22674675	both	weak enhancer_type 7	3200	258	817	785.183	177.92	36.3369	17.61	4.06393	0.551415	0.243745	0.278751	0.334201	0.261302	1.27898	1_4_3
AC017083.4	chr2	68358370	68488362	-	protein_coding	129993	585	1276	1247	166.843	89.4353	30.4529	7.42986	0.903654	0.355447	0.442702	0.530107	0.413038	1.28343	1_4_3
DNAH8	chr6	38683117	38998305	+	protein_coding	315189	1390	3869	3741.71	384.041	169.695	91.0685	21.5719	2.75356	1.09356	1.32836	1.60338	1.23709	1.29609	1_4_3
FAM69A	chr1	93298294	93427079	-	protein_coding	128786	368	2153	2048.46	273.458	105.573	33.2853	10.9931	1.56388	0.593796	0.727234	0.879382	0.673991	1.30474	1_4_3
Enh_137196	chr2	201986556	201990155	both	strong enhancer_type 4	3600	203	688	674.863	131.793	35.5012	8.2918	3.10579	0.467639	0.205051	0.239586	0.294237	0.222878	1.32017	1_4_3
SMG1P3	chr16	21458004	21531765	-	transcribed_unprocessed_pseudogene	73762	597	2722	2760.6	103.74	106.998	57.9457	14.8895	2.35226	0.874593	0.980053	1.20276	0.9028	1.33226	1_4_3
DGKE	chr17	54911460	54946928	+	protein_coding	35469	597	977	976.008	186.239	124.348	14.289	4.98383	0.763437	0.309184	0.346497	0.427917	0.319983	1.33731	1_4_3
Enh_10219	chr1	65733213	65734212	both	strong enhancer_type 5	1000	69	500	490.889	0	0	4.85341	2.75895	0.360416	0.148063	0.174273	0.217357	0.161196	1.3484	1_4_3
RPL23AP53	chr8	163186	182231	-	transcribed_processed_pseudogene	19046	253	850	836.955	59.8365	24.6834	22.212	4.62342	0.69549	0.263229	0.297131	0.373326	0.273549	1.36475	1_4_3
GATAD1	chr7	92076767	92088150	+	protein_coding	11384	1132	889	867.434	61.6823	39.6818	13.7384	4.44859	0.628975	0.270035	0.307952	0.402356	0.274965	1.4633	1_4_3
CSMD3	chr8	113235157	114449328	-	protein_coding	1214172	47	857	924.672	45.8209	10.8394	17.3584	6.6695	0.81963	0.255751	0.328272	0.25925	0.349717	0.741315	1_4_4
1614_HepG2	chr3	115509802	115795493	+	vlinc	285692	4	9956	11155.4	319.217	234.026	251.165	70.4867	10.493	3.14588	3.96032	3.15365	4.21474	0.748244	1_4_4
LRP1B	chr2	140988992	142889270	-	protein_coding	1900279	63	2023	2118.25	67.8795	72.4972	40.8094	12.5063	1.73299	0.558947	0.752008	0.609896	0.795796	0.766397	1_4_4
AKAP12	chr6	151561134	151679692	+	protein_coding	118559	334	772	818.413	49.7214	40.7113	20.0899	5.06172	0.672338	0.241127	0.290549	0.242918	0.306419	0.792764	1_4_4
SORCS2	chr4	7194265	7744563	+	protein_coding	550299	3	935	1036.72	111.927	44.6116	20.8335	6.19695	0.91155	0.280926	0.36805	0.310793	0.385266	0.806697	1_4_4
KIAA0825	chr5	93488671	93954302	-	protein_coding	465632	39	2320	2503.43	120.552	61.4966	64.2055	18.6277	2.35611	0.69103	0.888753	0.760384	0.930895	0.816831	1_4_4
Xrna_282	chr11	25490174	25501020	+	Xrna	10847	210	513	531.065	206.455	47.4463	12.2569	3.98743	0.522376	0.154129	0.188536	0.161843	0.197032	0.821405	1_4_4
Xrna_1301	chr5	25385506	25405831	+	Xrna_antisense	20326	551	1258	1279.77	183.937	59.592	35.2469	7.77873	1.04113	0.376581	0.454338	0.405851	0.470052	0.863418	1_4_4
1184_HelaS3	chr3	115508652	115923786	+	vlinc	415135	1	900	999.408	12.9459	30.1786	22.6258	6.77985	0.848705	0.287133	0.354804	0.317113	0.366175	0.866017	1_4_4
1926_HUVEC	chr2	186641705	187323396	-	vlinc	681692	2409	3044	3105.15	129.896	110.847	63.3264	19.2004	2.47125	0.858965	1.10237	1.00079	1.14095	0.877149	1_4_4
Xrna_1253	chr4	115410935	115435009	+	Xrna	24075	348	1256	1329.99	99.3249	45.4491	33.5578	8.23014	1.16324	0.385086	0.472165	0.427442	0.485883	0.879722	1_4_4
114_GM12878	chr12	16763653	16986466	-	vlinc	222814	1281	7921	8326.47	493.333	404.234	232.808	59.5457	7.95468	2.41109	2.95602	2.68133	3.04274	0.881223	1_4_4
Xrna_886	chr2	78323493	78396929	-	Xrna_antisense	73437	1893	6865	7126.16	441.923	381.84	187.32	49.4168	6.47534	1.92763	2.52989	2.29609	2.60385	0.881804	1_4_4
Xrna_871	chr2	76323023	76354035	+	Xrna_antisense	31013	1623	6553	6796.64	451.001	321.882	162.123	38.4996	6.15864	1.88383	2.41291	2.1958	2.48154	0.884855	1_4_4
2639_NHEK	chr2	186925999	187323362	-	vlinc	397364	0	2787	2800.05	154.568	146.529	78.6451	19.1517	2.45819	0.74578	0.99406	0.916606	1.01746	0.900873	1_4_4
649_H1-Esc	chr12	74744023	74903322	-	vlinc	159300	0	547	589.025	12.8672	23.5355	14.9091	4.3542	0.547674	0.173444	0.209112	0.194312	0.213624	0.9096	1_4_4
AC109830.1	chr4	135176328	135248628	-	lincRNA	72301	4309	11750	12394.8	891.171	415.659	280.162	88.6187	11.6468	3.49276	4.40034	4.11327	4.49696	0.914678	1_4_4
AC091987.1	chr5	104253193	104582065	-	lincRNA	328873	15831	58463	60851.4	1395.66	1095.25	886.887	424.094	61.5639	17.1988	21.6031	20.3189	21.9962	0.923747	1_4_4
ERBB4	chr2	212240442	213403565	-	protein_coding	1163124	2438	5660	5711.17	195.917	282.403	101.558	35.4805	4.58875	1.55358	2.02755	1.91264	2.06598	0.925777	1_4_4
2174_K562	chr5	103860326	104728952	-	vlinc	868627	11167	45780	47447.2	923.328	808.097	784.476	319.042	47.2896	13.3069	16.8444	15.921	17.14	0.928878	1_4_4
177_GM12878	chr2	78535847	78630413	-	vlinc	94567	0	28539	29423	1055.61	788.36	485.736	185.412	25.4451	8.28227	10.4456	9.93438	10.6185	0.935571	1_4_4
Xrna_178	chr10	54699601	54783502	+	Xrna_antisense	83902	2503	10158	10362.5	572.744	437.826	260.447	76.7209	10.5834	3.00712	3.67883	3.49337	3.73311	0.935778	1_4_4
Xrna_1567	chr7	9787465	9848019	-	Xrna_antisense	60555	3913	14370	14499.8	602.361	448.643	277.075	94.7389	13.2816	4.28263	5.14764	4.90979	5.22496	0.939681	1_4_4
770_H1-Esc	chr6	82691925	82768064	-	vlinc	76140	377	1072	1094.13	47.1133	42.5166	29.4586	7.59033	1.03998	0.312447	0.388431	0.368152	0.391277	0.940899	1_4_4
AL589740.1	chr6	97731179	98847748	+	lincRNA	1116570	850	2856	2966.57	144.398	106.285	67.4331	18.0702	2.56552	0.820361	1.05317	1.01399	1.07125	0.946541	1_4_4
AC104009.1	chr11	22305276	22359791	-	antisense_RNA	54516	398	1303	1321.47	231.509	106.848	38.0554	9.4925	1.19325	0.384951	0.46914	0.451465	0.47429	0.951876	1_4_4
2305_K562	chr2	193852411	193918650	-	vlinc	66240	99	502	504.515	76.497	31.8833	9.72558	3.15679	0.41741	0.141094	0.17911	0.174288	0.180592	0.965091	1_4_4
2245_K562	chr13	19545322	19617355	-	vlinc	72034	0	4118	4296.27	619.932	297.622	121.626	32.8712	4.24893	1.31728	1.52524	1.4805	1.53371	0.965305	1_4_4
2285_K562	chr8	129770704	129903749	-	vlinc	133046	100	1188	1205.26	49.9312	22.5869	22.9576	8.10094	1.09991	0.357827	0.427886	0.420086	0.431655	0.9732	1_4_4
ME1	chr6	83920108	84140790	-	protein_coding	220683	2226	7160	7102.04	690.011	512.692	212.79	49.3193	6.61585	1.97279	2.52133	2.47913	2.53571	0.977686	1_4_4
Xrna_1568	chr7	9849117	9883349	-	Xrna	34233	2480	8825	8873.02	509.477	277.65	173.993	53.7027	8.13321	2.635	3.15005	3.09448	3.15679	0.980261	1_4_4
CMSS1	chr3	99536678	99900576	+	protein_coding	363899	8865	33000	34146.4	1503.61	1039.42	522.651	212.484	33.2698	9.53068	12.1225	11.9452	12.1646	0.98196	1_4_4
2592_NHEK	chr2	78520159	78637311	-	vlinc	117153	25	5655	5770.32	196.339	122.79	79.2229	34.9052	4.80565	1.65087	2.04855	2.0254	2.0595	0.98344	1_4_4
GPRC5A	chr12	13043716	13070871	+	protein_coding	27156	3	3150	3316.35	643.86	296.706	78.7285	20.7501	3.21383	0.977389	1.17735	1.16252	1.17888	0.986123	1_4_4
1893_HUVEC	chr6	105094900	105168773	-	vlinc	73874	94	725	761.669	121.306	97.3618	16.8339	4.8807	0.659469	0.218864	0.270403	0.26778	0.270835	0.988722	1_4_4
BCKDHB	chr6	80816364	81055987	+	protein_coding	239624	3546	9752	9663.96	576.089	434.652	290.959	67.4599	8.83125	2.72863	3.43084	3.4164	3.43636	0.994192	1_4_4
2192_K562	chr8	129929031	130165852	-	vlinc	236822	691	5636	5694.05	207.28	130.962	85.0857	40.1475	5.06432	1.69192	2.02147	2.00658	2.01802	0.994328	1_4_4
2161_K562	chr7	83964727	84510327	-	vlinc	545601	8836	31447	31670.8	1224.15	1112.87	758.665	212.085	28.1363	9.11134	11.2436	11.189	11.2513	0.994469	1_4_4
QTRT2	chr3	113724680	113807269	+	protein_coding	82590	1251	1378	1461.87	166.834	129.434	30.1111	8.25308	1.21277	0.423264	0.518984	0.517326	0.519003	0.996769	1_4_4
PHKA1	chrX	71798664	71934167	-	protein_coding	135504	1329	1777	1946.34	326.219	111.993	45.6482	11.5099	1.68066	0.566427	0.690979	0.689908	0.69121	0.998116	1_4_4
2637_NHEK	chr2	186645717	186706524	-	vlinc	60808	1117	2648	2677.95	204.425	146.9	72.1868	16.5711	2.21607	0.749656	0.950711	0.951396	0.950784	1.00064	1_4_4
PROSER1	chr13	39584003	39612213	-	protein_coding	28211	1820	2445	2488.68	463.587	150.809	55.0924	14.2284	2.27661	0.767742	0.883518	0.892498	0.882974	1.01079	1_4_4
Xrna_1538	chr6	141975082	142012878	-	Xrna	37797	793	2374	2313.93	78.3308	135.505	52.7001	15.9443	2.21019	0.664138	0.821478	0.826022	0.816974	1.01107	1_4_4
2116_K562	chr7	13706496	13810692	-	vlinc	104197	2296	6631	6683.84	271.023	223.956	148.142	41.8015	5.73151	1.98977	2.37286	2.38625	2.35998	1.01113	1_4_4
Xrna_888	chr2	78504054	78519464	-	Xrna	15411	635	2453	2515.36	115.758	65.0957	36.587	13.6463	2.07906	0.728337	0.89299	0.906901	0.889917	1.01908	1_4_4
Enh_136880	chr2	198734956	198737955	both	weak enhancer_type 7	3000	819	1641	1633.66	0	33.1144	17.1909	9.53288	1.34404	0.474446	0.579972	0.588473	0.57548	1.02258	1_4_4
RMDN2	chr2	38150330	38294285	+	protein_coding	143956	224	607	611.533	109.962	32.6499	13.3379	3.55047	0.556701	0.163575	0.217103	0.219818	0.214797	1.02337	1_4_4
NT5DC1	chr6	116422012	116570660	+	protein_coding	148649	2017	4803	4856.03	438.256	238.826	135.568	35.5012	4.51848	1.36601	1.72396	1.75065	1.70801	1.02497	1_4_4
ARL13B	chr3	93698983	93774512	+	protein_coding	75530	1193	3217	3361.64	459.112	146.167	72.6783	21.7778	2.99453	0.981133	1.19343	1.22066	1.1819	1.03279	1_4_4
LINC01088	chr4	79892902	80229952	+	antisense_RNA	337051	396	1262	1333.37	107.851	68.1105	32.9312	8.17823	1.11295	0.376723	0.473364	0.48743	0.470034	1.03701	1_4_4
NOS1AP	chr1	162039564	162340265	+	protein_coding	300702	37	1671	1711.51	158.563	74.8225	36.1305	9.71003	1.40914	0.476579	0.607609	0.622705	0.599579	1.03857	1_4_4
Xrna_1362	chr5	119186164	119239557	+	Xrna	53394	1270	3910	4073.89	243.474	230.777	66.3642	26.1309	3.60573	1.1896	1.44629	1.50172	1.42681	1.0525	1_4_4
752_H1-Esc	chr10	57450697	57536859	-	vlinc	86163	379	942	946.952	12.5841	29.6661	25.6323	5.47661	0.82838	0.286641	0.336182	0.34838	0.330957	1.05264	1_4_4
ATE1	chr10	123499936	123688316	-	protein_coding	188381	1276	4978	5137.04	643.013	211.267	169.085	36.1362	4.6534	1.4749	1.82372	1.89619	1.79635	1.05558	1_4_4
Enh_136870	chr2	198714356	198716155	both	weak enhancer_type 7	1800	221	1163	1137.91	0	39.3962	12.7852	6.34033	0.969891	0.327539	0.403975	0.420338	0.398202	1.05559	1_4_4
ATXN1	chr6	16299343	16761722	-	protein_coding	462380	90	1178	1183.8	96.4055	33.4142	19.9076	7.02724	1.0652	0.335088	0.420266	0.438908	0.412125	1.06499	1_4_4
MAP3K7	chr6	91223292	91296764	-	protein_coding	73473	4381	6275	6268.96	631.959	322.198	170.473	41.5084	5.76268	1.79846	2.22557	2.33854	2.19041	1.06763	1_4_4
OXR1	chr8	107371704	107764922	+	protein_coding	393219	2379	4623	4578	348.889	292.847	131.557	31.0186	4.07088	1.30007	1.62526	1.70963	1.59835	1.06962	1_4_4
Enh_136913	chr2	198758156	198759555	both	strong enhancer_type 4	1400	174	925	895.882	0	44.3481	12.8032	4.99854	0.74502	0.257767	0.318051	0.334732	0.311911	1.07317	1_4_4
TMX3	chr18	66340925	66382535	-	protein_coding	41611	3098	4556	4579.12	468.455	284.87	82.5525	28.9887	4.42386	1.42585	1.62565	1.71589	1.59402	1.07646	1_4_4
Enh_9843	chr1	61656013	61659212	both	weak enhancer_type 7	3200	355	798	803.364	0	53.7576	19.7748	5.05368	0.676098	0.227493	0.285206	0.300278	0.278342	1.07881	1_4_4
WDR72	chr15	53805938	54055075	-	protein_coding	249138	1216	1005	1036.36	89.3546	51.4313	24.8249	7.12745	1.0171	0.310715	0.367922	0.38896	0.359903	1.08073	1_4_4
Enh_164994	chr3	152047711	152049710	both	strong enhancer_type 4	2000	145	1224	1255.1	284.672	58.0929	29.189	7.34334	1.12295	0.361871	0.445579	0.471797	0.436331	1.08128	1_4_4
MAP7	chr6	136663419	136871957	-	protein_coding	208539	1029	4465	4496.47	420.689	318.021	112.147	28.9912	4.17396	1.26865	1.59631	1.69606	1.56702	1.08235	1_4_4
SPINK5	chr5	147405246	147516852	+	protein_coding	111607	471	1455	1507.66	129.745	89.9582	42.6212	10.1345	1.31699	0.429621	0.535242	0.568142	0.523626	1.08501	1_4_4
Enh_30258	chr10	22970795	22973194	both	strong enhancer_type 4	2400	143	875	870.47	0	25.8369	21.9543	5.07571	0.807293	0.262444	0.30903	0.329447	0.303149	1.08675	1_4_4
ZNF91	chr19	23487793	23578362	-	protein_coding	90570	2141	5446	5571.19	724.416	337.988	163.788	37.369	5.33247	1.75647	1.97785	2.10907	1.93604	1.08937	1_4_4
CSMD1	chr8	2792875	4852494	-	protein_coding	2059620	2620	5338	5349.31	167.898	237.996	106.117	35.2686	4.415	1.5188	1.89908	2.02548	1.85576	1.09146	1_4_4
GPD2	chr2	157291802	157470247	+	protein_coding	178446	4900	8484	8342.17	544.104	346.375	222.72	52.1911	6.94562	2.31254	2.96159	3.16878	2.89783	1.0935	1_4_4
SUPT20H	chr13	37583449	37633850	-	protein_coding	50402	1639	1756	1766.6	127.282	127.551	34.7179	12.0259	1.65668	0.539256	0.627168	0.671982	0.613922	1.09457	1_4_4
RCN1	chr11	31833939	32127301	+	protein_coding	293363	1084	1233	1248.89	98.1538	110.088	29.4143	8.52713	1.1252	0.361125	0.443376	0.47451	0.433249	1.09523	1_4_4
MBNL1	chr3	151961617	152183569	+	protein_coding	221953	25643	71057	72773.9	2676.33	1969.54	1605.7	480.098	71.1228	20.2606	25.8358	27.7056	25.21	1.09899	1_4_4
AURKA	chr20	54944445	54967393	-	protein_coding	22949	2127	1289	1318.96	517.909	116.554	36.5133	9.1469	1.26638	0.40508	0.468251	0.503679	0.458236	1.09917	1_4_4
OSGIN2	chr8	90914087	90940116	+	protein_coding	26030	867	912	895.654	250.125	80.0982	21.84	6.79252	0.854586	0.25762	0.31797	0.340577	0.308569	1.10373	1_4_4
NSMAF	chr8	59496063	59572403	-	protein_coding	76341	4835	8773	8630.92	987.318	609.951	232.147	60.9981	8.17687	2.48871	3.0641	3.30451	2.98801	1.10592	1_4_4
IMPA1	chr8	82570196	82598928	-	protein_coding	28733	1342	2022	2064.25	303.243	170.102	59.7831	15.8336	2.01707	0.59077	0.73284	0.787931	0.711842	1.10689	1_4_4
DENND5B	chr12	31535157	31744031	-	protein_coding	208875	934	5214	5244.69	434.979	264.271	112.234	33.8304	4.78203	1.56472	1.86194	2.00398	1.80824	1.10824	1_4_4
CCDC66	chr3	56591189	56655846	+	protein_coding	64658	1416	4864	5035.51	500.769	445.258	98.9757	29.3797	4.20412	1.46045	1.78768	1.92863	1.73882	1.10916	1_4_4
YAF2	chr12	42550906	42632151	-	protein_coding	81246	890	4514	4582.88	617.956	319.251	110.928	35.7051	4.48158	1.32316	1.62699	1.75985	1.58359	1.11131	1_4_4
CENPC	chr4	68334466	68411324	-	protein_coding	76859	2715	6336	6607.83	758.424	660.637	155.658	44.7632	6.15877	1.84978	2.34588	2.53691	2.27845	1.11344	1_4_4
Enh_9786	chr1	61580813	61582612	both	strong enhancer_type 4	1800	164	763	750.035	274.129	25.6433	19.1372	4.40387	0.655186	0.21207	0.266273	0.287049	0.257629	1.11419	1_4_4
PVT1	chr8	128806779	129113499	+	lincRNA	306721	5643	55055	55043.5	2830.54	2159.09	1399.4	411.152	54.3469	15.6404	19.5412	21.1706	18.9957	1.1145	1_4_4
PROS1	chr3	93591877	93692910	-	protein_coding	101034	2020	4101	4205.08	423.431	172.158	109.187	28.1189	3.86848	1.21641	1.49287	1.62301	1.4475	1.12126	1_4_4
Enh_32631	chr10	52334795	52338794	both	strong enhancer_type 4	4000	182	528	525.619	128.102	15.6985	7.36638	3.91937	0.519768	0.156349	0.186602	0.202926	0.180933	1.12155	1_4_4
UBE2D1	chr10	60094735	60130513	+	protein_coding	35779	488	946	953.063	153.85	71.1794	22.6165	5.48596	0.838423	0.286268	0.338351	0.368908	0.328816	1.12193	1_4_4
ZNF292	chr6	87862551	87973914	+	protein_coding	111364	2870	9610	9534.68	1007.04	629.011	239.444	63.4604	8.50313	2.7324	3.38495	3.68765	3.28528	1.12248	1_4_4
OSBPL6	chr2	179059208	179267618	+	protein_coding	208411	821	3661	3641.43	338.101	183.395	91.0529	20.2794	3.24075	0.989593	1.29276	1.40602	1.25237	1.12268	1_4_4
LARP7	chr4	113558120	113578748	+	protein_coding	20629	907	668	695.606	69.0148	70.7529	14.2	3.98115	0.561305	0.204898	0.24695	0.266746	0.237553	1.12289	1_4_4
RALA	chr7	39663082	39747723	+	protein_coding	84642	1055	4776	4738.01	501.337	380.514	107.728	28.5564	4.25654	1.38585	1.68206	1.83861	1.6347	1.12474	1_4_4
PRIM2	chr6	57179603	57513375	+	protein_coding	333773	3027	12356	12576.7	556.895	211.299	167.286	84.4264	12.8852	3.65087	4.46492	4.87145	4.32776	1.12563	1_4_4
CLCN3	chr4	170533784	170644824	+	protein_coding	111041	3543	3592	3737.19	492.846	265.742	95.659	23.6397	3.50174	1.04159	1.32676	1.44973	1.28738	1.12611	1_4_4
RB1CC1	chr8	53535016	53658403	-	protein_coding	123388	5960	7710	7739.25	668.974	492.128	176.583	52.5953	7.35524	2.24492	2.74755	3.00806	2.66326	1.12947	1_4_4
CYTOR	chr2	87754887	87906324	+	lincRNA	151438	5133	8917	9006.8	176.202	40.655	131.446	59.2733	8.12729	2.56217	3.19754	3.49552	3.08834	1.13184	1_4_4
ZNF675	chr19	23708433	23870022	-	protein_coding	161590	895	2272	2299.75	201.433	152.799	63.7932	15.4968	2.38667	0.720333	0.816446	0.897421	0.791872	1.13329	1_4_4
CHN1	chr2	175664091	175870097	-	protein_coding	206007	43	617	635.825	70.9436	19.1704	14.599	3.33103	0.49959	0.17908	0.225727	0.247868	0.21839	1.13498	1_4_4
MOB1B	chr4	71768043	71888166	+	protein_coding	120124	2592	8600	8967.8	807.661	467.572	205.816	51.62	7.83855	2.58764	3.1837	3.50234	3.08068	1.13687	1_4_4
TMTC3	chr12	88536073	88593664	+	protein_coding	57592	928	1249	1263.28	149.621	82.1844	29.4385	7.827	1.15373	0.376291	0.448483	0.494422	0.434763	1.13722	1_4_4
Enh_136927	chr2	198784356	198785755	both	weak enhancer_type 7	1400	178	935	922.641	0	0	12.0649	5.14625	0.783153	0.266295	0.327551	0.359902	0.316095	1.13859	1_4_4
2077_HUVEC	chr11	111968463	112019213	+	vlinc	50751	0	617	621.325	84.8908	14.2959	13.9433	3.95824	0.562328	0.185774	0.22058	0.242359	0.212799	1.13891	1_4_4
USP15	chr12	62654119	62811211	+	protein_coding	157093	10220	19303	19717.8	1564.1	1010.52	438.355	149.469	19.9014	5.67451	7.0001	7.7121	6.76741	1.13959	1_4_4
RHOBTB1	chr10	62629196	62761198	-	protein_coding	132003	546	884	875.386	118.808	89.593	23.309	6.22737	0.802666	0.25202	0.310775	0.344101	0.301178	1.14252	1_4_4
Enh_9803	chr1	61605613	61607612	both	strong enhancer_type 4	2000	211	767	767.097	0	25.4531	13.9468	4.57269	0.685704	0.217468	0.27233	0.301144	0.263166	1.14431	1_4_4
Xrna_157	chr10	4972395	4998442	+	Xrna	26048	1520	2572	2526.41	80.1842	81.061	74.3169	15.4994	2.41967	0.751594	0.896912	0.993542	0.864976	1.14864	1_4_4
CEP57	chr11	95523129	95565857	+	protein_coding	42729	3247	3565	3514.32	352.22	264.218	105.103	25.228	3.16101	1.03237	1.24763	1.38205	1.20305	1.1488	1_4_4
WDR44	chrX	117480036	117583924	+	protein_coding	103889	2812	8490	8859.7	735.227	536.852	214.967	57.364	8.21131	2.57668	3.14532	3.49001	3.02963	1.15196	1_4_4
ADGRB3	chr6	69345259	70099403	+	protein_coding	754145	164	569	568.547	33.2186	11.2198	12.5569	3.72896	0.508675	0.157733	0.201843	0.223341	0.193798	1.15245	1_4_4
BAZ2B	chr2	160175490	160473203	-	protein_coding	297714	2222	7270	7288.57	417.588	351.546	164.278	39.4548	6.18309	2.02531	2.58755	2.87726	2.49439	1.15349	1_4_4
MEGF9	chr9	123363091	123476748	-	protein_coding	113658	717	1835	1788.75	188.389	135.998	42.4312	10.6199	1.57938	0.536757	0.635031	0.704898	0.611029	1.15363	1_4_4
PPP4R2	chr3	73045936	73118350	+	protein_coding	72415	2540	6147	6380.95	805.065	485.703	154.255	40.7973	5.69955	1.80021	2.26533	2.5246	2.18528	1.15528	1_4_4
MAK16	chr8	33342268	33358778	+	protein_coding	16511	2545	1152	1199.48	594.594	128.262	25.5089	7.14155	1.06502	0.354836	0.425831	0.474062	0.41018	1.15574	1_4_4
EGLN3	chr14	34393437	34931980	-	protein_coding	538544	163	658	650.21	31.54	66.5258	11.4603	3.97979	0.641586	0.194238	0.230834	0.258132	0.221077	1.16761	1_4_4
CEP290	chr12	88442791	88535993	-	protein_coding	93203	1115	2157	2177.36	349.667	237.253	45.6759	13.1959	1.90326	0.644645	0.772995	0.868895	0.742598	1.17007	1_4_4
GNB4	chr3	179113877	179169378	-	protein_coding	55502	1851	1570	1608.21	250.575	116.171	44.5774	10.9201	1.43928	0.449575	0.570937	0.642421	0.548648	1.17092	1_4_4
UBXN2B	chr8	59323823	59364060	+	protein_coding	40238	1111	1461	1450.29	240.104	95.0919	36.0725	10.2116	1.24265	0.426999	0.514874	0.578573	0.493695	1.17193	1_4_4
CTNNAL1	chr9	111704849	111775809	-	protein_coding	70961	2692	3072	3017.83	421.665	190.574	80.512	21.1621	2.66076	0.895584	1.07137	1.20642	1.02868	1.17279	1_4_4
DSC2	chr18	28638806	28682378	-	protein_coding	43573	1862	951	886.944	118.058	42.5174	26.244	6.09634	0.803173	0.272407	0.314878	0.352547	0.300444	1.17342	1_4_4
AL589666.1	chr6	86267696	86324952	-	protein_coding	57257	1383	4298	4264.54	620.647	282.828	126.387	30.7888	3.96927	1.203	1.51397	1.70364	1.44884	1.17587	1_4_4
Enh_27575	chr1	246320778	246325377	both	weak enhancer_type 7	4600	184	984	964.621	0	33.6887	33.5803	6.63753	0.857291	0.270293	0.342454	0.389016	0.329399	1.18099	1_4_4
SDHAF3	chr7	96745902	96811075	+	protein_coding	65174	1895	4595	4633.17	679.018	308.631	102.885	28.9029	3.9587	1.3652	1.64484	1.86227	1.57683	1.18102	1_4_4
ADGRV1	chr5	89825161	90460254	+	protein_coding	635094	21440	37640	37986	1692.03	1243.31	822.211	242.483	35.1629	10.6155	13.4856	15.2633	12.8999	1.18321	1_4_4
Enh_9782	chr1	61570813	61572212	both	weak enhancer_type 7	1400	191	528	527.004	0	7.40777	15.0439	2.77906	0.425016	0.153076	0.187094	0.211148	0.178236	1.18465	1_4_4
CUL4B	chrX	119658464	119709649	-	protein_coding	51186	4071	2155	2246.63	250.361	134.949	43.0036	14.1694	1.9379	0.668084	0.797587	0.903154	0.761922	1.18536	1_4_4
HSD17B4	chr5	118788138	118972894	+	protein_coding	184757	1817	1795	1840.01	200.118	113.34	39.1011	11.5869	1.59624	0.524713	0.653229	0.742122	0.626071	1.18536	1_4_4
TIAM2	chr6	155153831	155578857	+	protein_coding	425027	1228	8342	8257.3	723.922	304.193	234.995	58.0829	7.58135	2.26788	2.93146	3.32663	2.79705	1.18934	1_4_4
AVL9	chr7	32535038	32628333	+	protein_coding	93296	3934	8312	8341.33	942.034	542.455	211.287	56.5834	7.54267	2.40853	2.96129	3.36382	2.82762	1.18963	1_4_4
659_H1-Esc	chr5	89187633	89504657	-	vlinc	317025	339	1167	1188.13	88.7805	44.2195	23.9289	7.50254	1.04748	0.337938	0.421802	0.481557	0.402064	1.19771	1_4_4
UBE2V2	chr8	48920960	48977268	+	protein_coding	56309	1862	2835	2851.37	432.18	232.232	54.7992	16.5487	2.53659	0.864468	1.01228	1.16226	0.964473	1.20508	1_4_4
PNPLA8	chr7	108110866	108210110	-	protein_coding	99245	655	1093	1098	144.635	7.68494	28.8562	5.77805	0.915902	0.327873	0.389806	0.444837	0.368925	1.20577	1_4_4
MSMO1	chr4	166248775	166264312	+	protein_coding	15538	1209	716	752.104	81.8497	59.4188	18.6854	4.74362	0.687366	0.214401	0.267008	0.30629	0.253938	1.20616	1_4_4
CEP295	chr11	93394805	93463524	+	protein_coding	68720	3723	6188	6209.91	664.572	395.081	134.452	37.2563	5.86043	1.84881	2.20461	2.53847	2.09313	1.21276	1_4_4
IFRD1	chr7	112063023	112121072	+	protein_coding	58050	2876	3592	3564.02	545.418	209.468	81.6711	21.8409	2.99034	1.05573	1.26528	1.47278	1.19816	1.2292	1_4_4
Enh_204199	chr6	125286902	125288501	both	strong enhancer_type 4	1600	237	823	812.378	0	48.9783	13.9717	4.50998	0.695379	0.243391	0.288406	0.33641	0.272205	1.23587	1_4_4
Enh_215954	chr7	93264665	93267464	both	weak enhancer_type 7	2800	154	582	584.28	0	43.1767	14.2069	3.5725	0.576797	0.169382	0.207428	0.242722	0.196001	1.23837	1_4_4
TMEM245	chr9	111777432	111882225	-	protein_coding	104794	4235	9902	9712.69	1270.3	621.202	249.637	58.5527	8.93061	2.88878	3.44815	4.04671	3.25261	1.24415	1_4_4
Enh_9811	chr1	61614213	61616012	both	weak enhancer_type 7	1800	93	572	555.68	0	24.883	8.1233	3.46697	0.487386	0.158088	0.197274	0.231116	0.185027	1.24909	1_4_4
WASHC4	chr12	105501102	105562912	+	protein_coding	61811	2088	3074	3139.36	413.376	194.969	82.5509	19.963	2.83519	0.931236	1.11452	1.31583	1.04994	1.25324	1_4_4
MIGA1	chr1	78245309	78345224	+	protein_coding	99916	699	2640	2629.4	356.336	192.498	71.4826	16.9402	2.31007	0.71911	0.933476	1.10068	0.877214	1.25475	1_4_4
DNAJA2	chr16	46989274	47007699	-	protein_coding	18426	3852	1495	1473.99	332.679	112.567	35.7169	8.58956	1.29203	0.47144	0.523289	0.620943	0.49279	1.26006	1_4_4
ZFC3H1	chr12	72003252	72061505	-	protein_coding	58254	2403	5832	5848.72	727.573	442.217	112.198	32.2655	5.06203	1.77315	2.07638	2.46411	1.95306	1.26166	1_4_4
MFN1	chr3	179065480	179112719	+	protein_coding	47240	1595	2642	2662.67	529.191	174.249	73.05	17.3117	2.32413	0.751198	0.945287	1.12073	0.88628	1.26454	1_4_4
HSPE1-MOB4	chr2	198365137	198415450	+	protein_coding	50314	680	1109	1082.46	161.462	82.1934	24.6693	5.92255	0.87692	0.306607	0.384288	0.457841	0.361597	1.26617	1_4_4
Enh_210918	chr7	22741476	22743475	both	strong enhancer_type 4	2000	46	647	631.289	0	49.1908	14.3394	3.80442	0.523636	0.188912	0.224117	0.266522	0.209198	1.27402	1_4_4
HECA	chr6	139456249	139501939	+	protein_coding	45691	834	1007	957.258	127.933	34.9222	30.3061	6.73162	0.817735	0.276221	0.33984	0.407501	0.319526	1.27533	1_4_4
TRAM1	chr8	71485677	71520622	-	protein_coding	34946	2178	1350	1344.92	174.929	109.889	34.037	8.89934	1.24661	0.393348	0.477468	0.57463	0.446813	1.28606	1_4_4
NBN	chr8	90945564	91015456	-	protein_coding	69893	3058	3148	3040.3	450.334	178.063	76.2832	20.5349	2.93993	0.880546	1.07935	1.2967	1.00421	1.29127	1_4_4
Enh_10227	chr1	65742013	65744812	both	strong enhancer_type 4	2800	239	1119	1092.14	196.559	48.0551	29.3948	6.49737	0.994957	0.304224	0.387724	0.47216	0.35916	1.31462	1_4_4
EPRS	chr1	220141943	220220000	-	protein_coding	78058	18017	4776	4770.97	691.998	309.988	109.997	28.5792	3.88071	1.35069	1.69376	2.08846	1.56591	1.33371	1_4_4
ZNF586	chr19	58281023	58331307	+	protein_coding	50285	729	3306	3346.74	746.847	218.243	105.009	24.3322	3.22834	1.05605	1.18814	1.46081	1.09442	1.33478	1_4_4
Enh_9788	chr1	61583013	61584412	both	weak enhancer_type 7	1400	78	527	524.954	0	34.3807	7.49031	3.25807	0.461138	0.14922	0.186366	0.229382	0.171831	1.33493	1_4_4
ALDH1L2	chr12	105413562	105478355	-	protein_coding	64794	1040	928	939.513	116.652	68.5255	20.2069	6.48479	0.778713	0.281009	0.333541	0.413822	0.305702	1.35368	1_4_4
STAG3L4	chr7	66767608	66786513	+	transcribed_unprocessed_pseudogene	18906	595	1036	1043.17	155.616	92.0464	25.0287	6.29948	0.964449	0.305339	0.370341	0.46254	0.338259	1.36741	1_4_4
Enh_206659	chr6	147541308	147544507	both	strong enhancer_type 4	3200	272	887	868.022	142.336	86.1952	9.55849	4.84541	0.761199	0.25924	0.308161	0.387226	0.282875	1.36889	1_4_4
Enh_229499	chr8	106380825	106383024	both	weak enhancer_type 7	2200	202	731	714.394	0	35.3368	13.708	4.63444	0.711559	0.210135	0.25362	0.320469	0.232589	1.37783	1_4_4
Xrna_1821	chrX	26692433	26704088	+	Xrna	11656	271	912	1121.74	392.393	53.521	45.3471	12.4628	1.89553	0.259206	0.398234	0.267333	0.442925	0.603562	1_4_5
SGMS2	chr4	108745719	108836203	+	protein_coding	90485	13	538	624.571	86.6266	94.1325	17.9111	5.64922	0.714214	0.15738	0.221732	0.158655	0.24205	0.655462	1_4_5
2399_K562	chrX	120495689	120961162	+	vlinc	465474	327	1322	1537.87	101.615	115.961	47.5569	16.8748	2.12878	0.369866	0.545968	0.397797	0.592323	0.671589	1_4_5
STPG2	chr4	98105244	99064391	-	protein_coding	959148	186	744	842.155	40.6758	68.7016	23.0553	5.72906	0.895226	0.215542	0.298977	0.222586	0.324552	0.685826	1_4_5
Xrna_1712	chr8	76962566	76976268	+	Xrna	13703	104	654	685.32	0	67.9418	33.0011	8.81064	1.13323	0.156666	0.243298	0.183545	0.263417	0.696785	1_4_5
Xrna_471	chr13	57153023	57185359	-	Xrna	32337	747	2703	2934.8	240.037	170.044	158.806	34.8305	5.07826	0.743497	1.0419	0.789078	1.12175	0.703438	1_4_5
CDK14	chr7	90095738	90839905	+	protein_coding	744168	62	2451	2698.03	242.733	176.903	73.6776	19.8629	2.51276	0.71133	0.957839	0.725202	1.03037	0.703824	1_4_5
SH3RF1	chr4	170015407	170192256	-	protein_coding	176850	10	699	794.729	100.875	42.8958	23.9906	7.39763	0.97195	0.195014	0.28214	0.216322	0.305864	0.707249	1_4_5
PDE10A	chr6	165740776	166400091	-	protein_coding	659316	2	3913	4337.04	306.164	204.019	96.2295	33.5362	4.19629	1.16564	1.53971	1.18341	1.65197	0.716359	1_4_5
Xrna_1699	chr8	76109635	76126880	-	Xrna	17246	257	995	1058.68	0	107.229	42.1723	12.2464	1.63191	0.255377	0.375846	0.289231	0.40339	0.717001	1_4_5
IQCJ-SCHIP1	chr3	158680024	159615155	+	protein_coding	935132	6	707	773.245	71.8256	44.6	22.3895	5.64808	0.711298	0.190659	0.274513	0.216266	0.293321	0.7373	1_4_5
PALLD	chr4	169418217	169849608	+	protein_coding	431392	1	5105	5795.89	351.189	117.674	144.012	45.7466	7.32078	1.44645	2.05762	1.6391	2.18839	0.748995	1_4_5
ARHGAP32	chr11	128834955	129149219	-	protein_coding	314265	128	593	656.169	112.083	39.2851	21.6254	5.72417	0.720525	0.170883	0.23295	0.188243	0.24945	0.754634	1_4_5
SPATA13_3938	chr13	24553944	24881212	+	protein_coding	327269	42	805	900.323	119.466	60.5494	24.5489	7.13872	1.05778	0.249424	0.319628	0.259139	0.336736	0.76956	1_4_5
EFNA5	chr5	106712590	107006596	-	protein_coding	294007	2	3601	3904.01	230.475	165.681	106.856	32.2575	4.31518	1.02783	1.38598	1.12974	1.4663	0.770468	1_4_5
PCDH17	chr13	58205944	58303445	+	protein_coding	97502	468	670	723.428	106.081	61.2333	22.2505	9.69943	1.22806	0.182201	0.256827	0.210001	0.27251	0.770619	1_4_5
EGFR	chr7	55086714	55279321	+	protein_coding	192608	0	7600	8325.33	606.789	580.795	273.702	84.7156	11.1547	2.14488	2.95561	2.41089	3.12712	0.770962	1_4_5
EPB41L4A	chr5	111478138	111755013	-	protein_coding	276876	155	644	727.261	79.583	63.7761	25.8211	6.56998	0.846066	0.179956	0.258188	0.21112	0.273603	0.771629	1_4_5
204_GM12878	chr13	106808690	106944600	-	vlinc	135911	715	2398	2617.5	500.601	335.723	124.535	31.1528	4.07182	0.654968	0.929252	0.759154	0.983779	0.771671	1_4_5
XACT	chrX	112859587	113181506	-	lincRNA	321920	1374	4148	4856.64	261.249	150.806	144.574	48.5306	7.33122	1.18875	1.72418	1.40963	1.82312	0.773194	1_4_5
Xrna_468	chr13	57101420	57124809	-	Xrna	23390	338	1276	1373.24	95.7427	94.3214	38.353	14.7005	2.06855	0.374687	0.48752	0.400566	0.51551	0.777029	1_4_5
KLF12	chr13	74260226	74569193	-	protein_coding	308968	1470	4247	4459.5	420.453	239.891	205.114	43.0969	6.46786	1.17108	1.58319	1.31463	1.66989	0.787253	1_4_5
DIAPH2	chrX	95939662	96859996	+	protein_coding	920335	3702	18855	21700.8	1280.72	1196.57	582.864	175.591	24.8942	5.55624	7.70411	6.40086	8.11501	0.788768	1_4_5
AP000446.1	chr11	82997171	83134559	+	antisense_RNA	137389	163	1113	1188.05	98.6358	78.9538	40.0224	10.3994	1.26921	0.329107	0.421775	0.350422	0.443946	0.789333	1_4_5
2389_K562	chrX	97947755	98102867	+	vlinc	155113	2387	6830	7814.46	592.944	513.549	249.853	66.0742	8.33827	2.12954	2.77425	2.32296	2.91329	0.797368	1_4_5
2150_K562	chr13	70060395	70258274	-	vlinc	197880	844	2859	3012.25	264.804	210.323	124.007	34.2768	4.29061	0.792354	1.06939	0.899742	1.12296	0.801221	1_4_5
Xrna_478	chr13	57890043	57902668	+	Xrna	12626	169	747	789.586	73.6519	21.8249	18.4547	8.58569	1.23199	0.215996	0.280314	0.239115	0.293716	0.814102	1_4_5
TDRD3	chr13	60970591	61148012	+	protein_coding	177422	1023	3781	4026.14	557.429	308.986	117.831	44.9872	5.69043	1.06712	1.42934	1.22572	1.4956	0.819552	1_4_5
Xrna_464	chr13	57054652	57074071	-	Xrna	19420	1359	1514	1605.32	452.466	55.7957	65.3141	18.787	2.61083	0.419503	0.569913	0.489444	0.596569	0.820431	1_4_5
211_GM12878	chr8	110105339	110228225	-	vlinc	122887	164	713	747.929	74.5949	59.0321	24.2768	7.1911	0.959299	0.194057	0.265526	0.228319	0.278244	0.820574	1_4_5
Xrna_1820	chrX	26642721	26689424	+	Xrna_antisense	46704	753	3245	3741.64	449.471	167.724	86.562	31.5463	4.93663	0.99256	1.32834	1.14025	1.38525	0.823139	1_4_5
Xrna_1823	chrX	26715572	26735863	+	Xrna	20292	317	999	1146.26	79.4965	17.4608	15.5024	9.12599	1.36323	0.32035	0.406939	0.35196	0.425079	0.827987	1_4_5
Xrna_477	chr13	57860689	57888778	+	Xrna	28090	750	2021	2160.6	394.562	197.77	98.3962	25.4259	3.28179	0.563868	0.767046	0.66513	0.802909	0.8284	1_4_5
909_H1-Esc	chr3	112383623	112660404	+	vlinc	276782	493	2344	2544.55	169.338	171.217	87.6228	20.8399	3.21419	0.618499	0.903353	0.784911	0.93963	0.835341	1_4_5
LINC02438	chr4	19173958	19458617	-	lincRNA	284660	2717	9477	10429.6	867.716	479.008	389.566	84.051	10.8947	2.7032	3.70267	3.22489	3.85727	0.836053	1_4_5
Xrna_579	chr14	48309530	48322320	-	Xrna	12791	180	647	663.742	106.827	61.1108	24.0973	7.20277	1.14203	0.175914	0.235638	0.205359	0.245212	0.837473	1_4_5
GALNTL6	chr4	172733405	173962710	+	protein_coding	1229306	562	2311	2471.33	112.726	67.3791	42.7434	15.8423	2.50411	0.648525	0.877359	0.764691	0.912234	0.838262	1_4_5
1134_HelaS3	chr12	74902457	74992937	-	vlinc	90481	6	566	609.559	0	12.5258	10.8814	4.95647	0.709512	0.174188	0.216402	0.189026	0.224571	0.841721	1_4_5
Xrna_202	chr10	57806385	57819456	-	Xrna	13072	222	668	690.007	0	40.4234	19.6033	5.6371	0.766763	0.195437	0.244963	0.215483	0.255721	0.842647	1_4_5
Xrna_307	chr11	37117940	37169989	+	Xrna	52050	1311	3479	3566.66	195.798	198.322	135.855	34.1499	4.39004	0.9594	1.26622	1.11534	1.31481	0.848288	1_4_5
787_H1-Esc	chr13	106608778	106807339	-	vlinc	198562	770	3064	3286.94	320.568	297.796	149.08	34.1768	4.56874	0.870597	1.16691	1.03029	1.20947	0.851852	1_4_5
Xrna_485	chr13	58057412	58067090	+	Xrna	9679	125	550	589.708	123.54	47.0658	26.0773	7.31995	0.950571	0.152079	0.209355	0.185922	0.218049	0.852661	1_4_5
COL4A5	chrX	107683074	107940775	+	protein_coding	257702	1311	9083	10501.3	755.152	509.384	293.004	83.4895	11.6631	2.85089	3.7281	3.29771	3.86465	0.853302	1_4_5
SUGCT	chr7	40174576	40900362	+	protein_coding	725787	877	2409	2493.37	186.29	45.8308	55.2183	17.09	2.35063	0.680909	0.885182	0.786449	0.918657	0.856085	1_4_5
2740_NHEK	chrX	120485262	120572377	+	vlinc	87116	0	1963	2195.45	50.4447	104.954	57.6635	17.4743	2.66016	0.599062	0.779416	0.689769	0.805615	0.856202	1_4_5
MAML3	chr4	140637907	141075338	-	protein_coding	437432	670	3523	3883.06	292.936	225.164	129.927	31.8112	4.58799	0.959103	1.37854	1.22773	1.43101	0.857948	1_4_5
TPD52	chr8	80946980	81143467	-	protein_coding	196488	42	1884	1965.3	135.95	96.835	63.0519	16.3507	2.34439	0.529449	0.69771	0.618593	0.720757	0.858256	1_4_5
Xrna_1289	chr4	167370949	167382155	+	Xrna_antisense	11207	510	786	864.929	235.385	49.5344	31.8332	6.74338	1.04481	0.222004	0.307062	0.273206	0.317609	0.860196	1_4_5
Xrna_582	chr14	48340959	48369892	-	Xrna	28934	350	1704	1730.41	115.44	118.804	61.0031	15.1246	2.11262	0.498056	0.61432	0.548146	0.63571	0.862257	1_4_5
TSPAN5	chr4	99391518	99579780	-	protein_coding	188263	1919	6597	7125.88	602.066	407.365	209.527	68.2712	8.78259	1.75741	2.52979	2.25721	2.61754	0.862341	1_4_5
517_GM12878	chr5	103438883	103510402	+	vlinc	71520	1924	6577	6918.37	272.257	278.607	141.21	48.4619	7.08718	1.94087	2.45612	2.18931	2.53776	0.862694	1_4_5
Xrna_481	chr13	57960969	57974493	+	Xrna_antisense	13525	157	506	533.608	0	20.1573	16.3359	4.94467	0.658895	0.152814	0.189439	0.170009	0.195697	0.868737	1_4_5
786_H1-Esc	chr5	101398302	101450877	-	vlinc	52576	460	1193	1293.59	44.0378	74.5848	48.1005	11.525	1.57822	0.33074	0.459243	0.413598	0.475266	0.870245	1_4_5
PPM1L	chr3	160473390	160796695	+	protein_coding	323306	464	2883	3083.06	297.562	116.154	98.7863	23.4042	3.23317	0.793143	1.09453	0.986662	1.12812	0.874604	1_4_5
AC097376.2	chr4	140333081	140375188	-	antisense_RNA	42108	138	691	761.043	96.9262	32.644	32.3103	6.54641	0.997134	0.18627	0.270181	0.243365	0.276317	0.880746	1_4_5
MARCH1	chr4	164445450	165305202	-	protein_coding	859753	276	2431	2634	177.236	65.4811	85.0451	18.7628	2.60924	0.673615	0.935107	0.846186	0.959402	0.881993	1_4_5
Xrna_530	chr13	89671169	89702727	-	Xrna	31559	516	2001	2034.06	99.8595	76.6725	54.9258	19.9688	2.81659	0.577092	0.72212	0.65702	0.744372	0.88265	1_4_5
Xrna_476	chr13	57283461	57309739	-	Xrna	26279	878	1587	1669.55	184.156	186.36	60.7288	15.0689	2.1953	0.466523	0.592713	0.540287	0.612014	0.882801	1_4_5
Xrna_1709	chr8	76857755	76890210	+	Xrna	32456	654	2168	2246.92	145.014	174.409	72.3493	19.6256	2.60093	0.61283	0.797688	0.72909	0.820612	0.888471	1_4_5
872_H1-Esc	chr4	56914988	57036001	+	vlinc	121014	0	642	685.282	128.832	52.0095	19.2681	5.68141	0.813629	0.173346	0.243285	0.224041	0.250821	0.89323	1_4_5
2476_K562	chr12	85910319	85966483	+	vlinc	56165	384	1355	1433.23	114.21	25.6213	45.0096	10.8598	1.65197	0.404578	0.508817	0.468581	0.523662	0.894815	1_4_5
WWTR1	chr3	149235022	149454501	-	protein_coding	219480	12	1381	1486.39	117.337	143.693	47.2218	12.3248	1.57685	0.382081	0.527689	0.482732	0.539134	0.895384	1_4_5
Xrna_309	chr11	37207221	37217692	+	Xrna	10472	227	547	547.69	0	46.4965	19.4678	4.62479	0.688218	0.148917	0.194438	0.179518	0.200221	0.896597	1_4_5
LINC02267	chr4	97231852	97740015	+	lincRNA	508164	553	2801	2999	155.948	117.475	94.5751	21.7055	3.06587	0.79412	1.06469	0.978748	1.08927	0.898536	1_4_5
2602_NHEK	chr8	90352421	90522095	-	vlinc	169675	1630	4709	4925.25	199.902	252.419	119.625	43.7309	6.04665	1.33858	1.74853	1.61169	1.79325	0.89875	1_4_5
PIBF1	chr13	73356197	73590599	+	protein_coding	234403	1528	7373	7696.3	724.111	604.419	253.05	85.5334	12.014	2.00421	2.7323	2.5225	2.7996	0.901023	1_4_5
774_H1-Esc	chr8	89941866	90561193	-	vlinc	619328	2098	5687	5926.55	208.388	175.741	104.696	42.2328	6.67485	1.66014	2.10401	1.93865	2.15156	0.90104	1_4_5
KCNQ5-IT1	chr6	73340223	73388282	+	sense_intronic	48060	3308	9667	9766.66	404.37	429.341	287.798	65.7489	10.3388	2.72976	3.46731	3.20651	3.55302	0.902475	1_4_5
CAMK2D	chr4	114372188	114683083	-	protein_coding	310896	2279	5101	5406.42	480.361	320.55	139.902	42.0029	6.30863	1.3727	1.91936	1.77596	1.96604	0.903322	1_4_5
EML6	chr2	54950636	55199161	+	protein_coding	248526	11	582	614.228	62.5575	25.0572	10.2174	4.59072	0.572205	0.160862	0.21806	0.20094	0.222242	0.90415	1_4_5
Xrna_184	chr10	54887217	54910568	+	Xrna	23352	404	1183	1199.51	60.1397	57.8833	30.9139	9.29065	1.22715	0.347319	0.425845	0.395028	0.435435	0.907203	1_4_5
2391_K562	chr5	103415540	103758970	+	vlinc	343431	3742	2904	3036.65	117.355	123.177	71.0594	23.0031	3.15666	0.828175	1.07806	1.00378	1.10603	0.907549	1_4_5
165_GM12878	chr13	68661231	68831818	-	vlinc	170588	190	877	892.618	88.1111	67.3724	31.7643	7.59086	1.20775	0.246853	0.316892	0.293845	0.323504	0.908321	1_4_5
AC106729.1	chr16	76770239	76962066	+	lincRNA	191828	406	3091	3217.38	190.545	178.565	98.5872	25.9838	3.78523	0.942881	1.14222	1.06326	1.16856	0.909895	1_4_5
LINC01014	chr3	178136989	178175097	+	sense_intronic	38109	1709	4116	4270.99	301.296	219.209	90.0069	33.8192	4.58535	1.14662	1.51626	1.40773	1.54559	0.910804	1_4_5
MECOM	chr3	168801287	169381406	-	protein_coding	580120	1690	6138	6549.76	439.59	330.337	141.479	41.1049	6.29876	1.75673	2.32526	2.16769	2.37879	0.91126	1_4_5
2489_K562	chr3	112450785	112543635	+	vlinc	92851	894	4214	4493.91	343.522	187.912	155.235	33.716	5.38436	1.14701	1.5954	1.48928	1.63167	0.91273	1_4_5
MEX3C	chr18	48700920	48744674	-	protein_coding	43755	1469	974	1002.29	200.035	91.4783	44.6873	10.9348	1.34359	0.277148	0.355828	0.332495	0.363532	0.914624	1_4_5
ROBO2	chr3	75955846	77699115	+	protein_coding	1743270	16868	41791	44395.1	1203.17	1115.16	533.873	315.473	45.387	11.6764	15.7609	14.7456	16.0692	0.917628	1_4_5
KIF16B	chr20	16252749	16554079	-	protein_coding	301331	2297	5913	6289.11	933.355	585.35	285.289	68.058	10.7805	1.65042	2.23273	2.09	2.27608	0.918245	1_4_5
Enh_186104	chr5	118663302	118668101	both	strong enhancer_type 4	4800	129	519	553.858	0	42.7354	15.7802	4.64569	0.646228	0.145859	0.196628	0.185307	0.201744	0.918524	1_4_5
ME3	chr11	86152150	86383678	-	protein_coding	231529	13	670	696.46	57.8884	86.9364	10.1118	5.80632	0.728531	0.195454	0.247253	0.231256	0.251555	0.919305	1_4_5
Xrna_1196	chr3	162250914	162301091	-	Xrna	50178	1872	3933	4111.5	146.37	139.011	93.0142	32.4943	4.12612	1.12603	1.45964	1.3679	1.48768	0.919489	1_4_5
MBD2	chr18	51677971	51751158	-	protein_coding	73188	1503	2820	2891.98	508.072	189.258	110.286	28.572	3.91185	0.817951	1.0267	0.965407	1.04988	0.919543	1_4_5
Xrna_403	chr12	87342556	87362896	-	Xrna	20341	575	1469	1532.54	167.94	56.0209	38.7663	15.4216	2.12207	0.407555	0.544075	0.509915	0.554472	0.919642	1_4_5
2601_NHEK	chr8	90207988	90312756	-	vlinc	104769	1026	3035	3137.79	165.385	148.411	69.827	25.977	3.84324	0.863346	1.11396	1.04494	1.13598	0.919861	1_4_5
SEMA3A	chr7	83585093	84122040	-	protein_coding	536948	340	1975	1990.24	104.976	140.44	49.5068	15.4532	2.00275	0.543826	0.706563	0.666416	0.719986	0.925596	1_4_5
Xrna_1288	chr4	167294332	167369072	+	Xrna_antisense	74741	2242	6949	7444.65	302.671	249.95	138.258	51.4648	7.98891	2.0543	2.64296	2.49692	2.68899	0.928571	1_4_5
VTI1A	chr10	114206756	114578503	+	protein_coding	371748	5431	20704	21558.8	1473.76	1197.72	653.238	189.769	25.8509	5.76706	7.6537	7.22467	7.77349	0.929398	1_4_5
KIAA1549	chr7	138516126	138666064	-	protein_coding	149939	98	999	1005.94	126.967	78.2545	25.7226	6.76544	1.02868	0.280927	0.357122	0.338396	0.36372	0.930375	1_4_5
1326_HepG2	chr6	82532856	82811531	-	vlinc	278676	375	894	880.681	99.7177	77.0536	23.4022	5.69381	0.853443	0.241127	0.312654	0.296362	0.318182	0.931423	1_4_5
Xrna_1192	chr3	162189406	162204329	-	Xrna	14924	258	932	984.833	0	33.0888	27.0544	8.50174	1.27227	0.246332	0.34963	0.330789	0.354707	0.932569	1_4_5
2264_K562	chr12	73837472	74520734	-	vlinc	683263	3082	12787	13395.3	557.358	461.21	362.776	106.775	15.1219	3.67656	4.75553	4.50584	4.82471	0.933909	1_4_5
518_GM12878	chr5	103530922	103694912	+	vlinc	163991	0	9042	9414.01	240.234	282.021	157.017	58.5575	9.37201	2.69479	3.34211	3.17446	3.3959	0.934792	1_4_5
1603_HepG2	chr13	97793998	97855953	+	vlinc	61956	290	1160	1226.5	164.553	118.909	51.0393	13.111	1.96852	0.322158	0.435425	0.412787	0.441581	0.934793	1_4_5
ASPH	chr8	62413115	62627199	-	protein_coding	214085	558	8715	9313.13	704.438	349.155	280.124	66.7758	10.2214	2.58929	3.30629	3.1475	3.35793	0.937333	1_4_5
KCNMB2	chr3	177990720	178562217	+	protein_coding	571498	4291	18350	19071.2	521.395	319.27	208.227	126.004	19.8506	5.2519	6.77054	6.43593	6.86433	0.937591	1_4_5
Xrna_1735	chr8	130257958	130278888	-	Xrna_antisense	20931	539	1921	1940.38	172.322	63.9647	30.3814	13.8734	1.96341	0.567588	0.688864	0.655705	0.698207	0.939127	1_4_5
2180_K562	chrX	112677019	113302475	-	vlinc	625457	425	1953	2210.92	99.0558	93.1948	59.1265	18.5096	2.91915	0.567928	0.784907	0.750092	0.798242	0.939681	1_4_5
ZNF516	chr18	74070145	74207146	-	protein_coding	137002	460	1815	1792.26	327.257	176.314	71.7501	20.66	2.61406	0.486467	0.636278	0.608777	0.645843	0.942609	1_4_5
Xrna_1193	chr3	162207250	162223049	-	Xrna	15800	207	868	926.608	0	0	16.8484	7.67055	0.990533	0.251289	0.328959	0.313897	0.332642	0.94365	1_4_5
Xrna_1507	chr6	104558068	104591414	-	Xrna	33347	275	2207	2246.73	55.2038	80.4392	54.4688	17.9784	2.6946	0.604894	0.797621	0.764831	0.810139	0.944074	1_4_5
Xrna_535	chr13	89778229	89794380	-	Xrna	16152	416	1540	1555.89	0	55.6065	53.925	12.7635	1.97886	0.451462	0.552362	0.529044	0.558817	0.946723	1_4_5
ARID5B	chr10	63661059	63856703	+	protein_coding	195645	750	4466	4537.24	356.014	170.277	158.566	38.38	5.05105	1.24893	1.61079	1.54619	1.63159	0.947657	1_4_5
Xrna_1825	chrX	26749771	26760045	+	Xrna	10275	121	532	591.53	0	0	9.51238	4.63686	0.741347	0.163551	0.210002	0.201919	0.213068	0.947673	1_4_5
Xrna_1689	chr8	48215152	48220178	-	Xrna_antisense	5027	58	541	566.555	200.088	55.2358	28.5296	6.29806	0.99905	0.135354	0.201135	0.194172	0.204548	0.949273	1_4_5
TASP1	chr20	13370039	13619587	-	protein_coding	249549	2048	8114	8651.38	877.595	528.589	308.508	85.4561	13.601	2.41706	3.07136	2.96127	3.10886	0.952527	1_4_5
Xrna_185	chr10	54915768	54955976	+	Xrna	40209	664	2067	2119.93	81.1818	55.9855	31.5465	16.8628	2.50013	0.607157	0.752608	0.728167	0.762308	0.955214	1_4_5
2457_K562	chr8	33653810	33829068	+	vlinc	175259	8987	34501	36430.7	1771.44	1497.73	839.961	280.558	39.5717	10.2697	12.9334	12.5384	13.0352	0.961884	1_4_5
535_GM12878	chr5	120500334	120705953	+	vlinc	205620	1136	4721	4938.4	236.563	210.659	129.072	31.8904	4.91145	1.38092	1.7532	1.70384	1.76672	0.964408	1_4_5
KLHL13	chrX	117031776	117251303	-	protein_coding	219528	456	1799	1977.96	196.426	85.0229	66.7408	14.3298	2.05701	0.543545	0.702204	0.68205	0.706987	0.964728	1_4_5
1040_H1-Esc	chr6	126364387	126644536	+	vlinc	280150	4140	20373	20822.8	1181.99	830.047	485.924	149.291	22.8437	5.68064	7.39241	7.20023	7.45255	0.966142	1_4_5
Enh_31390	chr10	35692395	35695394	both	weak enhancer_type 7	3000	42	531	537.006	0	33.2353	10.624	4.52128	0.710145	0.150393	0.190645	0.185055	0.191226	0.967728	1_4_5
1248_HelaS3	chr5	120500370	120563679	+	vlinc	63310	973	4093	4293.25	172.068	273.478	147.615	33.1984	4.83451	1.14225	1.52417	1.48936	1.53413	0.970819	1_4_5
315_GM12878	chr6	113239467	113323129	+	vlinc	83663	0	1760	1770.85	127.973	69.2737	61.3567	12.9499	1.8083	0.489802	0.628678	0.614203	0.632646	0.970847	1_4_5
Enh_231026	chr8	128929019	128932018	both	strong enhancer_type 4	3000	132	711	711.813	430.171	44.8341	30.287	6.25185	0.887694	0.188822	0.252704	0.247365	0.254664	0.971338	1_4_5
RTTN	chr18	67670267	67873181	-	protein_coding	202915	3336	8197	8133.73	671.765	484.03	309.411	82.9029	11.7356	2.2511	2.88759	2.82396	2.90159	0.973245	1_4_5
Xrna_308	chr11	37171404	37204950	+	Xrna	33547	750	1941	1927.23	281.728	89.5768	82.7019	16.9273	2.22715	0.52605	0.684195	0.668933	0.686668	0.974173	1_4_5
TOX	chr8	59717977	60031767	-	protein_coding	313791	274	1451	1455.74	106.577	80.8244	43.4338	10.7393	1.42737	0.407556	0.516808	0.508545	0.520948	0.976192	1_4_5
BRWD3	chrX	79926353	80065187	-	protein_coding	138835	2467	5346	5947.14	739.676	317.128	179.122	43.4738	6.27891	1.64226	2.11132	2.06491	2.11507	0.976285	1_4_5
FBXL3	chr13	77566733	77601330	-	protein_coding	34598	752	1403	1462.89	455.949	145.197	61.8655	14.1481	1.99425	0.397463	0.519348	0.51274	0.524226	0.978088	1_4_5
TAB3	chrX	30845559	30993201	-	protein_coding	147643	925	1329	1518.8	217.052	108.18	42.8969	11.4057	1.67273	0.412254	0.539197	0.529772	0.541141	0.97899	1_4_5
SPIDR	chr8	48173167	48648868	+	protein_coding	475702	4101	24463	25214.7	1322.36	867.166	544.026	242.418	32.3204	6.8204	8.95158	8.82761	8.99157	0.981764	1_4_5
GRK5	chr10	120967101	121219254	+	protein_coding	252154	58	1798	1908.86	302.829	73.8649	60.0972	17.6748	2.30876	0.496968	0.677673	0.670891	0.683309	0.981827	1_4_5
AC010196.1_3916	chr12	86993355	87232775	-	lincRNA	239421	1705	4631	4757.16	243.111	276.701	96.3894	36.573	4.74758	1.37192	1.68886	1.66723	1.69795	0.981907	1_4_5
1578_HepG2	chr13	64649929	64981981	+	vlinc	332053	117	740	761.137	38.979	19.9698	21.64	7.15211	1.14018	0.207915	0.270215	0.266774	0.27148	0.982665	1_4_5
ESF1	chr20	13694969	13765532	-	protein_coding	70564	1682	3342	3505.13	413.206	297.598	114.278	33.2214	4.57951	1.02195	1.24437	1.22983	1.24645	0.986666	1_4_5
PKIB	chr6	122793076	123047518	+	protein_coding	254443	3734	10797	10974.6	775.029	383.993	332.326	95.7824	12.6898	2.86711	3.89613	3.86073	3.91008	0.987381	1_4_5
UBASH3B	chr11	122526383	122685181	+	protein_coding	158799	2585	9863	9944.89	1079.26	1160.82	294.434	90.1524	11.7774	2.66599	3.53058	3.49007	3.52743	0.989408	1_4_5
CA5B	chrX	15706953	15806532	+	protein_coding	99580	110	840	968.587	301.407	55.8052	33.1348	7.49342	0.949573	0.263332	0.343863	0.341165	0.344727	0.989666	1_4_5
319_GM12878	chr6	119669468	120289479	+	vlinc	620012	137	710	728.647	30.8918	7.21393	20.409	5.31362	0.856516	0.192072	0.25868	0.257684	0.260039	0.990944	1_4_5
CHSY3	chr5	129240165	129522327	+	protein_coding	282163	589	2198	2359.06	198.282	149.17	61.7354	17.3433	2.53258	0.626246	0.8375	0.83553	0.837956	0.997105	1_4_5
KLHL2	chr4	166128770	166244308	+	protein_coding	115539	600	1841	2025.27	359.461	185.467	67.2218	16.9255	2.49109	0.499509	0.719001	0.716309	0.717272	0.998658	1_4_5
AC090502.1	chr12	74526946	74796315	-	lincRNA	269370	2620	5672	5929.25	309.677	203.833	146.01	45.5071	6.36026	1.68345	2.10497	2.10177	2.10403	0.998929	1_4_5
Xrna_1195	chr3	162232217	162249198	-	Xrna	16982	470	1029	1066.93	79.3457	30.8065	18.451	8.39202	1.04388	0.296666	0.378776	0.379199	0.378108	1.00289	1_4_5
WWP1	chr8	87354967	87490649	+	protein_coding	135683	1434	4445	4559.44	565.303	302.777	154.692	36.8303	5.31253	1.23089	1.61867	1.62506	1.61626	1.00544	1_4_5
LGR4	chr11	27387508	27494322	-	protein_coding	106815	1086	3642	3619.32	303.411	201.041	72.3295	26.3526	4.02784	1.03423	1.28491	1.296	1.27973	1.01272	1_4_5
1982_HUVEC	chr12	11326558	11505046	+	vlinc	178489	172	517	547.216	54.6556	7.97146	18.2423	4.83069	0.638731	0.148879	0.19427	0.193389	0.18973	1.01928	1_4_5
PRICKLE1	chr12	42850559	42984157	-	protein_coding	133599	1927	8576	8731.77	675.751	330.732	202.129	68.39	9.84459	2.47064	3.0999	3.14837	3.08098	1.02187	1_4_5
847_H1-Esc	chr14	28787243	28840440	+	vlinc	53198	251	549	546.438	17.4805	11.0073	12.5555	4.20547	0.660445	0.162354	0.193993	0.197081	0.192651	1.02299	1_4_5
KCNJ6	chr21	38979678	39288749	-	protein_coding	309072	94	600	562	55.7114	29.9951	11.3192	4.47372	0.665998	0.171038	0.199518	0.203933	0.19868	1.02644	1_4_5
KHDC1	chr6	73951037	74020088	-	protein_coding	69052	158	1348	1374.4	264.212	115.062	42.6077	10.158	1.39556	0.375842	0.487931	0.497862	0.483195	1.03035	1_4_5
SLX4IP	chr20	10415951	10617477	+	protein_coding	201527	1232	4482	4712.67	599.411	351.278	178.419	45.0353	5.96212	1.34108	1.67307	1.70778	1.65601	1.03127	1_4_5
GYPA	chr4	145030456	145792105	-	protein_coding	761650	3984	1308	1410.49	40.0161	56.6869	22.7593	9.48018	1.36641	0.390788	0.500746	0.51302	0.497216	1.03178	1_4_5
CCSER2	chr10	86088342	86278277	+	protein_coding	189936	1109	3626	3750.65	342.507	288.212	106.217	31.8096	4.0171	1.04159	1.33154	1.36108	1.3189	1.03198	1_4_5
DCUN1D5	chr11	102932805	102962944	-	protein_coding	30140	3337	3358	3456.77	518.897	206.878	113.807	24.9099	3.48598	0.99514	1.2272	1.2583	1.21907	1.03218	1_4_5
2152_K562	chr12	74775737	74903322	-	vlinc	127586	1604	5475	5634.53	255.408	262.497	127.624	42.6976	5.91601	1.62538	2.00034	2.04595	1.98117	1.0327	1_4_5
GSTCD	chr4	106629935	106768885	+	protein_coding	138951	2454	5386	5697.73	458.417	340.485	182.32	42.1906	5.75444	1.53692	2.02278	2.07831	2.00479	1.03667	1_4_5
KIF21A	chr12	39687030	39837192	-	protein_coding	150163	1063	3046	3158.23	431.031	198.347	103.062	22.7459	3.25794	0.910765	1.12122	1.15183	1.11073	1.03701	1_4_5
SETD7	chr4	140417095	140527853	-	protein_coding	110759	654	1138	1216.25	217.302	85.2315	43.8501	9.55928	1.41028	0.307536	0.431787	0.443075	0.426978	1.0377	1_4_5
AL390879.2	chrX	135991554	136103789	+	transcribed_unprocessed_pseudogene	112236	157	1828	2031.57	195.991	153.221	42.1704	12.6843	2.01386	0.584433	0.721238	0.740528	0.713392	1.03804	1_4_5
ARMCX5-GPRASP2	chrX	101854440	101969599	+	processed_transcript	115160	358	1351	1504.45	214.917	52.192	24.3	11.3544	1.73934	0.414505	0.534103	0.550746	0.530247	1.03866	1_4_5
FAM199X	chrX	103411301	103440583	+	protein_coding	29283	1696	1076	1185.79	52.4992	148.799	29.9096	8.29255	1.24256	0.334605	0.420974	0.434377	0.415153	1.04631	1_4_5
ANXA5	chr4	122589110	122618268	-	protein_coding	29159	1439	1072	1155.5	203.758	44.2239	41.8623	8.71323	1.22403	0.309057	0.41022	0.424757	0.405011	1.04875	1_4_5
1147_HelaS3	chrX	138932268	139006080	-	vlinc	73813	0	3051	3509.46	558.302	331.981	116.029	32.5457	4.42819	0.905908	1.24591	1.29278	1.22833	1.05247	1_4_5
ZNF236	chr18	74534563	74682683	+	protein_coding	148121	1758	6028	5969.42	1005.36	571.563	204.668	55.4812	8.82171	1.67529	2.11923	2.20455	2.08537	1.05715	1_4_5
Xrna_311	chr11	37238596	37256550	+	Xrna	17955	240	721	714.185	67.647	60.3511	25.6054	6.24725	0.776455	0.198432	0.253546	0.264173	0.249002	1.06093	1_4_5
GOT2	chr16	58741035	58768261	-	protein_coding	27227	3160	1125	1187.03	406.416	139.51	35.0443	9.75906	1.57242	0.341438	0.421411	0.441313	0.415386	1.06242	1_4_5
2187_K562	chr10	126567796	126641471	-	vlinc	73676	759	8188	8419.99	687.702	268.292	248.26	56.7731	8.92889	2.43607	2.98922	3.13016	2.93659	1.06592	1_4_5
SMCO4	chr11	93211638	93276674	-	protein_coding	65037	159	1020	1040.69	197.327	75.9255	36.0227	8.11286	1.29727	0.282571	0.369458	0.388456	0.364329	1.06622	1_4_5
PCOLCE2	chr3	142534764	142608045	-	protein_coding	73282	271	760	791.768	87.8366	45.278	24.6419	5.1919	0.764117	0.217733	0.281089	0.295467	0.277088	1.06633	1_4_5
API5	chr11	43333513	43366079	+	protein_coding	32567	6280	4102	4186.46	884.602	407.369	107.227	31.5907	4.49055	1.1891	1.48626	1.56029	1.46308	1.06644	1_4_5
DIS3	chr13	73326307	73356234	-	protein_coding	29928	3272	2099	2162.07	438.269	142.163	48.1648	18.696	2.82165	0.618602	0.767565	0.805578	0.75334	1.06934	1_4_5
ALKBH8	chr11	107373452	107436472	-	protein_coding	63021	836	1584	1596.56	127.708	136.479	48.0887	12.3719	1.58415	0.457548	0.5668	0.595465	0.556317	1.07037	1_4_5
TPP2	chr13	103249353	103332308	+	protein_coding	82956	7863	9644	9835.12	1316.76	877.147	225.772	81.3531	11.2915	2.84652	3.49161	3.6747	3.4306	1.07115	1_4_5
Enh_38880	chr10	126744811	126746610	both	weak enhancer_type 7	1800	26	694	703.729	0	27.1417	32.5972	6.58855	0.891559	0.188364	0.249834	0.26325	0.245589	1.07191	1_4_5
RGS20	chr8	54764368	54871863	+	protein_coding	107496	283	2192	2213.65	259.364	119.203	75.7995	17.3515	2.24013	0.618065	0.785877	0.826833	0.770962	1.07247	1_4_5
LAPTM4A	chr2	20232411	20251789	-	protein_coding	19379	450	549	545.432	72.4843	47.087	15.7249	3.85212	0.524632	0.143807	0.193636	0.20452	0.18999	1.07648	1_4_5
WDFY3	chr4	85590763	85887544	-	protein_coding	296782	2414	6269	6539.47	651.994	591.774	145.466	43.904	6.44167	1.75931	2.32161	2.45555	2.28024	1.07688	1_4_5
Xrna_176	chr10	51723119	51726913	+	Xrna	3795	40	860	887.076	0	87.1236	10.3812	5.6688	0.913793	0.264305	0.314925	0.331936	0.307405	1.0798	1_4_5
DRAM1	chr12	102271129	102405908	+	protein_coding	134780	269	942	979.253	163.366	98.1733	30.1762	7.21405	1.14591	0.267237	0.347649	0.370334	0.34221	1.08218	1_4_5
TAF2	chr8	120743015	120845103	-	protein_coding	102089	4630	8561	8619.51	966.292	361.785	216.007	62.33	8.57148	2.46628	3.06005	3.25439	2.99508	1.08658	1_4_5
2171_K562	chr12	91612274	92029147	-	vlinc	416874	10397	30852	31829.8	1479.89	1408.33	776.718	235.322	35.4829	8.93719	11.3	12.0279	11.0617	1.08735	1_4_5
MRPS31	chr13	41303271	41345309	-	protein_coding	42039	909	960	963.786	79.4556	44.3152	29.6599	7.72088	1.00415	0.284689	0.342158	0.367174	0.336449	1.09132	1_4_5
MANBA	chr4	103552645	103682151	-	protein_coding	129507	2135	5655	5936.5	697.025	291.564	148.215	42.3979	6.37775	1.589	2.10754	2.24972	2.05647	1.09397	1_4_5
RAPGEF2	chr4	160025330	160281321	+	protein_coding	255992	2497	2847	2996.19	184.448	201.782	64.3524	22.2897	3.07542	0.809326	1.06369	1.1369	1.03733	1.09599	1_4_5
MET	chr7	116312444	116438440	+	protein_coding	125997	519	1443	1457.6	246.444	144.31	41.8218	12.3046	1.51228	0.392847	0.517468	0.553347	0.504418	1.097	1_4_5
ST7	chr7	116593292	116870157	+	protein_coding	276866	7131	8990	8992.49	774.504	666.712	280.101	73.0996	9.93263	2.39389	3.19246	3.42776	3.11914	1.09894	1_4_5
STAG2	chrX	123094062	123556514	+	protein_coding	462453	4929	8033	9032.63	710.501	222.625	128.997	70.7336	10.8951	2.40038	3.20671	3.44149	3.13125	1.09908	1_4_5
Xrna_1535	chr6	140485188	140542147	+	Xrna_antisenseX	56960	2130	5925	5737.53	261.558	177.669	143.508	36.7366	5.66837	1.64412	2.03691	2.19451	1.98636	1.10479	1_4_5
UBE3A	chr15	25578875	25684203	-	protein_coding	105329	5744	9239	9769.19	1543.27	1084.98	328.807	85.0303	11.8996	2.80594	3.4682	3.73981	3.38322	1.1054	1_4_5
AC103853.2	chr8	106682219	106691259	+	sense_intronic	9041	1115	1977	1974.88	0	123.193	34.6977	13.1688	2.07756	0.575066	0.701113	0.753924	0.681678	1.10598	1_4_5
Enh_231049	chr8	128958419	128960818	both	strong enhancer_type 5	2400	52	622	616.182	0	52.4347	18.7844	5.05086	0.611587	0.174614	0.218754	0.236458	0.21348	1.10763	1_4_5
Enh_203955	chr6	119631502	119636301	both	strong enhancer_type 4	4800	217	518	514.308	0	15.9798	11.5377	3.60338	0.569943	0.143771	0.182587	0.196997	0.177519	1.10972	1_4_5
ADD3	chr10	111756126	111895323	+	protein_coding	139198	2591	5603	5827.73	504.145	359.024	181.918	47.5617	6.78129	1.60593	2.06893	2.23601	2.01141	1.11166	1_4_5
LONP2	chr16	48278207	48397033	+	protein_coding	118827	4689	7014	7033.95	762.8	538.382	231.027	56.1057	7.55196	2.12349	2.49715	2.70258	2.43046	1.11196	1_4_5
SEC24B	chr4	110354928	110462052	+	protein_coding	107125	1624	3816	4016.65	548.23	334.678	104.147	27.6941	3.94402	1.09748	1.42597	1.56087	1.38505	1.12695	1_4_5
OTUD4	chr4	146031990	146101313	-	protein_coding	69324	2274	3310	3498.64	597.105	221.16	91.2276	24.1909	3.51939	0.956062	1.24207	1.36069	1.20638	1.12791	1_4_5
661_H1-Esc	chr12	90050244	90103393	-	vlinc	53150	2	5039	5256.32	855.673	328.777	181.473	41.0244	5.42674	1.48655	1.86607	2.04497	1.80358	1.13384	1_4_5
ITFG1	chr16	47188298	47498060	-	protein_coding	309763	4732	18413	18227.3	1069.59	660.697	506.353	154.954	21.1419	5.51888	6.47095	7.11767	6.25379	1.13814	1_4_5
MAML2	chr11	95709762	96076344	-	protein_coding	366583	610	8505	8382.87	422.047	380.39	170.172	64.585	9.56891	2.35587	2.97604	3.28608	2.87916	1.14133	1_4_5
PRMT9	chr4	148558936	148605381	-	protein_coding	46446	481	1104	1178.49	356.343	84.2764	37.5528	9.53586	1.34815	0.302595	0.41838	0.464497	0.405047	1.14677	1_4_5
NEDD1	chr12	97301001	97347555	+	protein_coding	46555	915	1448	1518.44	253.558	147.292	31.9906	10.0335	1.55862	0.441053	0.539069	0.592361	0.516181	1.14758	1_4_5
SMARCAD1	chr4	95128762	95212443	+	protein_coding	83682	3163	4541	4768.18	745.064	218.743	169.534	36.1739	4.65678	1.28717	1.69277	1.88892	1.62897	1.15958	1_4_5
CHD2	chr15	93443419	93571235	+	protein_coding	127817	2729	7524	7721.79	951.669	497.616	257.798	64.6374	8.36381	2.24556	2.74135	3.06248	2.63462	1.1624	1_4_5
TBC1D15	chr12	72233487	72321028	+	protein_coding	87542	1104	3924	3973.36	510.08	320.013	104.618	31.5425	4.07109	1.12813	1.4106	1.58671	1.35339	1.1724	1_4_5
MON2	chr12	62860597	62994259	+	protein_coding	133663	2097	6637	6773.51	514.946	512.087	191.135	50.9054	6.812	1.93766	2.40469	2.70583	2.30734	1.1727	1_4_5
Enh_48807	chr11	78104553	78108552	both	weak enhancer_type 7	4000	42	947	940.841	0	43.1114	16.6051	6.88235	1.00299	0.274752	0.334012	0.377158	0.32156	1.1729	1_4_5
RAB27A	chr15	55495164	55611311	-	protein_coding	116148	3336	8525	8619.38	893.045	569.648	229.094	68.6877	10.3472	2.52228	3.06	3.4482	2.9253	1.17875	1_4_5
1286_HepG2	chr22	35493600	35629291	-	vlinc	135692	240	993	1042.81	186.499	169.699	30.6521	12.4499	1.55244	0.296917	0.370213	0.419192	0.353605	1.18548	1_4_5
Enh_164982	chr3	152019511	152020510	both	strong enhancer_type 5	1000	358	869	887.703	0	38.5585	23.8685	6.55218	1.01514	0.234892	0.315147	0.359846	0.301142	1.19494	1_4_5
MTMR2	chr11	95566046	95658479	-	protein_coding	92434	2318	3859	3795.97	441.285	190.742	121.99	28.0538	3.87276	1.08337	1.34762	1.55802	1.27749	1.21959	1_4_5
DMXL1	chr5	118373467	118584833	+	protein_coding	211367	4812	8247	8486.61	743.502	568.036	235.465	59.359	8.80069	2.29472	3.01287	3.48495	2.85395	1.2211	1_4_5
Z97192.3	chr22	50006305	50009364	-	sense_intronic	3060	138	1216	1216.35	0	113.124	49.9842	11.7112	1.76273	0.379493	0.431821	0.497778	0.407125	1.22266	1_4_5
UTP20	chr12	101673887	101780394	+	protein_coding	106508	3316	3431	3635.19	495.527	301.385	115.073	30.3911	3.83772	1.01051	1.29054	1.50497	1.22511	1.22843	1_4_5
LINC01399	chr22	35515817	35627049	-	transcribed_processed_pseudogene	111233	1889	8744	8950.09	1357.19	880.149	244.545	73.3254	11.4987	2.72359	3.17741	3.75267	2.9841	1.25756	1_4_5
CASS4	chr20	54987168	55035443	+	protein_coding	48276	274	1219	1224.58	521.479	119.424	36.2596	12.4226	1.93116	0.343792	0.434745	0.517103	0.408138	1.26698	1_4_5
SIK2	chr11	111473115	111601577	+	protein_coding	128463	1266	3420	3427.59	326.738	253.796	87.8897	21.8137	3.47306	0.992534	1.21684	1.45376	1.13364	1.28238	1_4_5
NCOA7	chr6	126102307	126253176	+	protein_coding	150870	2964	6541	6296.68	711.788	371.417	181.888	42.3857	6.49962	1.73166	2.23541	2.69676	2.08473	1.29358	1_4_5
SLC27A2	chr15	50474393	50528592	+	protein_coding	54200	975	1142	1140.97	251.178	124.995	35.7322	10.8863	1.43384	0.322413	0.40506	0.49252	0.376585	1.30786	1_4_5
GPT2	chr16	46918290	46965209	+	protein_coding	46920	1423	1196	1138.88	371.843	186.423	31.2848	9.62122	1.35352	0.341073	0.404318	0.552117	0.35339	1.56234	1_4_5
CDH18	chr5	19473060	20575982	-	protein_coding	1102923	2140	6273	6157.63	230.09	175.927	77.0673	30.2623	3.18561	1.90109	2.18605	2.15063	2.19559	0.979525	1_5_1
RNPC3	chr1	104068313	104097861	+	protein_coding	29549	849	1886	1927.08	746.936	131.144	43.4472	15.6376	1.08069	0.577987	0.684141	0.684595	0.68355	1.00153	1_5_1
AC069277.1	chr3	6532166	6777816	+	lincRNA	245651	8111	34390	35870.8	1639.69	1414.23	730.624	235.438	22.3952	10.842	12.7346	12.8785	12.681	1.01558	1_5_1
CDH10	chr5	24487209	24645087	-	protein_coding	157879	169	573	563.537	48.6258	23.9125	9.91537	3.02106	0.298344	0.176925	0.200064	0.205778	0.198358	1.03741	1_5_1
PUM3	chr9	2720469	2844241	-	protein_coding	123773	6098	14617	15136.7	1596.92	840.567	439.783	127.942	8.15632	4.70552	5.37376	5.54332	5.31642	1.04268	1_5_1
C5orf42	chr5	37106330	37249530	-	protein_coding	143201	466	2372	2342.55	155.601	106.478	38.78	12.2539	1.33432	0.735356	0.831639	0.894204	0.813104	1.09974	1_5_1
ZDHHC21	chr9	14611069	14693469	-	protein_coding	82401	1651	3296	3275.97	204.544	128.487	64.1704	15.6289	1.43534	1.07166	1.16302	1.25377	1.13336	1.10625	1_5_1
RFX3	chr9	3218297	3526004	-	protein_coding	307708	2412	8375	8413.98	460.577	344.481	194.409	48.3278	3.76644	2.70529	2.98708	3.26854	2.89725	1.12815	1_5_1
2274_K562	chr13	93852390	94023408	-	vlinc	171019	7559	21453	21132.8	1492.35	11.5767	8.289	72.2078	8.7025	7.25681	7.50247	8.21175	7.25521	1.13184	1_5_1
PSIP1	chr9	15464064	15511017	-	protein_coding	46954	4119	3309	3346.49	377.97	213.933	78.539	20.7461	1.88138	1.05424	1.18805	1.30551	1.14885	1.13636	1_5_1
PAIP1	chr5	43526369	43557860	-	protein_coding	31492	2360	1719	1726.12	266.975	150.194	29.3683	8.96316	1.0003	0.547823	0.612797	0.675645	0.59174	1.14179	1_5_1
CBWD1	chr9	121038	179147	-	protein_coding	58110	800	687	678.146	0	6.65926	11.9569	4.42728	0.327952	0.227603	0.240752	0.267892	0.229911	1.1652	1_5_1
NNT-AS1	chr5	43571696	43603332	-	antisense_RNA	31637	586	961	944.599	70.8028	44.6085	10.1693	4.96179	0.520673	0.305735	0.335346	0.376654	0.322384	1.16834	1_5_1
CCT5	chr5	10250033	10266524	+	protein_coding	16492	19778	3933	3911.57	1180.74	328.283	103.398	25.8362	2.0503	1.20892	1.38866	1.55891	1.33277	1.16968	1_5_1
PWWP2A	chr5	159488808	159546430	-	protein_coding	57623	701	1819	1878.1	196.351	44.1233	39.6603	9.05254	1.10907	0.591013	0.666751	0.752106	0.63545	1.18358	1_5_1
PRKAA1	chr5	40759481	40798476	-	protein_coding	38996	2177	4513	4440.22	490.688	176.182	58.5229	21.8429	2.23482	1.43207	1.57634	1.79568	1.50071	1.19655	1_5_1
AL390961.1	chr10	26953135	26986224	-	transcribed_unitary_pseudogene	33090	343	898	904.802	56.2298	40.2365	20.1456	4.58154	0.461417	0.291852	0.321218	0.366139	0.305299	1.19928	1_5_1
ERC1	chr12	1099675	1605099	+	protein_coding	505425	3590	21726	21560.4	1149.02	964.427	421.666	128.038	13.854	6.75835	7.65426	8.77489	7.28324	1.20481	1_5_1
GPR89B	chr1	147400506	147465753	+	protein_coding	65248	183	507	496.411	27.6344	69.8055	6.10714	3.24925	0.268539	0.155004	0.176233	0.202422	0.166823	1.2134	1_5_1
2570_NHEK	chr9	32919600	32972411	-	vlinc	52812	176	742	779.489	111.78	59.7782	22.707	6.11479	0.335319	0.242801	0.27673	0.323378	0.263981	1.225	1_5_1
FASTKD3	chr5	7859272	7869150	-	protein_coding	9879	619	551	553.308	0	19.5548	10.2227	3.80802	0.252815	0.176167	0.196432	0.229354	0.186837	1.22757	1_5_1
ZRANB2	chr1	71528974	71546980	-	protein_coding	18007	3227	7359	7309.74	606.011	380.776	111.611	37.1555	4.08542	2.29575	2.59506	3.03575	2.45494	1.23659	1_5_1
1645_HepG2	chr9	4891461	4949445	+	vlinc	57985	376	1456	1458.36	149.64	42.5285	27.9106	6.27335	0.549988	0.483378	0.517738	0.604191	0.488131	1.23776	1_5_1
NUF2	chr1	163236366	163325554	+	protein_coding	89189	1558	2261	2249.88	88.315	104.572	29.3826	11.4139	1.09667	0.720266	0.798739	0.935651	0.753949	1.241	1_5_1
CDC37L1	chr9	4679559	4708398	+	protein_coding	28840	443	892	890.379	25.6782	63.4054	20.0886	6.23809	0.438641	0.282836	0.316097	0.370921	0.296905	1.24929	1_5_1
EDEM1	chr3	5229331	5261642	+	protein_coding	32312	1503	2634	2654.93	382.453	167.633	52.2588	21.7289	1.4503	0.80687	0.942538	1.11131	0.887919	1.25159	1_5_1
TTC32	chr2	20096404	20101747	-	protein_coding	5344	696	731	744.437	387.092	44.9872	27.3114	6.19298	0.382104	0.221331	0.264286	0.309814	0.247067	1.25397	1_5_1
ETFRF1	chr12	25348150	25362579	+	protein_coding	14430	369	555	544.179	277.543	56.9464	8.99075	2.72497	0.2797	0.174188	0.193192	0.228236	0.181354	1.25851	1_5_1
YES1	chr18	721588	812547	-	protein_coding	90960	5915	20577	19804.9	1220.86	756.232	269.602	105.894	12.7588	6.56403	7.03104	8.31867	6.59998	1.26041	1_5_1
SERAC1	chr6	158530547	158589302	-	protein_coding	58756	399	561	544.179	65.5901	15.0265	12.6286	2.71643	0.299549	0.172072	0.193192	0.233605	0.179893	1.29857	1_5_1
ENOSF1	chr18	670324	712676	-	protein_coding	42353	2531	10459	10015.2	1268.05	495.099	174.418	68.6576	6.18238	3.28566	3.55554	4.32976	3.30327	1.31075	1_5_1
Enh_105496	chr18	774001	775600	both	strong enhancer_type 4	1600	20	581	550.006	0	24.4906	11.2213	4.19049	0.269716	0.181605	0.19526	0.255727	0.175817	1.4545	1_5_1
1110_HelaS3	chr5	24116055	24277700	-	vlinc	161646	1	2346	2487.62	182.921	76.8615	48.1632	20.1038	1.66211	0.738008	0.88314	0.686161	0.946922	0.724622	1_5_2
607_H1-Esc	chr5	18453089	18674502	-	vlinc	221414	164	888	923.989	65.0576	14.8031	11.6062	6.76676	0.597019	0.279216	0.328029	0.256845	0.349162	0.735606	1_5_2
Enh_180373	chr5	12622601	12625600	both	weak enhancer_type 7	3000	194	599	617.112	309.976	60.174	34.646	7.59125	0.376166	0.169727	0.219084	0.190704	0.227743	0.837368	1_5_2
2117_K562	chr9	14434190	14532228	-	vlinc	98039	878	2974	3113.69	231.778	164.217	169.227	34.7412	1.90784	0.890024	1.1054	0.999695	1.1377	0.878697	1_5_2
TRIO	chr5	14143811	14532237	+	protein_coding	388427	2726	15819	16243.9	1191.36	674.354	456.001	127.368	12.037	4.60762	5.76682	5.23529	5.93692	0.881821	1_5_2
GUSBP1	chr5	21341942	21589481	+	transcribed_unprocessed_pseudogene	247540	1420	4426	4432.44	151.522	113.117	94.1957	26.7264	3.13753	1.34039	1.57358	1.4508	1.61349	0.899168	1_5_2
Xrna_1332	chr5	28876457	28932650	+	Xrna_antisense	56194	8315	27083	27146.6	617.733	579.403	338.235	158.867	19.9307	8.33025	9.63744	8.90614	9.86108	0.90316	1_5_2
SLC24A2	chr9	19507450	19786926	-	protein_coding	279477	1050	2814	2930.95	268.468	188.283	97.2329	22.5323	1.78075	0.872231	1.04053	0.962191	1.06114	0.906754	1_5_2
TRIM32	chr9	119449581	119463579	+	protein_coding	13999	552	568	601.74	207.463	55.341	31.6711	8.5388	0.345612	0.16681	0.213626	0.198787	0.217745	0.912935	1_5_2
2332_K562	chr5	27217716	27471559	+	vlinc	253844	4674	16654	16660.9	741.285	481.879	364.377	115.266	11.5843	4.97246	5.91488	5.51585	6.04077	0.913104	1_5_2
962_H1-Esc	chr5	12820307	12933995	+	vlinc	113689	1603	4938	5072.35	447.707	166.825	98.2486	28.7569	3.40856	1.54951	1.80076	1.70222	1.83639	0.926935	1_5_2
AC008825.1	chr5	28782785	28809356	-	lincRNA	26572	950	2418	2341.77	196.446	163.595	55.5895	19.1019	1.5972	0.693682	0.831362	0.79744	0.841799	0.947304	1_5_2
1777_HUVEC	chr8	16141187	16606313	-	vlinc	465127	1025	3657	3724.8	268.61	211.99	95.2753	23.6416	2.61739	1.09816	1.32236	1.26915	1.33824	0.948371	1_5_2
2334_K562	chr5	28809150	28876078	+	vlinc	66929	10011	34435	34382.5	681.68	742.659	515.073	201.494	23.6727	10.6189	12.2063	11.7184	12.3529	0.948639	1_5_2
Xrna_719	chr17	68461188	68540914	+	Xrna	79727	2536	10176	10296.4	401.334	271.203	206.967	71.9593	8.4028	3.22653	3.65538	3.56482	3.68582	0.967172	1_5_2
DIP2C	chr10	320130	735608	-	protein_coding	415479	5	848	876.031	71.9768	37.1594	10.3458	5.01077	0.566463	0.276217	0.311004	0.30299	0.311687	0.972098	1_5_2
Xrna_722	chr17	68615760	68632647	+	Xrna_antisense	16888	201	763	779.565	41.5818	22.5842	17.6372	4.67801	0.469409	0.250778	0.276757	0.270885	0.277903	0.974745	1_5_2
1206_HelaS3	chr18	26316252	26389931	+	vlinc	73680	1074	1603	1574.46	32.7121	104.57	47.1188	10.8959	1.07511	0.492667	0.558958	0.556424	0.559524	0.994459	1_5_2
2128_K562	chr5	28620152	28810797	-	vlinc	190646	2518	9290	9181.44	412.183	241.594	149.342	46.2163	5.56273	2.87891	3.25954	3.24189	3.25822	0.994987	1_5_2
1617_HepG2	chr6	119668896	119722156	+	vlinc	53261	298	770	763.282	142.559	22.2135	19.1093	4.60466	0.514548	0.232071	0.270976	0.271108	0.271668	0.997941	1_5_2
AL359915.2	chr1	119683019	119818596	+	antisense_RNA	135578	983	6647	6877.39	489.437	308.049	167.57	48.9255	4.81514	2.05399	2.44157	2.45734	2.43202	1.01041	1_5_2
2427_K562	chr1	189118748	189719139	+	vlinc	600392	7802	27493	27203.6	879.146	557.204	539.985	181.061	20.2747	7.78605	9.65768	9.72402	9.61547	1.01129	1_5_2
Xrna_1329	chr5	28586592	28596333	-	Xrna	9742	122	504	495.557	0	0	6.68615	2.90401	0.302863	0.156088	0.17593	0.176553	0.174187	1.01359	1_5_2
2468_K562	chr17	68385639	68437863	+	vlinc	52225	4092	10553	10723.9	392.1	469.718	242.11	77.513	7.37572	3.3751	3.80715	3.83548	3.78363	1.0137	1_5_2
ICE1	chr5	5420777	5490347	+	protein_coding	69571	6099	6670	6758.82	1048.82	551.431	233.692	71.8299	3.96155	1.93784	2.39948	2.42554	2.39248	1.01382	1_5_2
2324_K562	chr3	21584245	21749231	+	vlinc	164987	1087	3041	3168.99	345.174	185.064	84.7442	26.1995	1.88433	0.928129	1.12504	1.14216	1.11839	1.02125	1_5_2
GMDS-AS1	chr6	2245982	2482256	+	lincRNA	236275	249	1182	1189.11	112.949	108.326	30.2817	9.36395	0.68516	0.361502	0.422153	0.428896	0.418871	1.02393	1_5_2
716_H1-Esc	chr5	10137251	10225301	-	vlinc	88051	215	1276	1303.02	98.9545	70.809	30.6654	8.36023	0.848148	0.394766	0.462591	0.470398	0.459042	1.02474	1_5_2
TSPAN9	chr12	3186521	3395730	+	protein_coding	209210	145	1678	1756.16	406.213	182.792	62.612	19.3159	1.12395	0.492788	0.623463	0.635066	0.61885	1.0262	1_5_2
825_H1-Esc	chr18	976459	1287509	+	vlinc	311051	456	1428	1416.6	75.6062	100.794	31.7738	12.3865	0.90996	0.448542	0.502915	0.513411	0.498873	1.02914	1_5_2
AL513412.1	chr9	6902670	6978859	+	sense_intronic	76190	0	2599	2722.53	351.567	134.197	101.145	24.8542	1.71683	0.808102	0.966537	0.992591	0.957109	1.03707	1_5_2
Xrna_1344	chr5	44828698	44839934	+	Xrna	11237	293	598	607.908	381.691	42.7051	18.4174	5.15014	0.396148	0.183744	0.215816	0.222111	0.212495	1.04525	1_5_2
TBC1D8	chr2	101624079	101869328	-	protein_coding	245250	72	1728	1781.23	133.605	70.9889	45.1208	10.3197	1.11191	0.525612	0.632363	0.648881	0.620274	1.04612	1_5_2
SMARCA2	chr9	1980290	2193624	+	protein_coding	213335	3603	7018	7308.71	1063.78	669.616	325.9	81.9906	4.23202	2.1348	2.5947	2.67993	2.5616	1.04619	1_5_2
AC093297.2	chr5	44745002	44808879	-	antisense_RNA	63878	550	1618	1639.01	121.525	54.6587	37.1384	12.8147	1.02126	0.508801	0.581872	0.601226	0.573706	1.04797	1_5_2
LINC00667	chr18	5237825	5246507	+	lincRNA	8683	733	549	556.211	192.339	66.4248	9.85435	3.17181	0.340374	0.177958	0.197463	0.204576	0.192615	1.0621	1_5_2
MTRR	chr5	7851299	7906138	+	protein_coding	54840	2983	3338	3367.88	475.206	288.718	64.6728	33.8395	2.14814	0.981611	1.19565	1.25483	1.17785	1.06536	1_5_2
RGS5_3233	chr1	163214295	163291684	-	antisense_RNA	77390	814	2624	2675.35	275.412	165.494	76.61	19.7458	1.77476	0.77579	0.949788	0.998492	0.929408	1.07433	1_5_2
GPR158	chr10	25463991	25891155	+	protein_coding	427165	700	1664	1658.75	118.16	57.7365	37.761	9.43026	1.15329	0.500691	0.588879	0.626284	0.575785	1.08771	1_5_2
2759_NHEK	chr1	193235648	193300658	+	vlinc	65011	483	2552	2542.84	419.2	163.035	75.9998	18.7802	1.69157	0.732991	0.902746	0.966638	0.880842	1.0974	1_5_2
NNT	chr5	43602794	43707507	+	protein_coding	104714	4023	5367	5379.6	521.531	250.379	143.039	50.1491	3.67852	1.59687	1.90984	2.05929	1.8621	1.1059	1_5_2
MON1B	chr16	77224732	77236302	+	protein_coding	11571	1124	913	921.598	355.973	57.892	28.3121	6.15019	0.591422	0.288488	0.327181	0.351932	0.317071	1.10995	1_5_2
TMEM30A	chr6	75962640	75994684	-	protein_coding	32045	2990	2184	2194.18	190.777	148.62	35.2765	11.315	1.38591	0.687534	0.778965	0.84297	0.758375	1.11155	1_5_2
ISPD	chr7	16127152	16460947	-	protein_coding	333796	2998	10218	10102.8	605.986	542.759	231.016	75.4687	7.74468	2.94673	3.58665	3.88741	3.48664	1.11495	1_5_2
ARL6IP6	chr2	153574407	153617767	+	protein_coding	43361	1529	3775	3789.16	539.806	173.603	64.6464	27.6057	2.41386	1.12293	1.34521	1.46609	1.30311	1.12507	1_5_2
GPR75-ASB3	chr2	53897430	54087297	-	protein_coding	189868	1863	6796	6871.45	534.56	312.617	179.226	48.6072	4.69488	1.96717	2.43947	2.66561	2.36296	1.12808	1_5_2
GTF2B	chr1	89318615	89357627	-	protein_coding	39013	1383	1969	1949.62	469.538	138.933	53.9721	12.7623	1.2984	0.569504	0.692145	0.759098	0.670632	1.13191	1_5_2
AGFG1	chr2	228336868	228425930	+	protein_coding	89063	5684	9799	9793.77	869.797	690.021	263.998	67.4815	6.60707	2.83117	3.47693	3.83909	3.36132	1.14214	1_5_2
TWISTNB	chr7	19735085	19748710	-	protein_coding	13626	1936	781	778.009	50.1441	74.3644	15.6684	6.18585	0.517883	0.234732	0.276204	0.305144	0.26614	1.14655	1_5_2
RAPGEF5	chr7	22157856	22396763	-	protein_coding	238908	568	2056	2004.28	205.598	153.78	55.1179	13.1217	1.37968	0.590772	0.711549	0.791259	0.684679	1.15566	1_5_2
CMC1	chr3	28283075	28366633	+	protein_coding	83559	1503	5691	5766.7	545.225	335.191	141.979	38.1789	3.76691	1.72432	2.04726	2.27942	1.96905	1.15762	1_5_2
ENTPD3-AS1	chr3	40355293	40494820	-	antisense_RNA	139528	133	531	546.058	128.887	0	15.185	3.64673	0.290671	0.163204	0.193859	0.217916	0.187213	1.164	1_5_2
Enh_155882	chr3	23959597	23961996	both	strong enhancer_type 4	2400	8618	727	745.499	0	135.009	10.2221	4.61268	0.431124	0.229172	0.264663	0.294684	0.253114	1.16423	1_5_2
SNX13	chr7	17830385	17980124	-	protein_coding	149740	3543	9035	8761.32	776.548	531.962	236.352	55.1982	6.1961	2.62524	3.11039	3.48319	2.98718	1.16604	1_5_2
LRRC40	chr1	70610488	70671303	-	protein_coding	60816	1803	2748	2762.23	315.829	102.914	60.1705	14.9629	1.71539	0.839797	0.980632	1.10348	0.939352	1.17472	1_5_2
AC138409.2	chr5	34164803	34244901	-	transcribed_unprocessed_pseudogene	80099	957	2693	2659.79	70.8914	64.9059	80.6735	16.1131	1.79352	0.806959	0.944263	1.06295	0.903463	1.17653	1_5_2
GPBP1	chr5	56469775	56560506	+	protein_coding	90732	2600	6465	6517.3	681.754	390.823	157.66	46.6018	4.35951	1.94239	2.31374	2.60324	2.212	1.17687	1_5_2
WNT5B	chr12	1639057	1756409	+	protein_coding	117353	1907	10715	10601.2	947.742	543.01	429.759	140.155	7.64943	3.10226	3.76356	4.24419	3.6031	1.17793	1_5_2
ATP6AP1L	chr5	81575281	81682796	+	protein_coding	107516	118	711	717.696	82.6542	0	10.1072	4.06299	0.4763	0.220872	0.254793	0.287021	0.243241	1.17999	1_5_2
AZI2	chr3	28356494	28390618	-	protein_coding	34125	1441	1321	1338.4	308.181	102.868	38.8058	9.95108	0.829944	0.396571	0.47515	0.538973	0.455656	1.18285	1_5_2
MKRN3	chr15	23810825	23875222	+	protein_coding	64398	910	1141	1161.65	306.28	81.8023	33.4541	8.10173	0.798974	0.362257	0.412403	0.466343	0.394144	1.18318	1_5_2
SLCO1A2	chr12	21417534	21572528	-	protein_coding	154995	361	1129	1143.49	191.069	117.86	29.1569	8.12563	0.669286	0.343165	0.405956	0.458792	0.387443	1.18415	1_5_2
CDKAL1	chr6	20534688	21232635	+	protein_coding	697948	19397	76436	74936	2248.87	1743.27	1446.41	436.559	56.2336	22.3373	26.6034	30.1339	25.4364	1.18468	1_5_2
SMC6	chr2	17845079	17981509	-	protein_coding	136431	6218	8930	9094.27	652.173	585.564	260.177	66.6492	5.95636	2.62418	3.2286	3.70899	3.07088	1.20779	1_5_2
RNF182	chr6	13924677	13980533	+	protein_coding	55857	103	583	578.207	112.16	72.5393	8.9787	3.23159	0.369166	0.177355	0.205272	0.237185	0.194111	1.2219	1_5_2
PHGDH	chr1	120191034	120286849	+	protein_coding	95816	3168	1746	1699.68	239.601	207.657	36.0252	12.432	1.10495	0.511281	0.603412	0.699361	0.569746	1.2275	1_5_2
FAM98A	chr2	33808725	33824449	-	protein_coding	15725	2169	930	946.004	236.563	60.9204	28.4418	7.41514	0.594521	0.274822	0.335845	0.392875	0.319409	1.23	1_5_2
TOM1L1	chr17	52976748	53039317	+	protein_coding	62570	1274	2481	2500.12	462.141	155.426	64.0243	22.7808	1.66404	0.759635	0.88758	1.03135	0.83741	1.2316	1_5_2
FRRS1	chr1	100174259	100232187	-	protein_coding	57929	1394	2674	2659.27	498.433	248.718	75.0997	21.4771	1.80414	0.756125	0.944081	1.10944	0.887364	1.25026	1_5_2
TBP	chr6	170863390	170881958	+	protein_coding	18569	782	1310	1281.78	208.506	48.2243	19.3734	7.56408	0.8106	0.414332	0.455052	0.536819	0.429227	1.25067	1_5_2
ICA1	chr7	8152814	8302317	-	protein_coding	149504	734	1932	1865.15	157.727	132.859	37.9344	11.1488	1.34424	0.563356	0.662156	0.778954	0.622299	1.25174	1_5_2
CEP170	chr1	243287730	243418650	-	protein_coding	130921	3885	7022	7110.9	637.769	276.438	134.713	55.127	4.88521	2.05939	2.52447	2.99287	2.37391	1.26073	1_5_2
SUCO	chr1	172501489	172580973	+	protein_coding	79485	1312	3227	3206.3	432.266	270.829	77.6694	20.2089	2.20762	0.933878	1.13828	1.3577	1.06769	1.27162	1_5_2
PFKP	chr10	3108525	3179904	+	protein_coding	71380	3847	6758	6602.55	1386.41	601.11	133.79	52.9975	4.71151	2.00016	2.344	2.80681	2.19113	1.28099	1_5_2
ANKRD36B	chr2	98109127	98206428	-	protein_coding	97302	978	1039	1039.38	60.2797	51.7241	15.9341	5.58503	0.585713	0.326376	0.368994	0.452304	0.341753	1.32348	1_5_2
BPNT1	chr1	220230824	220263804	-	protein_coding	32981	1420	578	565.188	21.8709	13.8563	10.2135	4.37753	0.355224	0.168885	0.20065	0.250721	0.1838	1.3641	1_5_2
Enh_105509	chr18	806401	808800	both	strong enhancer_type 4	2400	127	1159	1107.51	0	62.2851	20.6279	6.48718	0.707175	0.365762	0.393181	0.496156	0.359151	1.38147	1_5_2
ACBD5	chr10	27484143	27531059	-	protein_coding	46917	465	715	683.327	144.844	79.3453	14.4957	4.52051	0.412311	0.210327	0.242591	0.305787	0.220979	1.38378	1_5_2
POLR3F	chr20	18447771	18465287	+	protein_coding	17517	449	576	579.099	119.182	51.0573	13.3102	3.58826	0.405816	0.183863	0.205589	0.262858	0.186209	1.41163	1_5_2
DTNBP1	chr6	15523032	15663289	-	protein_coding	140258	942	4114	3905.11	494.034	257.439	116.203	26.8321	2.66396	1.14979	1.38637	1.87558	1.22389	1.53247	1_5_2
CCDC171	chr9	15553084	16061661	+	protein_coding	508578	87	547	604.776	64.5973	55.4201	22.9546	6.11038	0.40384	0.165327	0.214704	0.153425	0.234112	0.655347	1_5_3
ALCAM	chr3	105085753	105295744	+	protein_coding	209992	12	1822	2045.56	106.916	157.719	68.1356	27.2363	1.51258	0.542235	0.726203	0.550774	0.78388	0.702626	1_5_3
1064_HelaS3	chr9	10972776	11065117	-	vlinc	92342	1254	4209	4778.92	1087.42	483.563	274.903	73.1119	3.38806	1.24403	1.69659	1.35839	1.80297	0.753422	1_5_3
DPYD	chr1	97543299	98386605	-	protein_coding	843307	36	4352	4689.78	331.334	218.628	178.251	37.7792	3.1301	1.24273	1.66494	1.40138	1.7507	0.800468	1_5_3
MGMT	chr10	131265448	131566271	+	protein_coding	300824	0	1645	1883.75	287.056	140.629	108.948	22.6929	1.38416	0.499946	0.668759	0.564394	0.703457	0.802315	1_5_3
2230_K562	chr5	12225058	12425891	-	vlinc	200834	372	1300	1344.83	151.762	108.935	41.4797	11.3985	0.92154	0.382264	0.477434	0.402943	0.50036	0.805306	1_5_3
SEMA3C	chr7	80371854	80551675	-	protein_coding	179822	140	708	746.581	38.1431	57.6959	26.3106	7.83022	0.53929	0.211071	0.265047	0.230613	0.276837	0.833027	1_5_3
2433_K562	chr6	2284475	2364926	+	vlinc	80452	403	1631	1654.93	137.302	88.8355	56.4227	17.5117	1.32707	0.477349	0.587525	0.51067	0.610061	0.837081	1_5_3
AF250324.1_3469	chr4	190701490	190861426	-	lincRNA	159937	134	515	562.759	24.7065	40.7354	28.3181	12.3583	0.387535	0.15776	0.199788	0.176469	0.207003	0.852497	1_5_3
SLIT2	chr4	20254883	20622184	+	protein_coding	367302	35	978	1084.39	104.634	76.2937	24.0237	8.27503	0.785607	0.305636	0.384975	0.341332	0.39702	0.859736	1_5_3
MKI67	chr10	129894923	129924649	-	protein_coding	29727	18411	7567	8121.68	1313.86	927.268	267.226	83.5633	6.38565	2.32812	2.88331	2.58853	2.98396	0.867484	1_5_3
ANKRD33B	chr5	10564442	10657928	+	protein_coding	93487	403	854	887.722	154.402	105.795	25.958	8.23731	0.603523	0.251559	0.315154	0.285371	0.323755	0.881443	1_5_3
ANKH	chr5	14704913	14871887	-	protein_coding	166975	502	3064	3103.1	473.371	228.143	124.561	30.8758	2.19742	0.851285	1.10164	0.999778	1.13188	0.883292	1_5_3
2120_K562	chr12	18133443	18196466	-	vlinc	63024	618	1456	1535.84	235.789	69.4111	63.0717	14.7488	1.06866	0.445147	0.545247	0.499036	0.557795	0.894658	1_5_3
842_H1-Esc	chr7	19234166	19310596	+	vlinc	76431	462	1225	1223.88	142.03	76.4458	44.8409	10.1655	0.946662	0.351909	0.434496	0.399587	0.4465	0.894932	1_5_3
GNPDA2	chr4	44684217	44728612	-	protein_coding	44396	615	660	719.139	127.838	30.3669	13.6494	9.33352	0.523388	0.199956	0.255305	0.237716	0.262171	0.90672	1_5_3
ZRANB2-AS2	chr1	71547007	71955659	+	processed_transcript	408653	290	970	1024.48	89.4433	60.2879	23.7369	13.029	0.638785	0.272606	0.363705	0.33697	0.371595	0.90682	1_5_3
2366_K562	chr3	84353479	84469543	+	vlinc	116065	361	1287	1377.02	177.111	25.4307	38.7123	13.5487	1.02126	0.38475	0.488861	0.455213	0.500978	0.908647	1_5_3
RHBDD1	chr2	227700297	227863931	+	protein_coding	163635	3878	11392	11687.4	1130.91	1057.25	508.04	155.485	8.84379	2.9211	4.14919	3.86141	4.23973	0.910766	1_5_3
554_GM12878	chr8	137527935	137793660	+	vlinc	265726	10104	36109	36925.6	1275.99	1072.45	911.369	300.968	30.9173	10.7958	13.1091	12.2606	13.3677	0.917182	1_5_3
AL035401.1	chr6	22744624	23032009	-	lincRNA	287386	2068	6435	6610.05	370.728	204.397	204.205	56.1637	4.8328	1.90109	2.34666	2.20676	2.38767	0.924231	1_5_3
AIMP1	chr4	107236701	107270383	+	protein_coding	33683	1643	1242	1333.1	61.4271	113.925	35.7944	11.0058	1.01408	0.383565	0.47327	0.449899	0.481439	0.934488	1_5_3
MICU3	chr8	16884747	16980153	+	protein_coding	95407	237	535	554.731	60.8688	35.3036	22.0493	4.58265	0.410855	0.160779	0.196938	0.186957	0.199486	0.93719	1_5_3
305_GM12878	chr5	100236565	100430484	+	vlinc	193920	265	641	668.695	64.1097	11.1972	26.4766	5.76309	0.483055	0.188669	0.237396	0.227788	0.240805	0.945945	1_5_3
2760_NHEK	chr1	219386998	219550789	+	vlinc	163792	318	1198	1252.73	143.332	64.7304	34.4406	7.57706	0.880996	0.360904	0.444737	0.424673	0.448533	0.946804	1_5_3
SLC44A1	chr9	108006903	108201452	+	protein_coding	194550	178	867	862.708	94.9273	23.0137	21.0963	5.76931	0.60183	0.261336	0.306274	0.293398	0.30874	0.950308	1_5_3
11_GM12878	chr5	84568443	84943678	-	vlinc	375236	7120	21499	22448.4	890.776	625.747	600.204	188.192	18.5071	6.33823	7.96951	7.69034	8.05623	0.954584	1_5_3
GCNT2	chr6	10492456	10629601	+	protein_coding	137146	8	945	975.552	119.053	80.4931	25.2871	9.4933	0.682029	0.278108	0.346335	0.334005	0.349377	0.956003	1_5_3
2154_K562	chr9	76451823	76594139	-	vlinc	142317	2051	7402	7735.23	592.654	483.013	304.019	76.1302	6.23263	2.21116	2.74612	2.68737	2.76386	0.972322	1_5_3
Xrna_1549	chr6	147716445	147727552	+	Xrna	11108	155	831	839.251	423.749	147.023	24.7231	7.56616	0.577678	0.241127	0.297946	0.290321	0.29832	0.973187	1_5_3
ORC4	chr2	148687966	148779173	-	protein_coding	91208	2752	5943	6073.63	418.684	332.161	175.191	49.6523	4.62431	1.6877	2.15623	2.11391	2.16969	0.974293	1_5_3
PCDH10	chr4	134070470	134129761	+	protein_coding	59292	538	654	666.095	82.9075	33.4022	12.8297	4.68417	0.477282	0.197675	0.236473	0.232458	0.237427	0.979073	1_5_3
CPS1	chr2	211342406	211543831	+	protein_coding	201426	3705	6529	6669.2	565.228	368.176	175.018	50.0307	4.63552	1.88383	2.36766	2.33244	2.37969	0.980145	1_5_3
ANO5	chr11	22214722	22304903	+	protein_coding	90182	1188	2164	2154.82	277.58	144.148	60.2232	17.5715	1.76021	0.629176	0.764991	0.751519	0.765497	0.98174	1_5_3
2422_K562	chr3	165975974	166029223	+	vlinc	53250	320	744	756.355	81.6211	39.2851	16.6379	4.58255	0.546709	0.225359	0.268517	0.263473	0.268299	0.982013	1_5_3
1640_HepG2	chr1	189118769	189172401	+	vlinc	53633	3076	7900	7800.97	465.73	315.986	205.012	62.2104	5.76212	2.22519	2.76946	2.74003	2.78059	0.985412	1_5_3
TMEM182	chr2	103353364	103636358	+	protein_coding	282995	486	1646	1700.14	164.251	80.8566	58.2467	15.2775	1.18474	0.460104	0.603574	0.595605	0.604068	0.98599	1_5_3
PTPN14	chr1	214522039	214725792	-	protein_coding	203754	10	1076	1140.09	169.182	26.5731	39.1888	8.10542	0.853133	0.313478	0.40475	0.398664	0.404169	0.986379	1_5_3
ZNF66	chr19	20959110	20990128	+	protein_coding	31019	306	1210	1290.02	235.552	81.6093	33.0905	9.52707	1.04437	0.406704	0.457976	0.452696	0.458164	0.988064	1_5_3
PATJ	chr1	62208149	62644347	+	protein_coding	436199	7	673	683.915	81.657	66.0013	14.4576	4.05767	0.440414	0.19202	0.2428	0.242191	0.243519	0.994545	1_5_3
QDPR	chr4	17461884	17513857	-	protein_coding	51974	349	1110	1217.24	541.366	113.503	60.2331	16.4659	0.804455	0.31666	0.432138	0.431972	0.432237	0.999387	1_5_3
COX10-AS1	chr17	13659795	13972812	-	processed_transcript	313018	673	2138	2204.52	161.648	133.611	64.5114	14.9091	1.61604	0.671662	0.782637	0.783596	0.780163	1.0044	1_5_3
2103_HUVEC	chr1	188084950	188321385	+	vlinc	236436	3809	11033	10986.2	328.215	219.198	216.772	72.8847	8.62385	3.161	3.90025	3.9163	3.88721	1.00748	1_5_3
GUF1	chr4	44680444	44702943	+	protein_coding	22500	1984	1637	1754.15	345.824	159.257	44.5456	21.561	1.26692	0.487344	0.622749	0.632856	0.619566	1.02145	1_5_3
AC114485.1	chr1	102665295	102855186	-	lincRNA	189892	172	1144	1157.46	93.0458	13.4748	38.5346	7.99235	0.820416	0.330443	0.410914	0.419723	0.410297	1.02297	1_5_3
XRCC4	chr5	82373317	82649606	+	protein_coding	276290	1297	4967	5108.16	370.873	376.6	161.592	38.991	3.88187	1.44874	1.81347	1.84521	1.8033	1.02324	1_5_3
AC009318.1	chr12	29433351	29470781	-	antisense_RNA	37431	189	758	785.752	188.108	21.0674	22.78	5.0489	0.5565	0.239322	0.278953	0.285092	0.278082	1.02521	1_5_3
SH3YL1	chr2	217730	266398	-	protein_coding	48669	210	631	638.899	126.745	45.7405	27.3292	7.96831	0.468246	0.181406	0.226818	0.232151	0.225378	1.03005	1_5_3
ACVR2A	chr2	148602086	148688395	+	protein_coding	86310	545	1496	1516.56	141.612	50.8655	54.5365	11.8763	1.11059	0.423281	0.538402	0.552201	0.534323	1.03346	1_5_3
MYO6	chr6	76458909	76629254	+	protein_coding	170346	359	1621	1637.09	129.352	92.2412	38.5385	11.4336	1.25358	0.479991	0.581192	0.595913	0.575695	1.03512	1_5_3
TSNAX-DISC1	chr1	231664399	231954990	+	protein_coding	290592	86	577	586.937	59.8356	15.9442	15.0099	4.57122	0.398714	0.165029	0.208371	0.213721	0.206447	1.03523	1_5_3
KANSL1L	chr2	210886147	211036107	-	protein_coding	149961	484	1652	1650	157.142	166.275	42.1529	14.6828	1.14776	0.457004	0.585773	0.599884	0.578947	1.03616	1_5_3
245_GM12878	chr3	166735933	166801170	-	vlinc	65238	1296	3993	4064.99	336.869	157.141	86.6673	25.7846	3.10782	1.19887	1.44313	1.48469	1.42734	1.04018	1_5_3
AL954650.1	chr1	191844625	191980390	+	lincRNA	135766	415	1423	1399.28	47.1109	38.7185	43.4838	8.81892	1.01403	0.406403	0.496764	0.514418	0.493301	1.04281	1_5_3
2424_K562	chr1	187041649	187312753	+	vlinc	271105	7947	31127	30698.8	1150.79	1008.66	572.81	190.853	23.6714	8.87262	10.8985	11.2415	10.7772	1.04308	1_5_3
AC025171.1	chr5	43014516	43067521	-	sense_overlapping	53006	313	2240	2253.2	363.511	174.888	84.214	19.2974	1.66682	0.650871	0.799918	0.826553	0.791522	1.04426	1_5_3
KDM4C	chr9	6720863	7175648	+	protein_coding	454786	3316	9863	10399.4	900.13	589.151	359.444	94.462	7.45069	2.94661	3.69195	3.82712	3.64286	1.05058	1_5_3
Xrna_1739	chr8	135825991	135844584	-	Xrna	18594	507	1689	1716.27	252.144	116.919	39.4357	11.2735	1.3064	0.519728	0.609301	0.632745	0.60198	1.05111	1_5_3
Xrna_1630	chr7	113975800	114005343	-	Xrna_antisense	29544	1333	2632	2621.39	441.307	160.936	58.6216	20.5634	2.11529	0.769544	0.930633	0.966079	0.917797	1.05261	1_5_3
TWIST1	chr7	19060614	19157295	-	protein_coding	96682	1766	1560	1504.99	165.824	91.4756	39.5557	11.3157	1.15241	0.441671	0.534292	0.554858	0.526807	1.05325	1_5_3
PCMTD1	chr8	52730135	52811746	-	protein_coding	81612	1716	5642	5760.53	421.478	339.736	139.439	39.6162	4.54166	1.7237	2.04507	2.12748	2.01887	1.0538	1_5_3
AC018867.1	chr2	187361840	187365393	+	protein_coding	3554	0	585	575.171	0	39.1032	14.0522	4.35266	0.397044	0.166289	0.204194	0.213189	0.202147	1.05462	1_5_3
Xrna_890	chr2	78723932	78745262	-	Xrna	21331	346	1601	1618.66	241.108	158.874	39.9481	13.8105	1.24161	0.447701	0.57465	0.599436	0.566414	1.0583	1_5_3
SLU7	chr5	159828648	159848718	-	protein_coding	20071	885	509	538.391	184.401	36.6366	8.29046	5.0668	0.388667	0.156467	0.191137	0.199206	0.188225	1.05834	1_5_3
Xrna_383	chr12	31426259	31433345	-	Xrna	7087	214	517	519.356	0	51.2569	18.9247	4.35977	0.375378	0.15595	0.184379	0.191963	0.181354	1.0585	1_5_3
2360_K562	chr6	68748635	68829629	+	vlinc	80995	317	710	704.469	76.8868	13.0975	21.9382	4.36568	0.492687	0.211317	0.250097	0.261376	0.246511	1.0603	1_5_3
SMARCA5	chr4	144434616	144478639	+	protein_coding	44024	4320	2281	2418.9	530.667	234.598	71.4038	19.1601	1.86425	0.68692	0.858744	0.899266	0.843842	1.06568	1_5_3
Enh_164993	chr3	152046311	152047710	both	strong enhancer_type 5	1400	77	861	880.225	0	25.0705	23.4782	7.2315	0.637874	0.257009	0.312493	0.327237	0.30555	1.07098	1_5_3
CARNMT1	chr9	77595936	77643339	-	protein_coding	47404	1952	3233	3307.13	302.302	260.453	94.6664	25.9495	2.52775	0.990481	1.17408	1.23766	1.1516	1.07473	1_5_3
ZNF385D-AS1	chr3	21584308	21621451	+	antisense_RNA	37144	403	1429	1475.99	254.837	203.492	65.605	17.357	0.902272	0.405723	0.523997	0.553991	0.515294	1.0751	1_5_3
TMEM56	chr1	95582894	95663163	+	protein_coding	80270	2033	2066	2097.31	228.513	175.824	51.9779	13.1808	1.53265	0.604977	0.744576	0.785974	0.729939	1.07677	1_5_3
SEMA4D	chr9	91975702	92113045	-	protein_coding	137344	21	598	635.198	134.1	51.4405	17.558	7.44706	0.444788	0.179413	0.225505	0.238723	0.221221	1.07912	1_5_3
Xrna_512	chr13	84570308	84580346	+	Xrna	10039	408	657	646.092	270.333	46.2098	18.0755	5.14137	0.506882	0.19616	0.229372	0.242163	0.224249	1.07989	1_5_3
CLDN12	chr7	90013035	90142716	+	protein_coding	129682	611	924	942.796	91.3304	58.8346	31.3084	8.26447	0.664542	0.272664	0.334706	0.352575	0.3262	1.08085	1_5_3
LIN7C	chr11	27516123	27528320	-	protein_coding	12198	3200	1200	1177.27	59.1316	129.094	29.2874	8.20649	0.801259	0.359635	0.417948	0.441481	0.406704	1.08551	1_5_3
PTGER3	chr1	71318036	71513491	-	protein_coding	195456	9738	18134	18086.6	1119.46	601.91	458.322	149.488	14.9749	4.95819	6.421	6.83711	6.28067	1.08859	1_5_3
ALG13	chrX	110909039	111003877	+	protein_coding	94839	1278	3669	3954.63	498.287	247.103	75.7241	27.1206	2.97833	1.18274	1.40395	1.4949	1.36982	1.09131	1_5_3
HMMR	chr5	162887209	162918951	+	protein_coding	31743	1907	742	763.187	257.706	48.7968	15.2707	4.84708	0.537942	0.22807	0.270942	0.291524	0.265898	1.09637	1_5_3
INO80D	chr2	206858445	206951027	-	protein_coding	92583	1950	4271	4287.45	472.583	396.094	104.965	27.4163	3.2981	1.20705	1.52211	1.62995	1.48274	1.09928	1_5_3
ARL14EP	chr11	30344598	30359774	+	protein_coding	15177	688	754	753.261	241.385	75.3447	17.2703	6.51715	0.525854	0.224865	0.267419	0.287748	0.261132	1.10193	1_5_3
CGGBP1	chr3	88101094	88199035	-	protein_coding	97942	2646	2995	3162.1	321.742	178.775	90.1058	29.8668	2.53425	0.904106	1.12259	1.20866	1.09395	1.10486	1_5_3
ACTR3B	chr7	152456834	152552463	+	protein_coding	95630	1098	4167	4266.95	335.4	424.515	125.317	38.8642	3.34101	1.22511	1.51483	1.62782	1.4725	1.10548	1_5_3
OMA1	chr1	58881056	59012474	-	protein_coding	131419	807	1951	1994.2	223.816	72.3255	50.7571	18.4215	1.36412	0.561021	0.707972	0.759909	0.685405	1.1087	1_5_3
FBXO5	chr6	153291654	153304714	-	protein_coding	13061	1782	1771	1795.26	260.194	203.874	48.8914	15.898	1.3136	0.521122	0.637342	0.689796	0.620749	1.11123	1_5_3
Enh_133590	chr2	158118755	158123154	both	strong enhancer_type 4	4400	310	1474	1430.08	0	87.9119	43.3938	10.8107	1.02942	0.407388	0.507699	0.547782	0.490944	1.11577	1_5_3
MAP2K4	chr17	11924141	12047147	+	protein_coding	123007	1877	4125	4248.07	693.397	293.046	134.171	32.7983	3.21024	1.27835	1.50813	1.62931	1.45918	1.11659	1_5_3
SLC4A7	chr3	27414212	27525911	-	protein_coding	111700	2774	7749	7875.13	791.96	552.252	188.921	52.5983	5.65085	2.30583	2.79579	3.04492	2.71098	1.12318	1_5_3
2309_K562	chr18	975970	1099971	+	vlinc	124002	1428	5749	5553.38	346.282	220.932	163.815	58.1284	4.73131	1.72452	1.97153	2.14907	1.91112	1.12451	1_5_3
EXOC2	chr6	485133	693111	-	protein_coding	207979	2670	5531	5423.1	610.739	506.462	211.506	51.2737	4.07063	1.58261	1.92528	2.09996	1.86588	1.12545	1_5_3
NGLY1	chr3	25760435	25831530	-	protein_coding	71096	3784	7612	7780.01	820.585	467.696	212.997	48.6437	5.73564	2.28372	2.76202	3.015	2.67822	1.12575	1_5_3
WIPF1	chr2	175424300	175547644	-	protein_coding	123345	185	603	584.375	148.067	66.0578	14.8621	4.0449	0.383361	0.163575	0.207462	0.226977	0.201439	1.12678	1_5_3
TRNT1	chr3	3168600	3192563	+	protein_coding	23964	1532	3686	3752.36	455.406	384.582	111.506	46.8139	2.63704	1.05968	1.33214	1.45773	1.29361	1.12687	1_5_3
AC093423.3	chr1	90098699	90398809	+	protein_coding	300111	2301	7775	7682.31	364.145	361.693	190.396	50.8385	5.80151	2.18702	2.72733	2.97844	2.63921	1.12854	1_5_3
SHPRH	chr6	146185381	146285559	-	protein_coding	100179	4459	8020	8012.95	784.598	499.175	202.592	50.9903	6.22322	2.36561	2.84471	3.12798	2.75615	1.13491	1_5_3
2367_K562	chr5	84957264	85158972	+	vlinc	201709	126	584	594.756	31.6142	52.9522	17.6499	4.58104	0.405005	0.173515	0.211147	0.234584	0.205211	1.14313	1_5_3
WDR11	chr10	122610687	122669036	+	protein_coding	58350	2191	3279	3359.04	429.68	324.439	64.2601	21.4532	2.50288	1.02409	1.19251	1.31337	1.14725	1.1448	1_5_3
AC092802.3	chr1	95585703	95604110	+	sense_intronic	18408	0	1254	1261.38	77.3608	125.899	45.0572	10.4607	0.898856	0.355121	0.447809	0.495792	0.432452	1.14647	1_5_3
RASGRP3	chr2	33661391	33789817	+	protein_coding	128427	265	787	809.721	102.276	59.7222	13.5352	5.89523	0.585194	0.229471	0.287463	0.318204	0.277133	1.1482	1_5_3
AASDHPPT	chr11	105946228	105969437	+	protein_coding	23210	3334	1027	1058.56	265.051	91.8542	35.5321	8.75661	0.742527	0.313471	0.375805	0.4155	0.361839	1.1483	1_5_3
TOP2B	chr3	25639396	25706398	-	protein_coding	67003	9274	5903	5980.43	677.415	415.143	161.148	43.0825	4.75761	1.70983	2.12314	2.35781	2.052	1.14903	1_5_3
ATG10	chr5	81267844	81572676	+	protein_coding	304833	1526	6531	6670.13	455.493	302.841	184.121	46.0972	5.31676	1.90677	2.36799	2.62125	2.28036	1.14949	1_5_3
YARS2	chr12	32880424	32908836	-	protein_coding	28413	1583	1240	1250.05	154.299	76.3143	34.8485	9.22107	1.01506	0.381874	0.443787	0.493107	0.427292	1.15403	1_5_3
Enh_231130	chr8	129056419	129065418	both	strong enhancer_type 4	9000	495	1918	1923.8	320.52	164.291	54.8068	14.8606	1.43438	0.572448	0.682975	0.759154	0.657731	1.1542	1_5_3
LINC02432	chr4	142240604	142253772	-	lincRNA	13169	676	744	787.194	641.446	112.745	28.9938	7.76483	0.510978	0.220864	0.279465	0.311744	0.26915	1.15825	1_5_3
BZW2	chr7	16685756	16746148	+	protein_coding	60393	6301	8174	7951.39	942.715	488.673	229.176	55.2914	6.20719	2.34619	2.82286	3.14283	2.71223	1.15876	1_5_3
FBXO36	chr2	230787018	230877825	+	protein_coding	90808	119	800	779.66	148.002	69.4209	23.9798	6.60714	0.565195	0.213191	0.276791	0.308416	0.265011	1.16378	1_5_3
DPY19L1P1	chr7	32620561	32801399	-	unprocessed_pseudogene	180839	611	2485	2537.19	213.705	87.6865	70.7921	19.4024	2.04797	0.734616	0.900739	1.00688	0.865083	1.16391	1_5_3
2757_NHEK	chr2	184028093	184097975	+	vlinc	69883	129	721	729.463	93.1673	39.1048	17.6087	5.06443	0.497368	0.210865	0.25897	0.290853	0.249862	1.16405	1_5_3
PDCD6IP	chr3	33839844	33911199	+	protein_coding	71356	5941	5623	5679.29	288.076	337.797	147.74	38.0801	4.23656	1.66598	2.01623	2.25461	1.93608	1.16453	1_5_3
AC007128.2	chr7	8343371	8380973	+	lincRNA	37603	480	1342	1309.68	331.134	89.9861	36.7231	10.4274	0.880025	0.38834	0.464956	0.523227	0.447808	1.16842	1_5_3
NFIA	chr1	61330931	61928465	+	protein_coding	597535	22807	62331	61945.5	2567.83	1924.69	1282.26	410.48	49.3282	17.3057	21.9915	24.6735	21.0925	1.16978	1_5_3
NBAS	chr2	15307033	15701454	-	protein_coding	394422	16501	44390	44413.1	2340.02	2080.88	951.528	353.642	35.7482	12.0864	15.7673	17.7408	15.1226	1.17313	1_5_3
ACOT9	chrX	23720370	23784592	-	protein_coding	64223	473	1010	1112.8	240.759	124.941	27.8013	7.51689	0.846424	0.327477	0.395061	0.445732	0.377991	1.17921	1_5_3
Enh_11689	chr1	90005813	90008212	both	strong enhancer_type 4	2400	82	629	611.855	0	51.2594	14.01	4.03574	0.475459	0.175825	0.217218	0.24482	0.206743	1.18417	1_5_3
SDCCAG8	chr1	243419336	243663394	+	protein_coding	244059	1806	7820	7975.7	1054.38	612.431	322.353	71.5737	5.81021	2.1153	2.83149	3.20886	2.70725	1.18528	1_5_3
ARGLU1	chr13	107194021	107220512	-	protein_coding	26492	2879	5118	5215.06	793.771	303.316	141.927	32.9149	3.88714	1.62181	1.85142	2.09568	1.76793	1.18539	1_5_3
Xrna_737	chr18	713784	719753	-	Xrna	5970	108	571	561.696	219.345	33.7912	11.7912	3.79516	0.427394	0.181969	0.19941	0.225215	0.189963	1.18557	1_5_3
ZNF248	chr10	38065454	38147034	-	protein_coding	81581	466	1621	1646.58	361.761	30.7929	40.1421	13.1777	1.33063	0.499201	0.58456	0.664906	0.559112	1.18922	1_5_3
KCTD3	chr1	215740735	215795149	+	protein_coding	54415	3609	4110	4211.9	682.612	316.841	123.181	44.6582	2.87789	1.1633	1.49528	1.69987	1.42897	1.18957	1_5_3
ARL8B	chr3	5163905	5222597	+	protein_coding	58693	2563	5425	5499.77	677.687	409.943	134.996	41.7889	4.11246	1.58781	1.9525	2.22363	1.86764	1.19061	1_5_3
PTTG1	chr5	159848829	159855751	+	protein_coding	6923	1415	524	548.62	252.201	31.1307	9.19764	3.81646	0.430268	0.162528	0.194768	0.222474	0.186353	1.19383	1_5_3
RECQL	chr12	21621845	21654603	-	protein_coding	32759	1215	792	807.387	256.673	63.3902	17.5658	5.06287	0.575936	0.246394	0.286634	0.328524	0.274329	1.19756	1_5_3
2450_K562	chr3	21044989	21105196	+	vlinc	60208	371	1263	1260.34	168.955	98.885	45.7209	12.1481	0.878679	0.353864	0.447438	0.511565	0.427068	1.19785	1_5_3
MEIS1	chr2	66660584	66801001	+	protein_coding	140418	556	1617	1640.91	351.279	104.769	53.8299	18.9263	1.12618	0.429095	0.582546	0.667227	0.555699	1.2007	1_5_3
Enh_27571	chr1	246314978	246317977	both	strong enhancer_type 4	3000	59	526	526.606	0	14.0851	14.8869	3.56798	0.380099	0.156161	0.186953	0.213833	0.177403	1.20535	1_5_3
RPL15	chr3	23958036	23965183	+	protein_coding	7148	10022	1228	1245.67	600.036	221.405	20.4231	9.32452	0.836117	0.366828	0.44223	0.506503	0.419363	1.20779	1_5_3
AC002480.4	chr7	22689579	22705152	-	lincRNA	15574	129	4782	4641.92	848.512	448.852	118.451	30.68	3.71925	1.37647	1.64795	1.89457	1.56482	1.21073	1_5_3
WDR37	chr10	1095478	1178237	+	protein_coding	82760	887	3515	3426.58	831.54	395.554	105.348	30.9434	2.62253	1.02074	1.21649	1.40152	1.15651	1.21186	1_5_3
SCYL3	chr1	169818772	169863408	-	protein_coding	44637	622	890	892.846	166.676	87.8758	39.9863	10.0667	0.593813	0.240217	0.316973	0.366558	0.301635	1.21524	1_5_3
FAM228B	chr2	24299396	24392509	+	protein_coding	93114	130	548	539.435	65.6429	15.7556	13.6667	3.72605	0.353145	0.156986	0.191507	0.220573	0.181103	1.21794	1_5_3
RAB5A	chr3	19988571	20026667	+	protein_coding	38097	1374	2862	2863.97	511.765	214.577	95.1209	22.239	2.22972	0.810683	1.01675	1.17885	0.967599	1.21832	1_5_3
RAB3IP	chr12	70132461	70216984	+	protein_coding	84524	532	1078	1125.86	202.538	75.5474	34.1389	9.10868	0.859545	0.329394	0.399696	0.467714	0.379335	1.23298	1_5_3
DENND1B	chr1	197473878	197744826	-	protein_coding	270949	2257	6055	5884.31	478.129	298.008	141.188	35.6203	4.38862	1.67458	2.08901	2.43461	1.97369	1.23353	1_5_3
ANKRD13C	chr1	70726271	70820417	-	protein_coding	94147	1496	4337	4311.34	452.657	299.378	104.105	27.6315	3.15681	1.24273	1.53059	1.78556	1.4456	1.23517	1_5_3
CTNND1	chr11	57520715	57587018	+	protein_coding	66304	3807	2677	2682.52	277.191	192.696	68.8395	17.8886	2.04867	0.822768	0.952335	1.12375	0.901349	1.24675	1_5_3
KIN	chr10	7792925	7829944	-	protein_coding	37020	699	1137	1117.55	244.856	123.44	39.9185	9.97769	0.834755	0.323867	0.396745	0.468916	0.372347	1.25935	1_5_3
AC074135.1	chr19	23258003	23283163	+	lincRNA	25161	0	1832	1875.31	325.909	191.909	45.3365	14.9768	1.63725	0.594302	0.665761	0.790392	0.625623	1.26337	1_5_3
RBL2	chr16	53467889	53525561	+	protein_coding	57673	1641	2536	2516.79	384.79	144.277	57.8122	15.418	1.90399	0.788412	0.893496	1.06089	0.835018	1.27049	1_5_3
Enh_9813	chr1	61621413	61623612	both	weak enhancer_type 7	2200	183	567	563.404	0	12.7268	14.3265	4.66764	0.412028	0.161559	0.200017	0.239478	0.188306	1.27175	1_5_3
2011_HUVEC	chr6	2789095	2859587	+	vlinc	70493	296	1961	1887.51	267.48	150.67	75.2119	19.2276	1.3362	0.545272	0.670093	0.799873	0.625847	1.27807	1_5_3
CRBN	chr3	3186312	3221411	-	protein_coding	35100	1133	1279	1292.3	443.377	93.0106	30.3993	16.4496	0.908478	0.363397	0.458784	0.549068	0.428716	1.28073	1_5_3
EXOSC9	chr4	122722472	122738176	+	protein_coding	15705	1634	1300	1325.49	286.431	143.331	34.3291	9.4665	0.975338	0.386986	0.470568	0.563415	0.438956	1.28353	1_5_3
Xrna_1736	chr8	130355687	130363462	-	Xrna	7776	146	1000	996.941	0	47.4534	16.1651	6.24105	0.724929	0.308472	0.353928	0.425288	0.33059	1.28645	1_5_3
SETMAR	chr3	4344988	4359251	+	protein_coding	14264	504	549	557.749	47.9145	46.3196	27.998	6.18723	0.403023	0.152909	0.198009	0.239646	0.186129	1.28753	1_5_3
TAF1A	chr1	222731244	222763275	-	protein_coding	32032	702	1400	1390.45	257.726	139.426	34.911	9.70529	0.970013	0.402162	0.493631	0.595269	0.461398	1.29014	1_5_3
SYCP2L	chr6	10887064	10979553	+	protein_coding	92490	449	4856	4728.78	523.961	366.136	132.623	32.1898	3.36523	1.40035	1.67879	2.03004	1.56573	1.29655	1_5_3
MUT	chr6	49398073	49430904	-	protein_coding	32832	862	605	595.971	90.7713	62.6354	12.2602	4.39274	0.408368	0.17811	0.211578	0.258076	0.197516	1.30661	1_5_3
GPAT4	chr8	41434706	41482520	+	protein_coding	47815	1662	1788	1801.44	279.955	119.956	35.8115	13.1252	1.43851	0.548518	0.639539	0.773948	0.591669	1.30808	1_5_3
TRAPPC2	chrX	13730363	13752754	-	protein_coding	22392	420	899	960.009	256.885	105.766	22.3231	6.99274	0.671397	0.28734	0.340817	0.413906	0.314428	1.31638	1_5_3
AMN1	chr12	31824071	31882108	-	protein_coding	58038	162	660	643.207	86.6896	44.4333	25.2507	5.50536	0.461551	0.192054	0.228348	0.281736	0.212154	1.32798	1_5_3
Enh_194939	chr6	20414822	20415821	both	strong enhancer_type 4	1000	322	874	841.567	0	57.5308	18.9487	5.49677	0.622578	0.253203	0.298768	0.368097	0.27509	1.33809	1_5_3
ADTRP	chr6	11712287	11807279	-	protein_coding	94993	371	804	783.608	116.138	79.5526	27.9514	8.67124	0.527609	0.218486	0.278192	0.344996	0.255954	1.34788	1_5_3
CSTF1	chr20	54967427	54981425	+	protein_coding	13999	1420	754	729.691	379.644	145.438	18.3726	6.11832	0.497373	0.222304	0.259051	0.331516	0.233817	1.41785	1_5_3
Xrna_1327	chr5	28543492	28559214	-	Xrna	15723	203	779	779.224	105.012	53.5184	29.4366	6.18355	0.626513	0.22163	0.276636	0.19297	0.303409	0.636005	1_5_4
LINGO2	chr9	27948076	28670284	-	protein_coding	722209	10	836	1044.63	85.8481	96.0349	37.2007	16.5499	0.876853	0.257629	0.37086	0.276226	0.402978	0.685463	1_5_4
CNTLN	chr9	17134980	17503921	+	protein_coding	368942	6	932	1085.04	98.2508	105.923	39.1373	9.80586	0.971043	0.299887	0.385204	0.286574	0.414284	0.691734	1_5_4
845_H1-Esc	chr4	24325218	24375872	+	vlinc	50655	0	1019	1209.02	240.533	69.5505	49.7269	10.3842	0.95517	0.335667	0.42922	0.33325	0.46001	0.724442	1_5_4
1199_HelaS3	chr12	16557545	16607730	+	vlinc	50186	0	926	1010.47	46.135	64.1461	40.0866	8.93675	0.939487	0.287336	0.358732	0.278967	0.384836	0.724898	1_5_4
SUCLG2P4	chr5	29001867	29003464	+	processed_pseudogene	1598	210	1141	1153.06	0	65.6644	19.329	11.084	1.04073	0.32392	0.409351	0.319155	0.437881	0.728862	1_5_4
1160_HelaS3	chr9	31848666	32360215	+	vlinc	511550	80	888	1056.65	48.8982	31.1263	62.0343	13.3624	0.783746	0.284318	0.375125	0.298739	0.396644	0.753168	1_5_4
PCDH7	chr4	30722037	31148427	+	protein_coding	426391	6	1421	1571.28	56.152	45.4509	45.2727	18.5091	1.2488	0.424621	0.557826	0.450794	0.591068	0.762676	1_5_4
SH3GL2	chr9	17579080	17797127	+	protein_coding	218048	1	505	591.72	122.461	69.4621	25.4789	8.45919	0.465854	0.151241	0.210069	0.173365	0.222511	0.779131	1_5_4
AF117829.1	chr8	90621638	90769955	-	lincRNA	148318	72	530	566.422	56.9491	8.73143	13.275	5.61928	0.491374	0.161153	0.201088	0.167128	0.213319	0.783468	1_5_4
LINC02055	chr8	137543041	137997178	+	lincRNA	454138	546	2848	2914.95	143.755	109.124	125.236	36.083	2.44378	0.777348	1.03485	0.856086	1.09106	0.784636	1_5_4
557_GM12878	chr3	143712993	143826313	+	vlinc	113321	204	722	774.555	38.1891	38.9071	19.3165	7.09463	0.70731	0.21125	0.274978	0.230697	0.288412	0.799886	1_5_4
1264_HelaS3	chr2	184028227	184396325	+	vlinc	368099	271	3097	3296.96	226.941	165.711	62.9465	24.3698	2.89868	0.877571	1.17047	0.986718	1.23018	0.80209	1_5_4
270_GM12878	chr5	58231993	58366684	+	vlinc	134692	2366	7716	8344.33	1044.27	900.452	309.93	107.405	7.15489	2.14924	2.96236	2.49759	3.11161	0.802667	1_5_4
KYNU	chr2	143635067	143813401	+	protein_coding	178335	108	6697	7123.05	453.181	293.824	167.219	54.5396	6.34536	1.91213	2.52879	2.13433	2.65112	0.805067	1_5_4
2223_K562	chr11	6827546	6912066	-	vlinc	84521	129	645	662.641	44.8965	29.0392	22.2324	7.54861	0.613088	0.183913	0.235247	0.20066	0.246538	0.813912	1_5_4
GBE1	chr3	81538850	81811312	-	protein_coding	272463	2469	7970	8698.12	660.657	494.391	307.919	94.5323	7.23678	2.29134	3.08796	2.65135	3.23057	0.820706	1_5_4
Xrna_1437	chr6	23129700	23159842	-	Xrna	30143	697	1767	1839.55	98.2182	169.854	84.6404	25.8965	1.43957	0.484896	0.653067	0.560451	0.682251	0.821473	1_5_4
MREG	chr2	216807528	216898819	-	protein_coding	91292	233	811	842.136	175.304	48.0243	42.812	10.4297	0.629942	0.21164	0.298971	0.255839	0.311167	0.82219	1_5_4
KHDRBS3	chr8	136469700	136668965	+	protein_coding	199266	735	1776	1816.8	265.132	207.099	51.8764	20.445	1.54205	0.489441	0.644989	0.554382	0.670596	0.826701	1_5_4
ITGB8	chr7	20370325	20455377	+	protein_coding	85053	1	701	724.927	137.683	63.0226	19.4079	5.46815	0.594531	0.208066	0.25736	0.22418	0.268496	0.834947	1_5_4
2155_K562	chr3	80590162	80820376	-	vlinc	230215	848	3719	4064.7	282.352	267.022	141.156	44.2092	3.49013	1.07074	1.44303	1.25662	1.50217	0.836537	1_5_4
2591_NHEK	chr6	77555391	77994899	-	vlinc	439509	576	3147	3323.98	175.223	54.2775	107.059	26.568	2.96691	0.921491	1.18006	1.0393	1.22655	0.847335	1_5_4
1464_HepG2	chr2	77800623	78158468	-	vlinc	357846	68	690	704.602	57.575	31.504	14.4478	5.99255	0.589231	0.186057	0.250144	0.219985	0.259511	0.847693	1_5_4
Xrna_1198	chr3	162306968	162317754	-	Xrna	10787	408	1023	1078.89	191.77	76.6717	38.3234	8.38778	0.982269	0.296666	0.383021	0.337305	0.396984	0.84967	1_5_4
Enh_132858	chr2	145262931	145264130	both	strong enhancer_type 4	1200	251	503	497.341	0	5.31633	15.6942	6.12446	0.412993	0.129465	0.176563	0.156221	0.183791	0.849997	1_5_4
ASTN2	chr9	119187504	120177348	-	protein_coding	989845	561	2121	2196.32	87.4699	40.8161	102.871	25.5835	1.90213	0.584576	0.779726	0.69002	0.808051	0.853931	1_5_4
ADGRA3	chr4	22346694	22517677	-	protein_coding	170984	1024	2928	3309.71	519.127	256.341	156.763	41.4362	2.5657	0.847341	1.175	1.04536	1.22063	0.856411	1_5_4
Xrna_892	chr2	81837029	81936561	+	Xrna_antisense	99533	2850	9447	9673.71	542.227	236.468	276.213	94.7578	7.9456	2.59434	3.43431	3.05787	3.55515	0.860123	1_5_4
OSBPL10	chr3	31699382	32119072	-	protein_coding	419691	4	2446	2643.52	211.596	96.4383	77.0673	20.772	2.27927	0.712684	0.938489	0.834468	0.968692	0.861437	1_5_4
BMP6	chr6	7727030	7881655	+	protein_coding	154626	30	1271	1316.04	122.008	100.843	38.0841	9.03273	1.05399	0.379993	0.467213	0.416283	0.482478	0.862802	1_5_4
1263_HelaS3	chr3	163539864	163628803	+	vlinc	88940	110	950	1016.87	116.933	62.6298	32.4687	11.9208	0.759859	0.275693	0.361003	0.323098	0.372903	0.866441	1_5_4
ADGRL3	chr4	62066976	62944053	+	protein_coding	877078	1644	4404	4747.88	222.016	215.646	169.496	48.7453	3.9557	1.23547	1.68556	1.51104	1.74317	0.866834	1_5_4
ARAP2	chr4	35949843	36246131	-	protein_coding	296289	131	668	738.231	98.8365	29.9858	27.413	8.38176	0.60413	0.190072	0.262083	0.23629	0.272376	0.867515	1_5_4
2420_K562	chr3	163217659	163459417	+	vlinc	241759	4869	14966	15751.9	959.741	649.841	406.398	161.451	15.3747	4.12053	5.59214	5.02694	5.78347	0.869192	1_5_4
1954_HUVEC	chr5	96517831	96585938	+	vlinc	68108	180	657	697.124	80.8126	31.8852	21.518	6.64512	0.555378	0.195489	0.247489	0.221496	0.254583	0.870032	1_5_4
CRYBG3	chr3	97540884	97663807	+	protein_coding	122924	2045	2715	2941.31	396.343	419.843	135.015	34.4169	2.47691	0.760349	1.04421	0.942335	1.07629	0.875542	1_5_4
1580_HepG2	chr4	66864324	67307773	+	vlinc	443450	83	587	645.864	47.9327	22.2044	22.3932	5.88559	0.568011	0.171065	0.229291	0.205974	0.235223	0.875654	1_5_4
AC093865.1_3328	chr2	213446081	213886269	-	sense_overlapping	440189	214	946	982.271	86.0985	49.1549	33.8448	11.2339	0.733891	0.248464	0.34872	0.315072	0.359214	0.877116	1_5_4
VGLL3	chr3	86925538	87040269	-	protein_coding	114732	59	637	697.219	120.136	86.9199	27.9743	6.79596	0.562779	0.188371	0.247523	0.223369	0.254243	0.878567	1_5_4
1174_HelaS3	chr5	84958992	85099690	+	vlinc	140699	1052	3712	3882.64	218.248	202.895	143.603	39.4462	3.15936	1.06799	1.37839	1.25341	1.41975	0.882836	1_5_4
TPK1	chr7	144149034	144533488	-	protein_coding	384455	263	1329	1415.3	181.111	87.8785	27.2627	11.5883	1.1603	0.39172	0.50245	0.457226	0.517633	0.883302	1_5_4
2242_K562	chr12	18020551	18090618	-	vlinc	70068	1350	3037	3245.13	221.016	164.874	93.3533	27.4972	2.86432	0.944635	1.15207	1.05196	1.18612	0.886893	1_5_4
CHRM3	chr1	239549865	240078752	+	protein_coding	528888	1396	5367	5662	585.212	386.407	147.074	57.9145	4.5347	1.42627	2.01009	1.83394	2.06662	0.887411	1_5_4
Xrna_1657	chr7	145425312	145437181	+	Xrna	11870	160	548	573.083	0	45.5539	13.5723	5.9732	0.509063	0.161495	0.203453	0.184887	0.208168	0.888166	1_5_4
2188_K562	chr2	126991501	127066328	-	vlinc	74828	1539	3890	4100.42	498.984	375.406	180.016	45.5544	3.2605	1.052	1.45571	1.33076	1.49781	0.888472	1_5_4
2409_K562	chr4	135248163	135305888	+	vlinc	57726	2625	6522	6861.4	390.624	283.539	154.968	53.0577	6.42825	1.92391	2.4359	2.22016	2.4988	0.88849	1_5_4
Xrna_268	chr11	21834968	21851284	+	Xrna	16317	255	835	848.532	174.464	36.2483	34.1555	8.14476	0.695477	0.24348	0.301241	0.274241	0.308471	0.889033	1_5_4
771_H1-Esc	chr1	83462951	83715307	-	vlinc	252357	1563	3348	3530.07	402.971	303.084	126.156	38.288	2.87656	0.897248	1.25323	1.14699	1.28981	0.889272	1_5_4
ARRDC3-AS1	chr5	90676166	90734902	+	lincRNA	58737	152	610	641.86	56.875	35.1145	20.3493	4.97027	0.552602	0.181471	0.22787	0.208463	0.234023	0.890781	1_5_4
1400_HepG2	chr4	12769701	13337497	-	vlinc	567797	243	1278	1391.23	103.254	41.9476	42.1938	10.6572	1.19411	0.376723	0.493907	0.451185	0.506148	0.891411	1_5_4
2413_K562	chr2	140168222	140409858	+	vlinc	241637	10170	27169	27986.1	1236.47	1170.19	868.603	281.694	24.7029	7.23104	9.93549	9.10845	10.1983	0.89313	1_5_4
647_H1-Esc	chr1	73030467	73364927	-	vlinc	334461	3857	10777	11239.6	800.836	736.542	347.948	108.407	9.48272	2.92656	3.99023	3.6615	4.09721	0.893657	1_5_4
2545_NHEK	chr2	139063845	139259290	-	vlinc	195446	564	2220	2345.76	237.755	87.5094	100.682	21.3969	1.9498	0.606625	0.832777	0.769389	0.855327	0.899526	1_5_4
DDAH1	chr1	85784164	86044046	-	protein_coding	259883	7	1135	1203.44	119.495	43.4678	46.7135	10.8045	0.990745	0.31502	0.427239	0.394721	0.437684	0.901839	1_5_4
CADM2	chr3	85008132	86123579	+	protein_coding	1115448	2595	7382	7775.17	333.09	236.283	188.39	59.4838	6.46304	2.10793	2.7603	2.55584	2.83132	0.902704	1_5_4
GABRG2	chr5	161427063	161589983	+	protein_coding	162921	981	2367	2592.81	462.572	309.537	87.614	27.3114	2.3019	0.673224	0.920486	0.850549	0.941789	0.90312	1_5_4
Xrna_1279	chr4	159106085	159120255	-	Xrna_antisense	14171	292	614	644.934	70.9839	44.9872	14.0238	7.12008	0.511849	0.179428	0.228961	0.211484	0.234023	0.903688	1_5_4
LINC02506	chr4	31999019	32157028	+	lincRNA	158010	7355	22683	24192.4	1264.34	875.108	735.115	251.963	21.7548	6.53049	8.58866	7.97602	8.78459	0.907956	1_5_4
2429_K562	chr2	194367197	194623492	+	vlinc	256296	14933	53331	53637.8	1562.32	1470.25	1061.88	428.467	48.1198	14.4869	19.0422	17.7254	19.4653	0.910614	1_5_4
PGK1	chrX	77320685	77384793	+	protein_coding	64109	9749	1958	2235.23	554.512	210.297	81.6699	22.2692	2.0381	0.60694	0.793538	0.740919	0.8097	0.915054	1_5_4
2340_K562	chr4	31997970	32247479	+	vlinc	249510	1517	5252	5563.82	336.846	307.825	144.065	46.0798	4.86167	1.54148	1.97524	1.84443	2.01428	0.915676	1_5_4
BOD1L1	chr4	13570362	13629347	-	protein_coding	58986	2469	2731	2994.62	819.61	290.432	130.848	42.1278	2.39479	0.769411	1.06313	0.990326	1.08095	0.916165	1_5_4
LINC00662	chr19	28175488	28284848	-	lincRNA	109361	3841	5509	5825.72	1358.87	601.276	315.658	97.9147	5.53577	1.64348	2.06822	1.92324	2.09917	0.916188	1_5_4
Xrna_1292	chr4	181428833	181453966	-	Xrna	25134	860	2289	2477.94	644.01	302.211	99.7848	29.4851	2.10524	0.648145	0.879704	0.825379	0.900569	0.916508	1_5_4
892_H1-Esc	chr12	85711584	85770813	+	vlinc	59230	424	663	690.634	150.277	66.8031	20.1215	5.87699	0.627178	0.19652	0.245185	0.230277	0.25117	0.916818	1_5_4
SLC35F3	chr1	234040679	234460262	+	protein_coding	419584	686	3972	4122.53	281.792	58.0871	70.1633	35.2173	3.54982	1.10469	1.46356	1.36787	1.49134	0.917211	1_5_4
PACRGL	chr4	20697905	20754530	+	protein_coding	56626	438	1264	1424.1	348.604	117.859	60.8926	22.0757	1.10172	0.359236	0.505577	0.47258	0.514891	0.917824	1_5_4
2278_K562	chr15	98128085	98278496	-	vlinc	150412	2264	6830	7206.02	471.009	363.632	194.286	52.6299	6.33647	2.20644	2.55824	2.39685	2.60447	0.920284	1_5_4
SUMF1	chr3	3742498	4508965	-	protein_coding	766468	3110	15238	16223.8	894.52	500.424	507.335	178.686	13.9394	4.22654	5.7597	5.40617	5.86985	0.921007	1_5_4
PTH2R	chr2	209224438	209719227	+	protein_coding	494790	16138	54898	55996	2108.56	1507.96	1311.19	452.124	50.6439	14.7633	19.8794	18.7848	20.2086	0.929543	1_5_4
RYR2	chr1	237205505	237997288	+	protein_coding	791784	229	1899	2052.26	174.411	182.02	60.7003	18.1517	1.52123	0.522849	0.728582	0.687895	0.739409	0.930331	1_5_4
PRKN	chr6	161768452	163148803	-	protein_coding	1380352	1451	5457	5702.91	401.056	245.081	161.291	55.0894	4.35824	1.44412	2.02462	1.91135	2.05438	0.930379	1_5_4
LINC01446	chr7	53723202	53879624	-	lincRNA	156423	3218	9858	10378.2	1303.93	661.388	315.497	104.944	9.27863	2.86823	3.6844	3.49124	3.74115	0.9332	1_5_4
AC016710.1	chr2	140227345	140235317	+	lincRNA	7973	1558	2564	2613.12	502.244	297.796	121.325	30.343	2.13953	0.663217	0.927695	0.882878	0.940884	0.938349	1_5_4
2287_K562	chr4	135125384	135210424	-	vlinc	85041	1070	2841	2962.81	284.092	95.2855	65.1799	22.6822	2.60796	0.838977	1.05184	1.00417	1.06977	0.938673	1_5_4
PCLO	chr7	82383329	82792246	-	protein_coding	408918	3403	6949	6932.34	403.263	331.558	173.855	49.684	6.1296	1.97137	2.46108	2.34682	2.49719	0.939785	1_5_4
2511_K562	chr1	188010565	188400471	+	vlinc	389907	717	1940	1907.09	89.8029	84.8331	36.7581	13.306	1.56054	0.531331	0.677046	0.649413	0.684643	0.948541	1_5_4
1169_HelaS3	chr1	59041771	59093871	+	vlinc	52101	2	650	703.558	42.6254	42.501	30.4848	7.04383	0.551307	0.188164	0.249773	0.239926	0.252809	0.949037	1_5_4
AC114763.1	chr2	139175854	139259268	-	lincRNA	83415	575	3278	3429.16	146.142	212.229	141.911	30.5445	2.72884	0.920209	1.2174	1.17367	1.2349	0.950418	1_5_4
523_GM12878	chr9	108737652	108858193	+	vlinc	120542	397	1947	2038.35	152.657	118.803	64.5972	21.6375	1.83021	0.576421	0.723643	0.69553	0.730835	0.951691	1_5_4
ST8SIA4	chr5	100142639	100238970	-	protein_coding	96332	695	1531	1593.99	242.529	78.7617	73.7397	15.2173	1.27725	0.434167	0.565891	0.546831	0.573841	0.952932	1_5_4
2265_K562	chr9	76365520	76442155	-	vlinc	76636	759	2744	2869.17	169.335	231.154	117.522	29.5693	2.63511	0.805878	1.0186	0.98174	1.02984	0.953297	1_5_4
1153_HelaS3	chr2	187154298	187323362	-	vlinc	169065	1783	6391	6442.28	397.286	287.364	178.29	51.2372	5.62024	1.72529	2.2871	2.20864	2.31175	0.955396	1_5_4
2443_K562	chr7	16325729	16411098	+	vlinc	85370	285	877	890.227	115.844	14.6607	29.6129	7.34856	0.712812	0.256515	0.316043	0.30492	0.318684	0.95681	1_5_4
1711_HepG2	chr5	81834302	82135574	+	vlinc	301273	1464	6607	6914.74	513.437	309.929	179.192	59.4698	6.07109	1.90147	2.45483	2.37808	2.47528	0.960733	1_5_4
FAM19A2	chr12	62102040	62672931	-	protein_coding	570892	395	1512	1560.88	83.6456	22.396	31.6542	14.0111	1.3081	0.446636	0.554134	0.536623	0.558548	0.960747	1_5_4
Enh_218591	chr7	111113965	111118164	both	strong enhancer_type 4	4200	140	763	780.438	0	19.292	19.1908	6.34717	0.739173	0.224216	0.277067	0.267557	0.278387	0.961096	1_5_4
558_GM12878	chr7	145505837	145693937	+	vlinc	188101	23204	62427	65222.4	2357.67	1780.81	1541.51	561.92	61.1912	18.5629	23.1549	22.4616	23.3433	0.962225	1_5_4
2509_K562	chr2	181567006	181844598	+	vlinc	277593	301	841	867.491	18.6933	61.1249	9.6667	7.04269	0.77393	0.235673	0.307972	0.299215	0.310648	0.963196	1_5_4
939_H1-Esc	chr2	194366227	194648705	+	vlinc	282479	227	1077	1066.88	43.7339	47.4454	23.2325	8.13831	0.926043	0.288777	0.378756	0.368488	0.38248	0.963419	1_5_4
650_H1-Esc	chr9	76247627	76623628	-	vlinc	376002	670	2463	2591.01	131.005	116.716	102.953	28.2613	2.18597	0.72099	0.919846	0.893981	0.92689	0.964494	1_5_4
CBLB	chr3	105374305	105588396	-	protein_coding	214092	1996	5947	6191.51	512.762	369.764	196.478	57.6404	5.04543	1.68543	2.19807	2.14241	2.2211	0.964571	1_5_4
2083_HUVEC	chr2	122818157	122901782	+	vlinc	83626	1042	6617	6786.62	413.96	331.215	192.963	57.893	5.91829	1.81483	2.40935	2.34232	2.42655	0.965288	1_5_4
PDGFC	chr4	157681606	157892546	-	protein_coding	210941	195	635	668.163	88.2541	70.5987	24.9782	6.04651	0.540347	0.178668	0.237208	0.230976	0.239147	0.965833	1_5_4
USP13	chr3	179370543	179507189	+	protein_coding	136647	590	2269	2418.59	384.225	281.508	106.879	25.5513	2.11298	0.618499	0.858636	0.838271	0.866436	0.967493	1_5_4
GVINP1	chr11	6734767	6767670	-	transcribed_unprocessed_pseudogene	32904	227	861	870.698	135.575	33.4146	20.364	7.94173	0.79708	0.252043	0.309111	0.300333	0.310209	0.968166	1_5_4
PKHD1	chr6	51480098	51952423	-	protein_coding	472326	443	855	860.355	89.486	35.869	21.8737	6.98757	0.717751	0.23358	0.305439	0.297173	0.306795	0.968636	1_5_4
BBS9	chr7	33168856	33645680	+	protein_coding	476825	239	1411	1466.73	119.488	55.0454	53.0005	13.0851	1.16469	0.402236	0.520709	0.507119	0.523465	0.968773	1_5_4
AC073365.1	chr3	191143315	191308886	+	lincRNA	165572	8245	24381	26062.7	2009.18	1368.1	733.801	235.784	25.1607	6.93847	9.25264	9.02656	9.31186	0.969361	1_5_4
1051_H1-Esc	chr3	143711381	143994394	+	vlinc	283014	205	692	731.076	31.1163	53.3323	26.3599	6.03366	0.61886	0.200192	0.259543	0.253238	0.260039	0.973844	1_5_4
AC107419.1	chrX	27193037	27417114	-	lincRNA	224078	180	1627	1843.33	201.491	44.9791	54.2059	13.3172	1.62236	0.523664	0.654408	0.643344	0.660374	0.974212	1_5_4
AC096721.1	chr4	66868999	66882510	+	lincRNA	13512	264	754	826.176	157.308	107.987	22.0879	9.32858	0.727646	0.221624	0.293304	0.288392	0.29566	0.975418	1_5_4
FAR2	chr12	29302036	29493913	+	protein_coding	191878	642	1342	1347.75	153.129	106.862	48.9784	11.4107	1.26581	0.375546	0.478471	0.470287	0.481905	0.975891	1_5_4
AEBP2	chr12	19556979	19873735	+	protein_coding	316757	944	4629	4900.23	499.521	170.814	120.545	49.3503	3.98677	1.37527	1.73965	1.70395	1.74548	0.976208	1_5_4
BARD1	chr2	215590370	215674435	-	protein_coding	84066	2745	6905	7135.52	1265.72	847.767	337.928	79.582	5.86957	1.78034	2.53321	2.48934	2.54597	0.977756	1_5_4
27_GM12878	chr6	104963599	105133431	-	vlinc	169833	68	518	536.569	28.1626	44.4155	11.6259	4.78566	0.455511	0.151695	0.19049	0.187964	0.192015	0.978902	1_5_4
SPOPL	chr2	139259371	139331117	+	protein_coding	71747	648	2482	2553.3	299.783	225.452	79.3584	24.6615	2.09781	0.674458	0.906459	0.88987	0.908874	0.97909	1_5_4
1885_HUVEC	chr7	86437878	86500722	-	vlinc	62845	485	978	999.313	279.641	90.3423	44.1978	9.78887	0.759198	0.276044	0.354771	0.349247	0.356633	0.979289	1_5_4
AC090502.3	chr12	74642417	74677449	-	lincRNA	35033	1596	2150	2223.14	130.024	87.114	43.2303	17.3936	2.1413	0.65395	0.789246	0.776157	0.791092	0.981121	1_5_4
AGTPBP1	chr9	88161454	88356944	-	protein_coding	195491	2795	6688	6914.72	660.069	389.823	206.85	55.3169	6.31335	1.9969	2.45483	2.41973	2.46253	0.982617	1_5_4
DST	chr6	56322785	56819426	-	protein_coding	496642	1380	4353	4568.02	314.601	187.35	155.734	43.5351	3.97228	1.26903	1.62171	1.59474	1.62285	0.982679	1_5_4
GLRX3	chr10	131934663	131982785	+	protein_coding	48123	2622	3867	4118.58	932.758	654.615	166.684	49.6678	3.81215	1.12944	1.46216	1.44313	1.46741	0.983454	1_5_4
AC010894.3	chr2	175411869	175639555	+	antisense_RNA	227687	1500	6323	6301.5	551.883	423.639	205.689	61.8569	5.32391	1.62219	2.23713	2.20889	2.24006	0.986084	1_5_4
AC116050.1	chr2	91805186	91847998	-	transcribed_unprocessed_pseudogene	42813	555	1601	1672.64	118.172	153.655	39.6962	12.7454	1.52737	0.477547	0.593811	0.58495	0.593039	0.986359	1_5_4
2170_K562	chr8	90710830	90769963	-	vlinc	59134	521	2548	2615.99	265.797	103.641	45.249	20.6959	2.21256	0.7766	0.928713	0.91943	0.930796	0.987789	1_5_4
FGGY	chr1	59762310	60276319	+	protein_coding	514010	1100	3719	3732.18	352.58	209.356	140.119	40.3194	2.89576	0.935035	1.32498	1.31141	1.32327	0.991041	1_5_4
MMADHC	chr2	150426148	150444330	-	protein_coding	18183	3758	1259	1307.01	705.639	153.66	39.24	12.6275	1.05826	0.345369	0.464006	0.460135	0.464104	0.991448	1_5_4
PLOD2	chr3	145787227	145881440	-	protein_coding	94214	3200	3879	4006.57	583.574	312.583	123.902	39.9322	3.42665	1.07456	1.42239	1.41178	1.42248	0.992477	1_5_4
341_GM12878	chr1	187322013	187380767	+	vlinc	58755	482	1921	1889.44	95.6135	99.6362	65.6736	16.3331	1.58535	0.512438	0.67078	0.669045	0.672173	0.995347	1_5_4
1057_H1-Esc	chr2	184027882	184079293	+	vlinc	51412	1025	5642	5758.61	786.833	286.644	126.829	49.1659	4.54127	1.5904	2.04439	2.03261	2.04101	0.995885	1_5_4
1138_HelaS3	chr6	105032991	105089443	-	vlinc	56453	0	538	549.455	24.8775	21.2574	11.5627	4.88682	0.471776	0.157355	0.195065	0.193893	0.194443	0.997171	1_5_4
Xrna_721	chr17	68591219	68614222	+	Xrna	23004	284	1082	1105.31	241.723	135.13	26.7511	8.81087	1.01503	0.333641	0.3924	0.387198	0.388285	0.9972	1_5_4
1132_HelaS3	chr16	72488180	72558733	-	vlinc	70554	758	2738	2800.62	390.317	180.668	119.73	26.966	2.63367	0.812513	0.994262	0.99206	0.994682	0.997364	1_5_4
CCNT2-AS1	chr2	135493034	135676280	-	antisense_RNA	183247	179	1008	1037.44	124.495	37.3955	25.9412	7.88	0.865538	0.279086	0.368306	0.367341	0.368253	0.997524	1_5_4
DZIP3	chr3	108308529	108413693	+	protein_coding	105165	714	868	915.487	161.534	51.2451	42.1739	8.86161	0.69811	0.246713	0.325011	0.323322	0.323844	0.998388	1_5_4
PTS	chr11	112097088	112140678	+	protein_coding	43591	381	844	867.149	309.182	64.9312	34.0454	8.56416	0.792338	0.239385	0.307851	0.30822	0.308462	0.999216	1_5_4
RNF144A	chr2	7057523	7208417	+	protein_coding	150895	2289	5095	5209.25	1091.6	709.117	309.979	79.9405	3.89035	1.2055	1.84936	1.84417	1.84448	0.999833	1_5_4
NSUN3	chr3	93781760	93847389	+	protein_coding	65630	594	1799	1888.82	490.223	255.266	68.0412	21.2176	1.62924	0.514399	0.670558	0.667843	0.667613	1.00034	1_5_4
IKZF2	chr2	213864415	214017151	-	protein_coding	152737	1427	3730	3720.13	563.622	343.887	126.72	35.9788	2.80273	0.979127	1.3207	1.3207	1.32023	1.00035	1_5_4
C3orf58	chr3	143690640	143767561	+	protein_coding	76922	1126	2166	2257.89	431.636	189.216	84.5841	21.9141	1.87975	0.604771	0.801583	0.800404	0.799962	1.00055	1_5_4
1305_HepG2	chr2	58160600	58274467	-	vlinc	113868	246	881	913.684	57.8414	62.2533	20.8238	6.60948	0.710245	0.256217	0.324371	0.324413	0.323092	1.00409	1_5_4
2300_K562	chr2	156005067	156080999	-	vlinc	75933	791	2644	2724.01	266.178	124.88	79.1458	19.6112	2.24723	0.749269	0.967063	0.969015	0.963899	1.00531	1_5_4
MTERF1	chr7	91321323	91510034	-	protein_coding	188712	1072	2671	2724.96	265.386	130.813	103.55	24.462	2.51321	0.745883	0.9674	0.971476	0.964804	1.00692	1_5_4
753_H1-Esc	chr10	57582257	57634862	-	vlinc	52606	569	1665	1686.47	112.557	101.93	59.4715	13.4977	1.49369	0.489523	0.598723	0.599604	0.594562	1.00848	1_5_4
PLCG2	chr16	81772702	81996298	+	protein_coding	223597	198	620	619.579	100.717	45.3791	18.2159	6.26048	0.546321	0.176014	0.21996	0.221524	0.21959	1.0088	1_5_4
TMED7	chr5	114949205	114968689	-	protein_coding	19485	2590	857	901.082	61.3801	85.7984	38.4531	9.36569	0.727194	0.246255	0.319897	0.322623	0.319804	1.00882	1_5_4
CEP97	chr3	101442769	101489406	+	protein_coding	46638	812	1256	1287.17	210.398	119.235	25.6314	12.5387	1.1454	0.35005	0.456965	0.463211	0.456695	1.01427	1_5_4
ERCC8	chr5	60169658	60240900	-	protein_coding	71243	1062	2415	2546.35	566.4	284.556	129.163	34.7353	1.98619	0.650493	0.903993	0.915487	0.901259	1.01579	1_5_4
ITGA2	chr5	52285156	52390609	+	protein_coding	105454	20	890	942.796	121.715	91.3095	32.2874	12.4933	0.729589	0.258757	0.334706	0.339794	0.332669	1.02142	1_5_4
IL20RB	chr3	136665072	136729927	+	protein_coding	64856	251	1617	1725.42	353.236	193.443	69.6822	18.0056	1.47902	0.452244	0.612548	0.620691	0.607463	1.02178	1_5_4
AC010894.4	chr2	175439955	175452454	+	antisense_RNA	12500	0	693	680.917	130.643	28.6639	22.5253	7.84269	0.542816	0.17908	0.241735	0.246162	0.240204	1.0248	1_5_4
SGO1-AS1	chr3	20215736	21187459	+	processed_transcript	971724	960	4339	4469.47	172.34	175.95	121.961	32.1265	3.80188	1.21564	1.58673	1.6156	1.57212	1.02766	1_5_4
FSD1L	chr9	108210077	108314714	+	protein_coding	104638	981	3833	3874.62	375.677	291.183	114.343	33.7261	3.71629	1.10984	1.37554	1.40118	1.36318	1.02788	1_5_4
GPATCH2	chr1	217600334	217804424	-	protein_coding	204091	2465	7108	7352.04	754.703	476.541	287.564	62.9005	5.63351	1.97611	2.61008	2.6665	2.58747	1.03054	1_5_4
LINC01036	chr1	187061974	187329455	+	lincRNA	267482	146	669	664.975	29.4448	37.6547	17.1092	5.6078	0.526651	0.183151	0.236076	0.241408	0.233853	1.03231	1_5_4
PDE8B	chr5	76506274	76725632	+	protein_coding	219359	3	1558	1653.95	93.6184	100.214	57.0514	12.3793	1.44269	0.461823	0.587175	0.602513	0.582584	1.03421	1_5_4
Xrna_1728	chr8	110771061	110783820	+	Xrna	12760	232	663	667.746	105.599	21.4455	23.8021	5.92231	0.635751	0.188822	0.23706	0.242946	0.234883	1.03433	1_5_4
YTHDF3	chr8	64081112	64125344	+	protein_coding	44233	2705	5423	5521.54	989.656	562.044	134.716	46.4937	4.85523	1.58536	1.96023	2.01183	1.94452	1.03462	1_5_4
ZNF33A	chr10	38299578	38354016	+	protein_coding	54439	1063	2382	2445.69	257.213	216.39	78.0276	19.6205	2.41767	0.721441	0.868257	0.891156	0.860667	1.03543	1_5_4
MRPL19	chr2	75873909	75917977	+	protein_coding	44069	2995	1265	1269.62	176.617	83.329	31.653	9.51929	0.98479	0.354672	0.450733	0.464497	0.448103	1.03659	1_5_4
TMEM38B	chr9	108456825	108538893	+	protein_coding	82069	2500	4533	4579.73	560.446	380.083	174.944	48.6824	4.28417	1.27257	1.62587	1.67218	1.61271	1.03688	1_5_4
PRKACB	chr1	84543745	84704181	+	protein_coding	160437	1556	4219	4290.26	453.46	238.022	165.463	35.1286	3.4936	1.15058	1.5231	1.56437	1.50872	1.03688	1_5_4
IRAK1BP1	chr6	79577189	79656157	+	protein_coding	78969	448	961	979.576	182.651	98.884	37.9172	12.476	0.715712	0.262636	0.347764	0.358001	0.344844	1.03815	1_5_4
GTDC1	chr2	144695635	145090135	-	protein_coding	394501	1975	7769	7672.65	404.36	383.213	176.834	52.6953	6.14217	2.11446	2.7239	2.80376	2.69815	1.03914	1_5_4
TGFB2	chr1	218519577	218617961	+	protein_coding	98385	466	2393	2481.45	564.861	304.75	122.287	33.4643	1.97874	0.602278	0.880951	0.905978	0.871596	1.03945	1_5_4
PLEKHA5	chr12	19282686	19529334	+	protein_coding	246649	2342	8052	8330.7	737.994	555.741	281.713	77.6915	6.87466	2.35117	2.95752	3.04931	2.93172	1.04011	1_5_4
EFR3A	chr8	132916335	133025889	+	protein_coding	109555	3232	5373	5468.36	637.774	437.499	156.714	46.7585	4.7014	1.55956	1.94135	2.00115	1.91527	1.04484	1_5_4
TTLL7	chr1	84330711	84464833	-	protein_coding	134123	1080	2037	2063.13	129.776	112.93	89.6703	21.4777	1.596	0.547526	0.732442	0.756832	0.724134	1.04516	1_5_4
TRIM23	chr5	64885507	64921802	-	protein_coding	36296	340	531	536.797	90.9947	50.1245	14.7559	3.7457	0.444322	0.154194	0.190571	0.197249	0.18844	1.04674	1_5_4
2271_K562	chr7	83853768	83941489	-	vlinc	87722	195	888	889.885	90.4319	45.3578	37.0726	7.89545	0.756691	0.249379	0.315922	0.327237	0.311732	1.04974	1_5_4
CBR4	chr4	169784921	169931426	-	protein_coding	146506	885	2418	2599.91	271.007	274.281	101.396	24.1078	2.11893	0.703646	0.923006	0.961017	0.911616	1.05419	1_5_4
LDAH	chr2	20883774	21022890	-	protein_coding	139117	2895	5084	5224.89	702.561	552.063	270.079	61.4492	4.28384	1.2869	1.85491	1.92606	1.82403	1.05594	1_5_4
NR1D2	chr3	23986751	24022109	+	protein_coding	35359	377	968	1013.32	216.368	52.6954	39.2548	10.1664	0.865287	0.272261	0.359743	0.374585	0.354618	1.05631	1_5_4
UBE2E1	chr3	23847394	23932807	+	protein_coding	85414	1988	6248	6398.84	692.398	446.527	225.873	52.6323	5.15347	1.78038	2.27168	2.36438	2.23783	1.05655	1_5_4
STT3B	chr3	31574130	31679114	+	protein_coding	104985	6621	8606	8886.71	896.239	663.885	289.969	66.6926	7.1528	2.49687	3.15491	3.27886	3.10325	1.05659	1_5_4
TANK	chr2	161993419	162092732	+	protein_coding	99314	1738	4027	4161.66	718.511	406.621	116.103	40.4442	3.47322	1.0834	1.47745	1.53665	1.45364	1.0571	1_5_4
POT1	chr7	124462440	124570037	-	protein_coding	107598	1989	3411	3448.39	442.119	242.178	101.918	29.1878	2.85911	0.980614	1.22423	1.28014	1.20824	1.05951	1_5_4
2416_K562	chr7	145711910	145810750	+	vlinc	98841	520	2338	2430.93	146.736	19.6274	63.5322	19.9004	2.2294	0.698185	0.863015	0.901112	0.846888	1.06403	1_5_4
CEP63	chr3	134204585	134293859	+	protein_coding	89275	758	1767	1863.5	358.062	146.708	74.8356	17.862	1.56409	0.495714	0.66157	0.691195	0.649184	1.06471	1_5_4
ACSL3	chr2	223725652	223809357	+	protein_coding	83706	5032	7481	7550.8	1064.03	600.673	261.251	63.9988	5.81096	2.04392	2.68064	2.80941	2.63652	1.06558	1_5_4
Xrna_1656	chr7	145399561	145423687	+	Xrna	24127	311	1178	1216.16	120.349	109.324	40.295	11.9614	1.08529	0.33914	0.431754	0.454625	0.423646	1.07313	1_5_4
ZEB2	chr2	145121931	145282150	-	protein_coding	160220	17330	32286	31718.4	2301.71	1253.92	1068.74	360.643	27.0692	8.10784	11.2605	11.8839	11.062	1.0743	1_5_4
Enh_231126	chr8	129049819	129054018	both	strong enhancer_type 5	4200	144	1037	1023.13	0	57.1722	29.7043	8.53095	0.893441	0.297254	0.363226	0.384121	0.357019	1.07591	1_5_4
SRFBP1	chr5	121297656	121411265	+	protein_coding	113610	2349	3898	4011.54	585.267	244.734	114.438	32.7766	3.75021	1.09716	1.42416	1.50066	1.3947	1.07597	1_5_4
559_GM12878	chr7	145747023	145812349	+	vlinc	65327	1671	4745	4826.5	645.11	212.583	153.9	46.2161	4.03429	1.36482	1.71348	1.81461	1.68216	1.07874	1_5_4
STIM2	chr4	26859300	27027003	+	protein_coding	167704	1142	3008	3172.16	348.219	249.413	115.559	30.2426	2.70104	0.850762	1.12616	1.19549	1.10736	1.07959	1_5_4
MFAP3	chr5	153418466	153600038	+	protein_coding	181573	1316	1336	1442.36	251.969	71.9408	61.7366	12.4585	1.0932	0.393629	0.512058	0.541601	0.50165	1.07964	1_5_4
CWC22	chr2	180809603	180871840	-	protein_coding	62238	2372	3099	3087.8	532.491	279.562	116.245	27.6011	2.35764	0.829118	1.09621	1.16157	1.07468	1.08084	1_5_4
GTPBP10	chr7	89964537	90020769	+	protein_coding	56233	1929	3519	3584.5	444.508	400.321	91.8154	26.1145	2.95547	1.04258	1.27255	1.34819	1.24729	1.08089	1_5_4
SRI	chr7	87834433	87856308	-	protein_coding	21876	816	545	562.133	280.277	40.8079	21.546	5.08758	0.455909	0.158115	0.199565	0.212798	0.196754	1.08154	1_5_4
ABCE1	chr4	146019084	146050331	+	protein_coding	31248	6780	2307	2401	667.509	167.031	65.1519	19.6527	2.14001	0.665632	0.85239	0.904049	0.835806	1.08165	1_5_4
472_GM12878	chr16	76792256	77038038	+	vlinc	245783	157	797	839.232	66.1504	62.2483	27.574	8.30047	0.773909	0.242476	0.29794	0.316554	0.292255	1.08314	1_5_4
LRGUK	chr7	133812052	133949343	+	protein_coding	137292	87	780	779.622	35.8201	39.679	18.2195	5.36035	0.633318	0.230976	0.276777	0.29323	0.270306	1.08481	1_5_4
CISD1	chr10	60028818	60049346	+	protein_coding	20529	1287	1450	1479.93	237.631	132.886	49.051	12.3307	1.19652	0.432567	0.525398	0.557151	0.51344	1.08513	1_5_4
NCK1	chr3	136581050	136668665	+	protein_coding	87616	985	4845	5085.71	579.843	543.871	148.148	44.0117	4.43967	1.38533	1.8055	1.92181	1.77001	1.08576	1_5_4
CEP120	chr5	122680579	122759286	-	protein_coding	78708	908	2004	2085.75	211.734	186.399	81.1078	19.3114	1.84248	0.566387	0.740473	0.789693	0.726983	1.08626	1_5_4
CHD1	chr5	98189689	98264661	-	protein_coding	74973	5481	7874	8147.66	955.401	468.078	208.84	60.3329	6.87825	2.32995	2.89254	3.07526	2.83059	1.08644	1_5_4
2247_K562	chr7	22396905	22448559	-	vlinc	51655	149	835	837.657	168.332	58.8652	29.0441	7.96098	0.719096	0.233229	0.297381	0.318064	0.291494	1.09115	1_5_4
Xrna_1529	chr6	129881489	129893417	-	Xrna	11929	110	907	929.777	0	84.6141	40.803	9.06289	0.835742	0.25358	0.330084	0.35375	0.322223	1.09784	1_5_4
RASA1	chr5	86563705	86687748	+	protein_coding	124044	1657	5682	5840.07	739.066	357.177	152.552	43.4832	4.93024	1.65256	2.07331	2.2241	2.02571	1.09794	1_5_4
DHX32	chr10	127524906	127585005	-	protein_coding	60100	1645	2489	2582.39	497.898	288.388	89.3542	24.998	2.46553	0.721441	0.916787	0.979866	0.891852	1.09869	1_5_4
TRERF1	chr6	42192669	42419789	-	protein_coding	227121	10	863	866.96	83.2477	43.9507	24.6371	6.25538	0.695992	0.247542	0.307783	0.327964	0.297998	1.10056	1_5_4
PRRC1	chr5	126853301	126890781	+	protein_coding	37481	1398	929	974.736	194.957	37.768	29.7363	8.98008	0.878675	0.268608	0.346046	0.371145	0.336198	1.10395	1_5_4
SH3BGRL2	chr6	80341000	80413376	+	protein_coding	72377	769	1301	1305.87	134.582	94.1721	49.0689	10.8875	1.10029	0.366785	0.463602	0.500267	0.453138	1.10401	1_5_4
Xrna_171	chr10	23343833	23353870	-	Xrna	10038	71	523	520.039	119.181	31.3258	19.588	4.08522	0.445106	0.15151	0.184621	0.198759	0.17975	1.10575	1_5_4
2458_K562	chr3	33968982	34357231	+	vlinc	388250	84	809	846.748	62.0092	32.2758	5.44371	5.94289	0.711419	0.240231	0.300608	0.325336	0.293527	1.10837	1_5_4
RSU1	chr10	16632610	16859527	-	protein_coding	226918	1801	5201	5167.12	568.082	349.454	169.803	46.5417	4.43829	1.45182	1.8344	1.97788	1.78367	1.10888	1_5_4
TAF3	chr10	7860467	8058590	+	protein_coding	198124	1407	8936	9045.7	905.065	609.566	332.843	79.7699	7.37695	2.56934	3.21136	3.47317	3.11865	1.11368	1_5_4
Enh_132859	chr2	145264931	145267530	both	strong enhancer_type 4	2600	727	1312	1270.99	240.876	78.4174	47.9687	14.2356	1.0388	0.33219	0.451218	0.491653	0.440918	1.11507	1_5_4
RNF145	chr5	158584417	158637061	-	protein_coding	52645	2226	4385	4642.57	550.642	346.856	135.502	38.9578	3.82865	1.31387	1.64818	1.7893	1.60415	1.11542	1_5_4
YTHDC2	chr5	112849380	112930982	+	protein_coding	81603	2548	4203	4361.58	519.462	251.491	101.864	31.6426	3.83204	1.24151	1.54842	1.68077	1.50611	1.11597	1_5_4
EOGT	chr3	69024365	69063112	-	protein_coding	38748	529	947	982.005	298.309	107.057	22.0358	8.2337	0.906256	0.266923	0.348626	0.378948	0.339271	1.11695	1_5_4
Xrna_1368	chr5	119313865	119320840	+	Xrna	6976	176	548	568.376	133.304	28.7147	17.0433	4.91163	0.501329	0.159498	0.201782	0.219734	0.196181	1.12006	1_5_4
ADAM9	chr8	38854388	38962663	+	protein_coding	108276	1383	2925	3077.17	433.521	364.413	88.3087	26.494	2.91193	0.858486	1.09244	1.1921	1.06329	1.12115	1_5_4
WDFY1	chr2	224720433	224810104	-	protein_coding	89672	1732	1725	1736.73	255.477	193.453	56.6484	18.4828	1.29921	0.458166	0.616564	0.673072	0.596739	1.12792	1_5_4
CCDC26	chr8	130363937	130692485	-	lincRNA	328549	1229	5222	5159.78	115.868	224.434	75.6228	40.0189	4.52348	1.52329	1.8318	2.00616	1.77456	1.13051	1_5_4
AC009951.1	chr2	145218679	145221645	-	pseudogene	2967	0	654	649.508	217.551	39.6762	14.4922	6.55184	0.564954	0.172491	0.230585	0.252259	0.222914	1.13164	1_5_4
FIP1L1	chr4	54243810	54327028	+	protein_coding	83219	2810	4987	5134.25	559.462	230.745	141.596	37.1949	4.3575	1.49967	1.82273	1.99684	1.76399	1.13201	1_5_4
Enh_130628	chr2	109228569	109232568	both	strong enhancer_type 4	4000	50	536	544.103	237.227	28.3588	18.654	4.34795	0.474346	0.14652	0.193165	0.21277	0.187473	1.13494	1_5_4
STXBP5	chr6	147525561	147711612	+	protein_coding	186052	21711	41824	41137	2190.21	1520.14	1158.99	343.005	39.9334	11.3964	14.6042	16.037	14.1253	1.13534	1_5_4
RNF6	chr13	26706253	26796630	-	protein_coding	90378	1293	713	710.694	133.349	46.5081	23.3652	5.25305	0.582824	0.211588	0.252307	0.277429	0.244012	1.13695	1_5_4
RRP15	chr1	218458629	218511325	+	protein_coding	52697	2782	4685	4790.69	886.119	463.336	170.086	51.8377	3.73727	1.26509	1.70076	1.8696	1.64386	1.13732	1_5_4
AP1AR	chr4	113152893	113191203	+	protein_coding	38311	717	1215	1259.96	190.753	111.044	34.8277	9.46279	1.08997	0.354674	0.447304	0.491793	0.431959	1.13852	1_5_4
Enh_231044	chr8	128946819	128951618	both	weak enhancer_type 7	4800	43	630	629.828	0	40.4676	18.8476	5.89935	0.576887	0.1791	0.223598	0.246889	0.216813	1.13872	1_5_4
Enh_210869	chr7	22686076	22688875	both	strong enhancer_type 5	2800	154	1000	978.931	494.787	104.651	30.5951	7.83458	0.91854	0.27642	0.347535	0.382779	0.334971	1.14272	1_5_4
OPN3	chr1	241753404	241840678	-	protein_coding	87275	535	635	652.469	74.407	76.511	23.6223	7.52209	0.517821	0.16927	0.231636	0.255111	0.223111	1.14343	1_5_4
HDAC2	chr6	114254192	114332472	-	protein_coding	78281	4431	3864	3785.99	550.165	325.897	97.8039	27.4871	3.377	1.07432	1.34408	1.48271	1.29631	1.14379	1_5_4
NUP35	chr2	183982241	184026408	+	protein_coding	44168	1537	4872	4873.44	465.911	258.168	134.188	33.0412	4.10955	1.34775	1.73014	1.91876	1.6735	1.14655	1_5_4
CHD9	chr16	53088945	53363062	+	protein_coding	274118	6531	22280	22367.5	1551.5	1115.86	486.105	180.402	21.703	6.67977	7.9408	8.78599	7.65662	1.1475	1_5_4
TXK	chr4	48068410	48136273	-	protein_coding	67864	466	2046	2120.14	349.717	168.375	83.6757	19.7227	1.98497	0.584661	0.752682	0.834216	0.725397	1.15001	1_5_4
KAT2B	chr3	20081515	20195896	+	protein_coding	114382	751	2037	2046.75	282.2	196.508	60.3192	18.1362	1.64133	0.562445	0.726628	0.808095	0.701298	1.15229	1_5_4
Enh_11804	chr1	90365413	90370412	both	strong enhancer_type 4	5000	292	775	754.988	106.278	18.4206	21.778	5.32949	0.625916	0.212455	0.268032	0.297537	0.257522	1.15538	1_5_4
OPA1	chr3	193310933	193415612	+	protein_coding	104680	6675	7688	7958.41	1028.4	768.579	266.95	65.6373	7.02965	2.16589	2.82535	3.15206	2.71418	1.16133	1_5_4
DHX36	chr3	153990335	154042286	-	protein_coding	51952	2225	4823	4920.24	970.334	355.328	147.656	34.6581	4.08289	1.38686	1.74676	1.96113	1.67646	1.16981	1_5_4
DPH6	chr15	35509546	35838394	-	protein_coding	328849	1247	3042	3128.02	227.347	196.504	117.322	27.0385	2.69935	0.911309	1.11049	1.24871	1.0672	1.17008	1_5_4
NETO2	chr16	47111614	47177908	-	protein_coding	66295	2041	4872	4873.53	583.582	276.193	112.057	39.7566	4.52355	1.53118	1.73017	1.9413	1.65724	1.17141	1_5_4
ASF1A	chr6	119215384	119230332	+	protein_coding	14949	1867	996	990.526	411.673	87.3047	31.9263	7.57139	0.811334	0.285277	0.351651	0.39707	0.337255	1.17736	1_5_4
ZCCHC6	chr9	88902648	88969369	-	protein_coding	66722	2338	3142	3135.85	601.103	275.425	87.3876	25.9207	3.03055	0.901145	1.11327	1.25394	1.06172	1.18104	1_5_4
SCYL2	chr12	100660918	100735502	+	protein_coding	74585	2788	3109	3250.06	526.881	239.521	106.777	25.8093	3.13366	0.923792	1.15382	1.30431	1.10399	1.18145	1_5_4
NR2F2-AS1	chr15	96653269	96870590	-	antisense_RNA	217322	1247	4285	4349.62	430.33	268.635	164.29	38.9884	3.73801	1.26662	1.54418	1.74442	1.47303	1.18424	1_5_4
CTBS	chr1	85015289	85040163	-	protein_coding	24875	594	780	776.832	92.3381	57.8967	28.5787	6.41168	0.602674	0.214383	0.275787	0.312135	0.262736	1.18802	1_5_4
STXBP5-AS1	chr6	147163037	147525750	-	antisense_RNA	362714	474	949	931.333	63.7711	50.8792	21.6489	6.74205	0.728727	0.267542	0.330637	0.374864	0.315521	1.18808	1_5_4
Enh_9855	chr1	61670613	61674012	both	weak enhancer_type 7	3400	339	634	619.807	200.945	20.8958	15.0474	4.62965	0.497621	0.17544	0.220041	0.250245	0.209028	1.19719	1_5_4
VPS50	chr7	92861653	92990433	+	protein_coding	128781	2004	3784	3737.4	492.148	239.312	115.768	28.9562	3.53495	1.04258	1.32683	1.50958	1.26081	1.19731	1_5_4
Enh_10211	chr1	65721013	65723412	both	strong enhancer_type 4	2400	211	1058	1023.76	0	115.474	39.3557	9.28586	0.909899	0.269521	0.363449	0.415192	0.346519	1.19818	1_5_4
USP46	chr4	53457138	53525502	-	protein_coding	68365	674	1196	1239.56	317.718	171.956	44.8519	11.6089	1.13265	0.339088	0.440061	0.503427	0.419023	1.20143	1_5_4
MSANTD4	chr11	105866350	105893130	-	protein_coding	26781	1249	1070	1094.92	289.954	87.3012	25.0518	8.96802	1.02287	0.316822	0.388714	0.444361	0.369686	1.202	1_5_4
HDDC2	chr6	125541108	125623224	-	protein_coding	82117	4926	3143	3049.75	580.657	206.561	106.79	26.2833	2.82413	0.832437	1.08271	1.24921	1.02942	1.21352	1_5_4
C1orf132	chr1	207974863	208052441	-	lincRNA	77579	21	1105	1113.71	192.69	47.283	39.9438	8.47154	0.98818	0.298055	0.395384	0.456863	0.37482	1.21889	1_5_4
Enh_130618	chr2	109209369	109212968	both	strong enhancer_type 4	3600	142	532	529.946	147.608	10.6579	12.4078	4.15251	0.458647	0.146133	0.188138	0.217608	0.177905	1.22317	1_5_4
RMDN1	chr8	87480486	87526586	-	protein_coding	46101	1158	1318	1311.83	133.981	78.1339	36.4992	10.6039	1.17927	0.380261	0.465717	0.54409	0.440488	1.2352	1_5_4
PRCP	chr11	82534544	82681626	-	protein_coding	147083	1848	1283	1270.13	162.436	144.867	54.67	13.9973	0.979008	0.349211	0.450915	0.527702	0.423431	1.24625	1_5_4
MRPL15	chr8	55047770	55060461	+	protein_coding	12692	1807	627	632.409	0	25.4396	22.858	5.12189	0.580751	0.181718	0.224514	0.26448	0.212154	1.24664	1_5_4
TTC12	chr11	113185251	113254266	+	protein_coding	69016	420	627	624.912	165.011	53.7167	29.2117	6.3581	0.492106	0.173116	0.221853	0.258971	0.204485	1.26645	1_5_4
ZNF670	chr1	247200086	247242057	-	protein_coding	41972	857	3406	3423.43	471.198	329.356	105.395	26.2851	2.96461	0.956628	1.21537	1.44856	1.14338	1.26691	1_5_4
Enh_26028	chr1	230259578	230264177	both	strong enhancer_type 4	4600	159	826	789.965	0	63.9954	26.9032	6.16953	0.680215	0.21554	0.280449	0.337221	0.262315	1.28556	1_5_4
MBOAT1	chr6	20102376	20212630	-	protein_coding	110255	732	2740	2651.53	367.18	163.109	60.4159	23.6857	2.13426	0.752061	0.941332	1.13751	0.874884	1.30019	1_5_4
PCCB	chr3	135969148	136056738	+	protein_coding	87591	3385	2856	2974.44	682.667	222.823	121.751	27.0409	2.5243	0.790855	1.05597	1.27861	0.982086	1.30193	1_5_4
ERLEC1	chr2	54014181	54045956	+	protein_coding	31776	1189	844	835.095	134.41	74.596	17.1971	7.01984	0.639738	0.232184	0.296471	0.36035	0.276085	1.30522	1_5_4
TTC27	chr2	32853099	33046118	+	protein_coding	193020	3696	8322	8256.71	728.34	355.999	236.811	57.376	6.82823	2.24936	2.93125	3.56068	2.7263	1.30605	1_5_4
LCMT1	chr16	25123050	25189552	+	protein_coding	66503	439	1438	1438.64	392.167	136.331	48.7992	11.9363	1.2611	0.423968	0.510737	0.625865	0.472462	1.32469	1_5_4
CR1L	chr1	207818458	207911761	+	protein_coding	93304	547	2494	2450.44	286.309	127.983	73.6646	17.0185	2.02653	0.680166	0.869941	1.07884	0.804432	1.34112	1_5_4
ZNF544	chr19	58739960	58788861	+	protein_coding	48902	1	5225	5176.54	1465.5	430.359	139.371	41.0658	5.06062	1.63768	1.83775	2.34522	1.67235	1.40236	1_5_4
MTAP	chr9	21802542	21937650	+	protein_coding	135109	0	2178	2925.78	649.091	322.898	230.076	58.9224	3.04065	0.643887	1.0387	0.635877	1.17012	0.543427	1_5_5	A
1577_HepG2	chrX	64254665	64668025	+	vlinc	413361	877	4564	5957.81	535.745	369.891	224.625	121.047	10.3481	1.21651	2.11511	1.38412	2.35316	0.588199	1_5_5	A
676_H1-Esc	chr4	115465843	115520219	-	vlinc	54377	444	1002	1144.91	344.873	76.11	84.6387	17.5717	1.57101	0.230747	0.406461	0.268843	0.451373	0.595611	1_5_5	A
Xrna_577	chr14	48283380	48295856	-	Xrna	12477	199	505	528.56	77.5736	116.717	38.7415	10.0404	0.86429	0.118375	0.187647	0.126689	0.208929	0.606372	1_5_5	A
MIR31HG	chr9	21455641	21559668	-	sense_overlapping	104028	1	4341	5532.81	886.26	584.6	326.802	71.7288	7.14801	1.35783	1.96423	1.36346	2.1571	0.632078	1_5_5	A
Xrna_1245	chr4	115160277	115175113	+	Xrna	14837	193	756	854.529	88.2585	62.8177	33.0516	15.1459	1.00237	0.191592	0.30337	0.215455	0.333197	0.646629	1_5_5	A
1257_HelaS3	chrX	141022122	141426778	+	vlinc	404657	142	1857	2334.12	132.793	126.206	105.484	29.6942	3.02213	0.555924	0.828647	0.589257	0.906661	0.649919	1_5_5	A
Xrna_1860	chrX	115005486	115032342	-	Xrna	26857	1057	6308	7735.36	1203.01	240.612	373.77	132.392	14.3502	1.55374	2.74616	2.01407	2.97647	0.676665	1_5_5	A
Xrna_490	chr13	58104884	58119823	+	Xrna	14940	374	759	814.466	205.787	70.7892	26.8163	11.9355	1.36408	0.204609	0.289147	0.213749	0.314536	0.679569	1_5_5	A
Xrna_1818	chrX	26550984	26576456	-	Xrna_antisense	25473	480	1675	2026.92	277.896	214.263	118.199	28.0696	2.74366	0.469647	0.719587	0.53089	0.779697	0.680893	1_5_5	A
AC116049.2	chr4	66864564	67015730	+	lincRNA	151167	167	627	720.258	72.1889	49.533	32.5727	7.77529	0.684187	0.18475	0.255702	0.18953	0.277097	0.683984	1_5_5	A
SLC16A7	chr12	59989848	60183636	+	protein_coding	193789	1	640	708.872	78.8357	65.4752	29.9799	8.10888	0.716835	0.186471	0.25166	0.189166	0.272635	0.693843	1_5_5	A
LINC00473	chr6	166322290	166401536	-	lincRNA	79247	0	3302	3619.57	413.599	337.086	149.195	36.0594	3.74327	0.953566	1.285	0.963646	1.38834	0.694098	1_5_5	A
AL807742.1	chrX	20787836	21392383	-	processed_transcript	604548	491	1215	1549.87	172.715	135.124	106.878	23.8126	2.16245	0.306846	0.550226	0.412144	0.592941	0.695085	1_5_5	A
Xrna_489	chr13	58090411	58103820	+	Xrna	13410	271	661	708.169	79.2525	37.1975	20.2917	10.018	1.04965	0.185874	0.25141	0.189809	0.272438	0.696706	1_5_5	A
1977_HUVEC	chrX	7895446	8011506	+	vlinc	116061	539	2868	3509.72	434.659	230.861	130.085	52.5014	3.92798	0.860144	1.246	0.945495	1.34332	0.703847	1_5_5	A
MTMR8	chrX	63487961	63615311	-	protein_coding	127351	1003	3360	4083.66	900.395	534.05	197.673	57.415	6.3556	0.936293	1.44976	1.10432	1.56043	0.7077	1_5_5	A
Xrna_1702	chr8	76670762	76678141	+	Xrna	7380	125	582	612.558	0	65.6644	28.2061	9.96847	1.00982	0.133484	0.217467	0.166094	0.2337	0.710713	1_5_5	A
Xrna_441	chr12	128306237	128325639	-	Xrna_antisense	19403	168	1083	1220.45	494.92	100.394	78.7936	22.7201	1.24284	0.289941	0.433276	0.329419	0.463262	0.711086	1_5_5	A
AC079380.1	chr4	134792401	134931845	-	lincRNA	139445	551	2000	2141.17	106.564	112.355	62.6303	29.6539	2.12633	0.538664	0.760147	0.58288	0.816625	0.713767	1_5_5	A
Xrna_195	chr10	57636626	57648180	-	Xrna	11555	124	674	701.66	75.5512	50.4824	25.174	6.47039	0.740292	0.195437	0.249099	0.191403	0.267726	0.714923	1_5_5	A
LINC02462	chr4	135345022	135379007	+	lincRNA	33986	390	1074	1147.11	64.2172	112.161	63.1146	13.7717	1.33641	0.272563	0.407242	0.313478	0.438105	0.715531	1_5_5	A
TENM3	chr4	183065140	183724177	+	protein_coding	659038	7	1311	1554.48	94.9744	74.5863	62.5679	14.1976	1.54396	0.391168	0.551863	0.425931	0.594338	0.716648	1_5_5	A
FGF13	chrX	137696892	138304939	-	protein_coding	608048	129	1868	2388.91	214.499	103.45	80.6178	33.4507	3.03968	0.54317	0.848098	0.653412	0.90994	0.718082	1_5_5	A
2315_K562	chrX	7895514	8069209	+	vlinc	173696	114	956	1161.65	159.418	68.6498	32.0099	13.482	1.55547	0.284339	0.412403	0.316218	0.439852	0.71892	1_5_5	A
Xrna_894	chr2	81970346	81989097	+	Xrna	18752	143	1017	1055.72	0	156.885	41.1894	13.7632	1.05769	0.247689	0.374795	0.28993	0.403219	0.719037	1_5_5	A
1365_HepG2	chr2	138814682	139259338	-	vlinc	444657	141	647	702.893	57.9779	71.587	30.6271	8.20216	0.641739	0.163963	0.249537	0.192103	0.267	0.719485	1_5_5	A
DANT2	chrX	115033604	115085422	-	lincRNA	51819	3363	12336	14904.5	1222.33	901.987	506.415	224.079	26.4556	3.21663	5.2913	4.09753	5.67599	0.721906	1_5_5	A
952_H1-Esc	chrX	7528629	7592004	+	vlinc	63376	248	952	1220.88	253.936	193.581	93.5651	20.4451	1.60328	0.259206	0.433431	0.335124	0.464184	0.721963	1_5_5	A
2488_K562	chr3	110366711	110462751	+	vlinc	96041	1739	5424	6055.3	578.586	431.015	262.524	80.8928	7.17856	1.39944	2.14972	1.67327	2.29671	0.728552	1_5_5	A
SAMD12	chr8	119201698	119634234	-	protein_coding	432537	2	1499	1614.24	118.25	120.321	54.8757	16.0173	1.76971	0.420269	0.57308	0.446655	0.609864	0.732384	1_5_5	A
LINC01099	chr4	178650792	178829090	-	lincRNA	178299	257	1209	1382.29	248.005	77.8119	56.2852	21.5642	1.43875	0.31628	0.490734	0.386722	0.525597	0.735777	1_5_5	A
AL157778.1	chrX	97828857	98119982	+	lincRNA	291126	1768	3029	3651.36	400.086	352.431	161.941	52.0366	4.14085	0.863895	1.29628	1.02073	1.38558	0.736676	1_5_5	A
NBDY	chrX	56755674	56844813	+	protein_coding	89140	48	918	1149.28	189.509	125.261	82.2326	17.5579	1.45396	0.276461	0.408011	0.321728	0.435185	0.739291	1_5_5	A
2357_K562	chrX	64254689	64427539	+	vlinc	172851	1226	7975	9632.7	769.222	635.009	352.827	117.536	13.9893	2.3865	3.41975	2.71578	3.64729	0.744603	1_5_5	A
BICC1	chr10	60272900	60591197	+	protein_coding	318298	12	577	627.702	62.0491	30.5548	29.5511	6.7441	0.62563	0.164539	0.222843	0.176274	0.236083	0.746658	1_5_5	A
C5orf17	chr5	23951457	24178372	+	lincRNA	226916	0	648	686.345	41.6505	47.6366	12.17	6.09931	0.693168	0.185639	0.243662	0.195794	0.261276	0.749378	1_5_5	A
Xrna_1855	chrX	95652429	95665431	-	Xrna	13003	89	709	833.387	118.221	91.0951	43.2474	10.1023	1.04138	0.204814	0.295865	0.237241	0.315477	0.752008	1_5_5	A
FSTL5	chr4	162305049	163085187	-	protein_coding	780139	279	1424	1636.39	140.972	171.752	75.2083	18.5286	1.53628	0.382045	0.580942	0.464833	0.616279	0.754258	1_5_5	A
AF241726.2	chrX	37208583	38546928	+	protein_coding	1338346	711	2806	3303.66	196.596	232.772	101.491	30.8923	3.78094	0.797124	1.17285	0.941888	1.24703	0.755302	1_5_5	A
1649_HepG2	chrX	7700645	7762272	+	vlinc	61628	374	1140	1379.43	204.785	229.256	50.2422	18.681	1.76799	0.330478	0.489716	0.396315	0.521109	0.760522	1_5_5	A
AC040174.1	chr16	63090690	63163558	-	processed_transcript	72869	1412	2786	3067.68	329.203	207.431	172.114	45.4014	3.34443	0.814704	1.08907	0.877341	1.15298	0.760936	1_5_5	A
2479_K562	chr14	97349750	97442091	+	vlinc	92342	340	1941	1967.92	208.847	171.014	95.6062	21.1187	2.06026	0.547532	0.69864	0.565681	0.741989	0.762384	1_5_5	A
Xrna_917	chr2	122796980	122802726	+	Xrna	5747	179	689	733.391	0	62.8221	33.8669	12.7768	0.724711	0.161637	0.260365	0.211679	0.27604	0.766843	1_5_5	A
AC073529.1	chrX	10865996	11129261	-	lincRNA	263266	1301	5518	6802.66	640.313	457.492	303.267	98.7357	8.33834	1.59575	2.41504	1.96513	2.56105	0.767316	1_5_5	A
Xrna_1243	chr4	115126491	115148028	+	Xrna	21538	231	1251	1412.94	57.2746	118.424	77.2823	22.528	1.89602	0.301454	0.501615	0.409879	0.532173	0.770198	1_5_5	A
1886_HUVEC	chr11	87929657	88026458	-	vlinc	96802	186	649	699.819	55.8769	39.6687	32.3181	10.3178	1.14662	0.160458	0.248446	0.203261	0.263883	0.770272	1_5_5	A
2491_K562	chr5	115637440	115853756	+	vlinc	216317	488	1699	1906.94	197.587	196.616	102.898	28.6368	2.10622	0.432651	0.676992	0.55441	0.716913	0.77333	1_5_5	A
MZT1	chr13	73282495	73301825	-	protein_coding	19331	1079	905	945.187	245.475	95.8482	38.6885	13.6122	1.48543	0.238037	0.335555	0.276114	0.355621	0.776428	1_5_5	A
110_GM12878	chr4	12988744	13337658	-	vlinc	348915	391	2267	2529.35	137.943	221.113	66.9809	31.5071	2.48312	0.645104	0.897956	0.741507	0.951411	0.779376	1_5_5	A
DMD	chrX	31115794	33357558	-	protein_coding	2241765	3745	12023	14204.5	712.282	589.467	335.184	122.971	15.607	3.3693	5.04279	4.1574	5.33414	0.779396	1_5_5	A
807_H1-Esc	chr5	144753572	145120118	-	vlinc	366547	116	574	644.479	70.8702	65.8568	27.1759	8.47977	0.592577	0.156088	0.228799	0.187992	0.240697	0.78103	1_5_5	A
LINC02377	chr4	132301168	132462552	+	lincRNA	161385	861	2920	3180.93	246.098	192.131	92.024	33.097	3.79631	0.788038	1.12928	0.933442	1.19471	0.781315	1_5_5	A
2502_K562	chrX	140998448	141139382	+	vlinc	140935	496	3466	4191.47	310.293	366.092	121.215	42.9045	5.21022	1.08184	1.48803	1.22757	1.56923	0.782273	1_5_5	A
Xrna_262	chr11	21710436	21718054	-	Xrna	7619	113	520	554.921	0	55.0372	23.3538	5.96735	0.563383	0.151151	0.197005	0.162906	0.208069	0.78294	1_5_5	A
1245_HelaS3	chr8	115658481	116000122	+	vlinc	341642	155	1131	1186.55	73.3259	62.0591	26.7878	13.8159	1.31048	0.311463	0.421243	0.349135	0.445263	0.78411	1_5_5	A
LINC00511	chr17	70319264	70636611	-	lincRNA	317348	9	1765	1920.51	216.262	70.9811	82.1311	21.0174	1.84289	0.532219	0.68181	0.563387	0.717926	0.784744	1_5_5	A
COBLL1	chr2	165510134	165700189	-	protein_coding	190056	72	695	758.234	121.129	83.1243	30.3436	7.80211	0.688798	0.183344	0.269184	0.22253	0.283216	0.785727	1_5_5	A
608_H1-Esc	chr2	19393127	19506107	-	vlinc	112981	259	1127	1231.78	237.185	88.2528	55.6116	16.3316	1.05079	0.295754	0.437299	0.363482	0.462545	0.785831	1_5_5	A
2239_K562	chr2	15245447	15302964	-	vlinc	57518	123	630	688.698	223.754	124.704	35.8832	14.7323	0.558915	0.144582	0.244498	0.203793	0.259125	0.786463	1_5_5	A
Xrna_1819	chrX	26579178	26639667	+	Xrna	60490	1287	4892	5766.76	404.097	266.433	181.39	67.0589	7.63944	1.45283	2.04728	1.70057	2.1574	0.788249	1_5_5	A
ZC4H2	chrX	64135682	64254593	-	protein_coding	118912	763	2139	2582.79	358.141	93.5633	97.4434	36.6972	3.76961	0.627196	0.916929	0.763097	0.96596	0.789988	1_5_5	A
CFAP47	chrX	35937851	36403434	+	protein_coding	465584	2227	5843	6796.19	668.097	474.083	296.021	76.6417	6.71173	1.70378	2.41275	2.00979	2.54193	0.790657	1_5_5	A
Xrna_1854	chrX	95626805	95649774	-	Xrna	22970	334	1027	1220.26	123.932	122.029	44.6398	12.5325	1.49041	0.315849	0.433209	0.361329	0.456775	0.791042	1_5_5	A
LINC02428	chr4	104177316	104374815	+	lincRNA	197500	1592	5598	6304.2	751.634	643.967	285.136	68.7069	7.60679	1.47458	2.23808	1.86079	2.35229	0.791054	1_5_5	A
PRRG1	chrX	37208528	37316548	+	protein_coding	108021	1043	3228	3757.6	702.784	413.234	169.447	45.4458	4.2956	0.931041	1.334	1.11237	1.40572	0.791317	1_5_5	A
LINC01192	chr3	162845711	163079351	-	lincRNA	233641	932	3345	3581.74	372.27	238.185	114.489	42.7343	3.74124	0.874745	1.27157	1.06139	1.33885	0.792759	1_5_5	A
Xrna_1710	chr8	76896805	76945704	+	Xrna_antisense	48900	689	2681	2784.99	184.736	154.862	83.2302	29.008	3.29472	0.743323	0.98871	0.826693	1.04044	0.794558	1_5_5	A
Xrna_1824	chrX	26737110	26747706	+	Xrna	10597	99	515	587.734	179.09	18.0294	14.6799	6.85082	0.735021	0.151923	0.208654	0.173141	0.217332	0.796666	1_5_5	A
CASK	chrX	41374187	41782716	-	protein_coding	408530	444	2055	2470.69	255.527	310.501	102.08	32.3262	2.7765	0.586308	0.87713	0.733229	0.919374	0.79753	1_5_5	A
SH3KBP1	chrX	19552093	19905719	-	protein_coding	353627	50	1613	1915.6	297.79	148.149	62.6549	20.941	1.9695	0.477899	0.680065	0.570659	0.713778	0.799491	1_5_5	A
Xrna_1856	chrX	95667375	95700921	-	Xrna_antisense	33547	501	1877	2216.38	459.929	346.351	120.186	28.9275	2.96462	0.517662	0.786848	0.662921	0.828908	0.799752	1_5_5	A
WWC1	chr5	167718656	167899308	+	protein_coding	180653	8	1943	2270.6	389.584	259.267	120.698	39.9507	2.50954	0.487585	0.806097	0.678526	0.847587	0.800539	1_5_5	A
Xrna_1708	chr8	76812996	76855699	+	Xrna	42704	742	2626	2744.92	313.754	330.979	115.114	31.0967	3.56459	0.689107	0.974487	0.819925	1.02135	0.802784	1_5_5	A
Xrna_1286	chr4	167159095	167187541	+	Xrna_antisense	28447	2494	5347	5969.63	292.875	383.358	160.082	71.4827	7.41098	1.45671	2.11931	1.78709	2.22448	0.803376	1_5_5	A
AC114316.2	chr5	91378414	91815133	+	lincRNA	436720	1180	3510	3767.18	348.303	245.387	144.393	36.31	3.5756	0.967972	1.3374	1.13486	1.40048	0.810334	1_5_5	A
Xrna_479	chr13	57904663	57929176	+	Xrna	24514	588	1736	1838.93	139.352	97.5603	52.3213	24.8879	3.07861	0.475339	0.652845	0.556116	0.685754	0.810955	1_5_5	A
JAZF1	chr7	27870192	28220362	-	protein_coding	350171	364	2400	2499.54	178.321	82.9428	78.7055	22.8794	2.48688	0.673773	0.887371	0.754511	0.92801	0.813042	1_5_5	A
2688_NHEK	chr2	174397618	174532642	+	vlinc	135025	143	558	551.771	80.9668	46.8793	16.3194	6.07056	0.517673	0.135279	0.195887	0.167017	0.205265	0.813664	1_5_5	A
FRMD3	chr9	85857905	86153461	-	protein_coding	295557	330	2786	3064.63	399.48	290.76	91.7167	35.6683	3.34385	0.796981	1.08799	0.930785	1.13773	0.818109	1_5_5	A
Xrna_1285	chr4	167119418	167156357	+	Xrna_antisense	36940	2726	6685	7388.53	724.396	580.195	249.055	90.7528	8.61895	1.80492	2.62304	2.24491	2.74235	0.818606	1_5_5	A
1961_HUVEC	chr4	142254664	142454994	+	vlinc	200331	439	2399	2636.14	232.489	94.5225	88.1863	25.2295	2.84658	0.673615	0.935868	0.802726	0.979981	0.819124	1_5_5	A
Xrna_1242	chr4	115090523	115124352	+	Xrna	33830	708	2239	2473.44	316.957	138.92	74.1396	27.8003	3.17171	0.597966	0.878107	0.751659	0.917089	0.819613	1_5_5	A
ARHGAP10	chr4	148653214	148993931	+	protein_coding	340718	1279	6138	6907.1	885.317	509.409	344.809	77.8492	7.75811	1.58862	2.45212	2.10315	2.56489	0.819975	1_5_5	A
2682_NHEK	chr10	131992798	132093926	+	vlinc	101129	93	1525	1704.77	483.799	159.506	103.316	21.9655	1.56576	0.44634	0.605218	0.516879	0.630236	0.820135	1_5_5	A
ROBO1	chr3	78646390	79816965	-	protein_coding	1170576	453	2565	2816.55	161.783	74.3943	83.8788	20.6919	2.50628	0.724505	0.999915	0.858435	1.04654	0.820264	1_5_5	A
2386_K562	chr4	97091060	97333161	+	vlinc	242102	1382	3460	3668.08	229.372	126.016	134.848	34.0877	3.61073	0.964045	1.30222	1.1185	1.3613	0.821636	1_5_5	A
Xrna_1287	chr4	167192627	167292932	+	Xrna_antisense	100306	5594	14605	16094.3	1006.94	532.337	333.748	165.333	19.5114	4.07514	5.71372	4.91161	5.9738	0.822192	1_5_5	A
2299_K562	chrX	151622319	151847239	-	vlinc	224921	714	2611	2971.71	608.632	132.026	165.657	42.8092	2.95486	0.727352	1.055	0.905195	1.10024	0.822722	1_5_5	A
Xrna_203	chr10	57821325	57884928	-	Xrna	63604	1514	4466	4668.3	403.409	254.692	133.087	54.5208	5.84705	1.2292	1.65731	1.4209	1.72676	0.822869	1_5_5	A
1181_HelaS3	chrX	97945503	98179019	+	vlinc	233517	388	1713	2046.51	298.116	104.759	74.8759	26.9385	2.34092	0.497781	0.72654	0.6262	0.759727	0.824243	1_5_5	A
2234_K562	chr4	13158193	13337483	-	vlinc	179291	0	4741	5340.3	530.973	424.394	238.147	57.5644	5.65153	1.33392	1.89588	1.63272	1.98049	0.824399	1_5_5	A
ZNF75D	chrX	134382867	134478012	-	protein_coding	95146	590	1525	1856.82	396.745	144.429	91.5047	21.7423	2.59037	0.435511	0.659199	0.568142	0.686838	0.827184	1_5_5	A
281_GM12878	chr4	66864531	66944852	+	vlinc	80322	936	2976	3291.34	348.743	349.012	186.069	41.2758	3.3139	0.804004	1.16847	1.01094	1.21988	0.828718	1_5_5	A
STARD13	chr13	33677272	33924767	-	protein_coding	247496	0	717	790.743	68.8606	28.6587	35.7431	9.33259	0.86428	0.213425	0.280725	0.244316	0.293913	0.831255	1_5_5	A
CDH8	chr16	61681146	62070939	-	protein_coding	389794	502	1096	1206.93	162.752	98.6873	41.8739	18.0875	1.37617	0.306381	0.428479	0.373131	0.448865	0.831276	1_5_5	A
630_H1-Esc	chr14	40721369	40796748	-	vlinc	75380	684	1426	1444.71	266.876	96.0313	90.041	22.0293	1.76354	0.365754	0.512893	0.444697	0.533257	0.833926	1_5_5	A
1011_H1-Esc	chr9	80947361	81819627	+	vlinc	872267	227	912	1002.18	63.1634	26.3817	23.0324	12.0516	1.11142	0.257629	0.355788	0.311157	0.370332	0.840211	1_5_5	A
2184_K562	chrX	122326762	122648411	-	vlinc	321650	4289	10552	11899.7	1109.74	861.733	275.998	133.578	15.4277	2.93979	4.22457	3.70295	4.39413	0.842703	1_5_5	A
Xrna_1822	chrX	26706085	26713742	+	Xrna	7658	174	586	678.07	0	18.2199	16.2406	7.4861	0.833428	0.178556	0.240725	0.211456	0.250839	0.842995	1_5_5	A
Xrna_411	chr12	87523563	87545285	-	Xrna	21723	525	1267	1337.07	87.2984	83.5047	59.7157	16.839	1.78069	0.337582	0.474678	0.416059	0.492638	0.844554	1_5_5	A
2432_K562	chr10	1221056	1283269	+	vlinc	62214	12	524	542.168	197.43	71.0363	28.4354	11.3915	0.653856	0.132897	0.192477	0.169981	0.200579	0.84745	1_5_5	A
SCHLAP1	chr2	181556831	181781666	+	lincRNA	224836	2488	8503	8821.1	681.796	486.634	315.718	81.9619	8.67531	2.18307	3.13162	2.75424	3.24462	0.848862	1_5_5	A
Xrna_444	chr12	128362066	128391811	-	Xrna_antisense	29746	1776	2607	2815.1	491.282	261.898	159.274	37.8467	2.98176	0.720945	0.999403	0.883605	1.03813	0.851149	1_5_5	A
104_GM12878	chr16	7954228	8057395	-	vlinc	103168	256	1262	1334.24	71.0172	98.5054	43.958	13.6118	1.37385	0.387815	0.473674	0.417374	0.489968	0.851839	1_5_5	A
ZFAT	chr8	135490031	135725292	-	protein_coding	235262	1549	5338	5485.37	821.983	638.356	316.799	75.0375	5.10392	1.34381	1.94738	1.72171	2.01125	0.856039	1_5_5	A
MCF2	chrX	138663929	138790386	-	protein_coding	126458	742	1088	1307.31	225.88	246.533	62.1925	17.8013	1.291	0.321476	0.464114	0.413263	0.482156	0.857114	1_5_5	A
2280_K562	chr1	108853096	108918938	-	vlinc	65843	1065	4786	5005.05	321.15	23.3464	178.22	52.282	4.86533	1.27897	1.77687	1.5769	1.83854	0.857689	1_5_5	A
533_GM12878	chr6	120314853	120483512	+	vlinc	168660	11	629	679.493	60.4274	32.2651	24.2098	7.74209	0.780628	0.170563	0.24123	0.214028	0.249441	0.858033	1_5_5	A
2084_HUVEC	chr2	122935078	123009848	+	vlinc	74771	916	4200	4343.85	518.35	364.151	225.226	49.9833	3.80819	1.06673	1.54213	1.36944	1.59211	0.860142	1_5_5	A
Xrna_147	chr10	3687501	3714859	+	Xrna	27359	299	2276	2259.54	290.103	192.663	103.748	26.9068	2.96748	0.585194	0.802169	0.714687	0.829562	0.861523	1_5_5	A
DCLK2	chr4	150999426	151178609	+	protein_coding	179184	7	591	663.058	48.7252	27.1401	28.7942	6.31028	0.66251	0.171825	0.235395	0.209917	0.243295	0.862809	1_5_5	A
1079_HelaS3	chr8	77124036	77220791	-	vlinc	96756	945	2799	2900.28	414.061	210.657	112.795	29.1248	2.72419	0.790809	1.02964	0.918815	1.06332	0.864104	1_5_5	A
2414_K562	chr4	142253911	142304644	+	vlinc	50734	393	1431	1613.6	404.459	157.912	63.4321	19.7539	1.81369	0.388887	0.572851	0.510447	0.59028	0.864753	1_5_5	A
Xrna_916	chr2	122775957	122793291	+	Xrna	17335	228	1863	1937.42	0	75.7273	57.8597	19.238	1.9834	0.486075	0.687813	0.614678	0.710194	0.865507	1_5_5	A
175_GM12878	chr6	77518538	78154549	-	vlinc	636012	341	909	936.856	77.0405	41.3728	35.877	9.86254	0.874111	0.236222	0.332598	0.29818	0.344297	0.866054	1_5_5	A
LINC02505	chr4	36498159	36643522	-	lincRNA	145364	1812	5895	6462.17	756.316	519.811	245.601	68.2968	6.35625	1.65363	2.29416	2.0509	2.36806	0.866068	1_5_5	A
AFF2	chrX	147582139	148082193	+	protein_coding	500055	175	532	645.314	76.3586	48.1587	30.6789	8.27947	0.812854	0.14517	0.229096	0.204995	0.236612	0.866378	1_5_5	A
1150_HelaS3	chr3	163139758	163194986	-	vlinc	55229	40	1471	1540.21	59.791	73.8353	36.8561	17.1236	1.6247	0.397334	0.546797	0.488213	0.563466	0.866446	1_5_5	A
NR2F1-AS1	chr5	92745065	92921354	-	antisense_RNA	176290	164	1069	1155.2	163.07	98.3166	52.0027	11.0124	1.13911	0.295885	0.410113	0.366866	0.423081	0.867129	1_5_5	A
AKAP6	chr14	32798479	33306887	+	protein_coding	508409	332	647	651.33	46.4569	18.2197	29.3406	6.56042	0.655504	0.179212	0.231232	0.207093	0.238448	0.868501	1_5_5	A
SORCS1	chr10	108333421	108924292	-	protein_coding	590872	275	2972	3240.39	375.953	143.095	119.301	32.2387	3.79442	0.800733	1.15038	1.03029	1.18597	0.868731	1_5_5	A
722_H1-Esc	chr4	13249790	13320854	-	vlinc	71065	0	4018	4535.3	511.414	430.838	218.151	55.289	5.02145	1.10622	1.6101	1.44285	1.65986	0.869263	1_5_5	A
FBXO33	chr14	39866873	39901704	-	protein_coding	34832	640	1096	1087.2	150.387	154.866	36.2602	11.2612	1.34515	0.303085	0.385972	0.347457	0.399421	0.869902	1_5_5	A
Xrna_893	chr2	81937808	81966794	+	Xrna	28987	615	1922	1926.74	112.611	68.8392	57.5428	21.7072	1.77007	0.491114	0.68402	0.614454	0.706172	0.870121	1_5_5	A
Xrna_412	chr12	87546686	87567342	-	Xrna_antisense	20657	363	1402	1427.1	214.982	92.0392	61.8259	18.9673	1.72802	0.364381	0.506641	0.455408	0.522865	0.870987	1_5_5	A
ENPEP	chr4	111286889	111486441	+	protein_coding	199553	344	1193	1303.17	161.219	130.191	66.7668	14.7178	1.49198	0.304875	0.462645	0.415388	0.475911	0.872826	1_5_5	A
2312_K562	chr8	2584414	2863253	+	vlinc	278840	713	2815	2917.15	241.988	168.115	139.952	38.5214	2.99354	0.767627	1.03563	0.930142	1.06521	0.873196	1_5_5	A
1633_HepG2	chr3	165592511	165846496	+	vlinc	253986	3401	13604	14295.5	604.74	479.212	347.426	135.159	15.4273	3.70832	5.0751	4.57153	5.23197	0.873769	1_5_5	A
2225_K562	chr16	7715598	7857615	-	vlinc	142018	71	730	784.443	137.247	70.7927	17.9598	9.01462	0.761074	0.222391	0.278489	0.250805	0.286557	0.875233	1_5_5	A
2395_K562	chr3	112383621	112443485	+	vlinc	59865	1229	4039	4391.3	281.945	278.504	186.365	45.6891	5.52677	1.04824	1.55897	1.40448	1.60386	0.875692	1_5_5	A
Xrna_1366	chr5	119295114	119306935	+	Xrna	11822	211	598	627.266	221.535	100.998	23.2068	6.50664	0.748497	0.154951	0.222688	0.19943	0.227644	0.87606	1_5_5	A
Xrna_1241	chr4	115072645	115089106	+	Xrna	16462	310	1286	1425.22	153.328	191.3	77.4932	18.7726	1.53384	0.339849	0.505974	0.458345	0.522435	0.877325	1_5_5	A
Xrna_1307	chr5	25449553	25459232	+	Xrna	9680	406	734	752.635	0	40.0439	15.6431	6.92296	0.772714	0.205718	0.267196	0.243086	0.276694	0.878537	1_5_5	A
902_H1-Esc	chr15	97836477	97907704	+	vlinc	71228	221	723	791.559	167.328	89.9582	41.5204	9.97345	0.865935	0.213845	0.281015	0.255279	0.290508	0.878733	1_5_5	A
Xrna_1370	chr5	119361098	119373810	+	Xrna	12713	69	644	664.596	80.612	49.2529	28.16	6.68611	0.767451	0.168211	0.235941	0.213973	0.243385	0.879153	1_5_5	A
CYBB	chrX	37639264	37672714	+	protein_coding	33451	491	661	768.918	69.226	85.9787	46.5136	9.93968	0.870594	0.189059	0.272977	0.246777	0.280331	0.880307	1_5_5	A
1034_H1-Esc	chr8	115659401	115888453	+	vlinc	229053	1708	8215	8419.27	378.98	258.295	244.792	80.0263	9.23465	2.29802	2.98896	2.71287	3.08071	0.880599	1_5_5	A
CC2D2A	chr4	15471489	15603180	+	protein_coding	131692	223	605	687.104	186.079	125.836	23.4098	7.06831	0.706951	0.167263	0.243932	0.22116	0.251071	0.880865	1_5_5	A
ARHGEF4	chr2	131594489	131804836	+	protein_coding	210348	1	1331	1454.81	185.165	76.1153	23.6409	12.9082	1.39373	0.370177	0.516478	0.468413	0.531707	0.88096	1_5_5	A
2494_K562	chr11	124148544	124437809	+	vlinc	289266	4061	18331	19092.7	1213.24	912.082	503.632	210.841	25.3508	4.93177	6.77819	6.1427	6.9656	0.881861	1_5_5	A
NBEA	chr13	35516424	36247159	+	protein_coding	730736	265	1465	1583.84	126.828	112.352	42.3947	15.2958	1.60443	0.429421	0.562286	0.511985	0.579771	0.883081	1_5_5	A
2385_K562	chr15	97034988	97153704	+	vlinc	118717	290	1598	1709.74	209.131	133.231	110.589	23.9575	2.46922	0.431711	0.606983	0.551278	0.623876	0.883634	1_5_5	A
COBL	chr7	51083909	51384515	-	protein_coding	300607	1243	7530	7857.86	672.451	698.556	313.863	101.286	7.34506	2.00667	2.78966	2.5314	2.86247	0.884339	1_5_5	A
Xrna_204	chr10	57886128	57912703	-	Xrna	26576	326	2091	2159.35	67.1262	87.303	67.8196	22.0442	2.21076	0.604179	0.766601	0.695781	0.786326	0.884851	1_5_5	A
UGT8	chr4	115519611	115599380	+	protein_coding	79770	1354	2403	2583.21	493.739	166.45	103.395	25.1639	2.76524	0.653847	0.917077	0.836705	0.94548	0.884953	1_5_5	A
AC090993.1	chr8	34085957	34204249	+	lincRNA	118293	307	1288	1393.41	155.139	42.891	35.9008	14.4012	1.42989	0.381383	0.494682	0.448696	0.506658	0.8856	1_5_5	A
658_H1-Esc	chr5	87075881	87350057	-	vlinc	274177	666	2364	2537.55	209.042	175.738	83.9719	22.6036	2.59738	0.663374	0.900867	0.818974	0.924606	0.885755	1_5_5	A
TMTC2	chr12	83080659	83528649	+	protein_coding	447991	439	2215	2340.75	209.935	70.6128	79.036	22.6843	2.6773	0.611891	0.830999	0.757643	0.855265	0.885859	1_5_5	A
Xrna_1365	chr5	119275467	119293418	+	Xrna	17952	506	1132	1178.66	0	75.7228	46.9213	10.2558	1.11416	0.322026	0.41844	0.381185	0.429334	0.887851	1_5_5	A
Xrna_187	chr10	54973870	54998032	+	Xrna	24163	193	1136	1172.94	32.9877	43.2702	32.1158	13.0223	1.45285	0.315305	0.416412	0.381688	0.429451	0.888782	1_5_5	A
2555_NHEK	chr4	13158959	13353436	-	vlinc	194478	1277	595	675.166	114.083	79.7241	29.3409	8.11406	0.655957	0.164982	0.239694	0.220153	0.247452	0.88968	1_5_5	A
2362_K562	chr3	80819729	80873356	+	vlinc	53628	199	594	644.725	165.618	25.8118	25.8488	6.35415	0.587545	0.169305	0.228887	0.208407	0.23422	0.889793	1_5_5	A
CCDC112	chr5	114602885	114632528	-	protein_coding	29644	299	546	591.492	220.252	42.7971	27.3227	6.97506	0.554169	0.151542	0.209988	0.191208	0.214878	0.889844	1_5_5	A
Xrna_919	chr2	122902579	122917742	+	Xrna	15164	165	1208	1242.67	222.772	71.3678	55.3858	11.6755	1.19642	0.312034	0.441166	0.403698	0.453577	0.890032	1_5_5	A
Xrna_915	chr2	122704338	122770265	+	Xrna	65928	1210	7232	7521.8	721.181	416.443	313.769	84.7069	6.99925	1.86057	2.67035	2.44383	2.74164	0.891378	1_5_5	A
2014_HUVEC	chr2	7191834	7293266	+	vlinc	101433	426	1388	1477.68	136.221	163.233	94.5658	21.0074	1.21679	0.349245	0.524597	0.480802	0.539367	0.891419	1_5_5	A
1000_H1-Esc	chr10	67370294	67487024	+	vlinc	116731	1453	5454	5628.03	331.664	241.592	199.695	49.0456	5.6821	1.58583	1.99803	1.83928	2.05311	0.895852	1_5_5	A
Xrna_297	chr11	36897217	36915072	+	Xrna	17856	501	1201	1203.5	300.785	128.292	35.7036	13.008	1.24399	0.32948	0.42726	0.392679	0.437917	0.896698	1_5_5	A
FAT1	chr4	187508937	187647876	-	protein_coding	138940	634	870	997.928	205.616	24.5365	62.7386	13.6142	1.05055	0.23721	0.354279	0.326258	0.363666	0.897137	1_5_5	A
MGAT4C	chr12	86349445	87232681	-	protein_coding	883237	521	1793	1839.21	102.108	71.7381	35.2389	17.0339	1.75788	0.501349	0.652946	0.602485	0.66936	0.900091	1_5_5	A
METTL25	chr12	82752276	82873015	+	protein_coding	120740	346	907	991.988	231.843	150.308	43.5656	11.4614	1.2023	0.246394	0.35217	0.325056	0.361113	0.90015	1_5_5	A
LINC01505_3739	chr9	108755591	109503156	+	lincRNA	747566	270	1737	1800.11	87.3028	54.6571	67.1855	15.0814	1.71382	0.499318	0.639067	0.590655	0.655724	0.900767	1_5_5	A
LINC00923	chr15	98115415	98417780	-	lincRNA	302366	1924	5771	6122.05	637.722	375.239	286.784	76.7759	7.0058	1.64862	2.17342	2.00434	2.22481	0.900903	1_5_5	A
ADAM22	chr7	87563458	87832204	+	protein_coding	268747	92	599	635.73	68.5019	20.6899	30.4367	6.03686	0.634726	0.166002	0.225693	0.20905	0.231622	0.902551	1_5_5	A
913_H1-Esc	chr8	115018098	115131931	+	vlinc	113834	1062	4636	4799.69	319.934	242.923	141.325	44.8711	4.81887	1.33521	1.70396	1.57726	1.74584	0.903442	1_5_5	A
Xrna_146	chr10	3360517	3686066	+	Xrna_antisense	325550	9976	58502	58005.4	2976.95	3043.31	1725.1	649.868	68.653	15.6647	20.5928	19.0625	21.0167	0.907014	1_5_5	A
FBN1	chr15	48700503	48938046	-	protein_coding	237544	125	656	681.809	94.2953	29.7999	33.2683	6.73626	0.78444	0.186429	0.242052	0.225439	0.247846	0.909591	1_5_5	A
GRID2	chr4	93224773	94731308	+	protein_coding	1506536	121	558	620.111	30.9514	99.0659	10.0727	5.8256	0.534136	0.155099	0.220148	0.204939	0.225037	0.910691	1_5_5	A
Xrna_399	chr12	87284808	87297521	-	Xrna	12714	229	616	638.406	0	32.9647	15.0594	6.73944	0.795963	0.173071	0.226643	0.211008	0.231685	0.910756	1_5_5	A
Xrna_920	chr2	122919008	122927424	+	Xrna	8417	46	658	681.752	119.501	44.9827	32.535	7.20618	0.620686	0.17094	0.242032	0.225439	0.247363	0.91137	1_5_5	A
FBXL17	chr5	107194736	107717799	-	protein_coding	523064	1616	6183	6468.66	392.425	271.565	154.117	49.4175	6.13932	1.75372	2.29647	2.14143	2.34935	0.9115	1_5_5	A
RFC3	chr13	34392186	34540695	+	protein_coding	148510	3057	5324	5631.38	622.104	404.251	195.908	54.1479	5.82338	1.59573	1.99922	1.86487	2.04305	0.912789	1_5_5	A
Enh_221536	chr7	145681868	145683867	both	weak enhancer_type 7	2000	415	715	753.546	0	55.8343	29.0816	7.56977	0.775298	0.203559	0.26752	0.248847	0.271829	0.915454	1_5_5	A
RPS6KA2	chr6	166822852	167319939	-	protein_coding	497088	278	1777	1811.56	207.79	45.3786	68.7698	15.6715	1.83855	0.466029	0.64313	0.599241	0.652893	0.917823	1_5_5	A
Xrna_300	chr11	36941787	36995621	+	Xrna	53835	1467	2952	2978.3	360.985	164.922	100.93	27.6956	3.27893	0.821279	1.05734	0.989459	1.07786	0.917988	1_5_5	A
MAGI1	chr3	65339200	66024509	-	protein_coding	685310	297	1756	1958.13	132.35	89.9636	76.7858	18.5598	2.01934	0.481605	0.695163	0.651314	0.709218	0.918356	1_5_5	A
ZHX2	chr8	123793633	123986752	+	protein_coding	193120	493	2452	2475.05	400.659	344.801	107.239	27.2196	2.92348	0.611334	0.87868	0.821268	0.893017	0.919655	1_5_5	A
Xrna_1282	chr4	159133527	159145907	-	Xrna_antisense	12381	212	681	738.895	205.434	73.8434	32.0333	11.525	0.684074	0.180568	0.262318	0.245575	0.266561	0.92127	1_5_5	A
PIR	chrX	15402921	15511687	-	protein_coding	108767	127	615	714.717	172.413	65.9559	32.1072	8.39854	0.797248	0.177055	0.253735	0.23917	0.259412	0.921971	1_5_5	A
SYT1	chr12	79257773	79845788	+	protein_coding	588016	1498	4423	4620.17	336.039	172.891	146.672	43.5531	5.39288	1.20517	1.64023	1.54018	1.66955	0.92251	1_5_5	A
Xrna_149	chr10	3723420	3748347	+	Xrna	24928	417	1456	1417	227.68	118.851	61.3842	15.9853	1.70582	0.377472	0.503057	0.473782	0.513198	0.923196	1_5_5	A
2033_HUVEC	chr4	26771763	26833609	+	vlinc	61847	208	1249	1358.59	279.596	76.1305	59.6813	17.4428	1.33517	0.337568	0.482319	0.452612	0.490138	0.923437	1_5_5	A
Xrna_1272	chr4	157250796	157288397	+	Xrna	37602	1412	3011	3198.1	187.752	206.332	104.68	25.3117	3.0438	0.878893	1.13537	1.06877	1.15558	0.924877	1_5_5	A
2605_NHEK	chr11	107117856	107197028	-	vlinc	79173	800	1001	1046.32	173.806	76.6778	51.0279	12.115	1.24729	0.267679	0.37146	0.35045	0.378833	0.925076	1_5_5	A
FAM172A	chr5	92953775	93447404	-	protein_coding	493630	1865	8580	8977.42	593.942	374.659	281.774	82.5582	8.31486	2.37542	3.18711	3.00389	3.2424	0.926441	1_5_5	A
RAB28	chr4	13362978	13485989	-	protein_coding	123012	2188	6276	6949.23	812.67	819.954	305.953	83.2878	6.47166	1.76843	2.46708	2.33365	2.51329	0.928524	1_5_5	A
DTWD2	chr5	118173017	118324240	-	protein_coding	151224	298	1472	1607.3	192.918	171.383	56.0592	18.2364	1.82624	0.394387	0.570614	0.539084	0.579789	0.929794	1_5_5	A
SLC2A13	chr12	40148823	40499891	-	protein_coding	351069	1170	4394	4685.86	567.077	371.559	238.806	51.6533	5.32031	1.21485	1.66355	1.57472	1.69207	0.930643	1_5_5	A
ATP7A	chrX	77166153	77305892	+	protein_coding	139740	1895	3324	3724.48	445.792	321.231	69.6362	30.6038	3.62897	1.04433	1.32224	1.25246	1.34536	0.930947	1_5_5	A
SCFD2	chr4	53739149	54232242	-	protein_coding	493094	4993	21081	22618.6	1424.05	985.372	875.454	255.295	24.7536	5.7702	8.02993	7.59794	8.15605	0.931572	1_5_5	A
NEK1	chr4	170314008	170533780	-	protein_coding	219773	1036	4182	4530.71	501.629	336.447	214.608	52.214	4.52687	1.11306	1.60847	1.52329	1.63252	0.933086	1_5_5	A
Xrna_1186	chr3	158437199	158446289	+	Xrna_antisense	9091	94	543	592.991	93.9926	57.3524	23.1877	6.82348	0.596929	0.15024	0.21052	0.199738	0.214054	0.93312	1_5_5	A
Xrna_1435	chr6	23112322	23124416	-	Xrna	12095	108	563	593.086	0	37.3869	27.1027	8.53778	0.538081	0.152073	0.210554	0.200269	0.214555	0.933414	1_5_5	A
Xrna_1157	chr3	110356447	110366534	+	Xrna_antisense	10088	351	768	810.481	0	22.0155	20.3499	7.30746	0.818939	0.218496	0.287732	0.273485	0.29187	0.937011	1_5_5	A
DOCK4	chr7	111366166	111846466	-	protein_coding	480301	163	3072	3195.56	209.781	70.5586	80.0673	26.4189	3.25547	0.867943	1.13447	1.07775	1.14982	0.937318	1_5_5	A
ATP11C	chrX	138808505	139027435	-	protein_coding	218931	3236	3116	3626.12	545.859	407.328	140.072	36.8345	4.17652	0.908534	1.28732	1.22891	1.30903	0.938794	1_5_5	A
1726_HepG2	chr9	108539719	108600563	+	vlinc	60845	401	3116	3225.45	404.56	376.199	141.366	37.8406	3.52858	0.856291	1.14508	1.09084	1.16146	0.939195	1_5_5	A
TLE4	chr9	82186688	82341797	+	protein_coding	155110	738	1547	1663.91	416.532	66.4255	66.2491	18.3894	1.61549	0.44149	0.590712	0.564842	0.599436	0.942289	1_5_5	A
2172_K562	chr15	96093441	96181512	-	vlinc	88072	730	1331	1388.82	290.735	92.6365	65.6905	14.9417	1.54524	0.383825	0.493051	0.471349	0.498004	0.946477	1_5_5	A
SLC39A8	chr4	103172198	103352415	-	protein_coding	180218	3004	5694	6130.98	699.929	390.807	227.676	59.0628	6.25732	1.56961	2.17659	2.09369	2.20433	0.949808	1_5_5	A
AC087633.2	chr15	95384288	95713093	+	transcribed_processed_pseudogene	328806	1254	5459	5826.01	506.097	371.043	239.227	64.7864	6.86088	1.58611	2.06832	1.9927	2.09158	0.952729	1_5_5	A
AF279873.3	chr8	33462374	33896526	+	lincRNA	434153	2603	10955	11591.9	821.911	524.339	290.397	104.337	12.5919	3.11238	4.11529	3.96441	4.15975	0.95304	1_5_5	A
FIRRE	chrX	130825558	130964671	-	lincRNA	139114	754	4406	5164.16	808.764	472.418	198.604	66.3748	6.47278	1.24426	1.83335	1.76805	1.85045	0.955471	1_5_5	A
PRELID2	chr5	144851362	145214932	-	protein_coding	363571	1485	5256	5780.7	512.372	456.525	252.002	60.1872	5.85711	1.44078	2.05223	1.98322	2.07205	0.957134	1_5_5	A
Xrna_404	chr12	87370296	87437049	-	Xrna_antisense	66754	2397	5433	5635.01	397.167	162.21	186.955	54.5517	6.66638	1.53829	2.00051	1.93507	2.01956	0.95816	1_5_5	A
Xrna_918	chr2	122810394	122816925	+	Xrna	6532	88	581	598.95	159.798	36.0606	18.3788	6.77986	0.540817	0.152722	0.212636	0.205638	0.214466	0.958841	1_5_5	A
732_H1-Esc	chr11	26821282	27089848	-	vlinc	268567	2520	7997	8070.78	558.609	500.648	240.618	69.0143	8.56337	2.23413	2.86524	2.78229	2.88827	0.963306	1_5_5	A
DERA	chr12	16064106	16190216	+	protein_coding	126111	415	1337	1400.11	196.393	149.941	46.2651	15.377	1.32118	0.380013	0.49706	0.481725	0.499599	0.964224	1_5_5	A
TP63	chr3	189349205	189615068	+	protein_coding	265864	1461	4662	4881.2	387.609	387.744	154.737	48.9829	4.63213	1.2614	1.7329	1.68935	1.74946	0.965644	1_5_5	A
MTRF1L	chr6	153308497	153323820	-	protein_coding	15324	945	799	833.558	63.1738	140.095	18.7509	8.7398	0.78604	0.226788	0.295925	0.288532	0.298616	0.966229	1_5_5	A
KCNMB2-AS1	chr3	178244293	178578193	-	antisense_RNA	333901	2610	8106	8418.99	600.964	477.49	142.821	67.2304	8.10054	2.2677	2.98886	2.91138	3.01011	0.967202	1_5_5	A
ARHGAP6	chrX	11155663	11683821	-	protein_coding	528159	9305	19178	22066.8	1471.2	1159.61	604.153	226.753	26.6015	5.57237	7.83403	7.63128	7.88204	0.968186	1_5_5	A
Xrna_196	chr10	57650947	57659070	-	Xrna	8124	146	574	587.848	88.7702	46.4004	28.6915	7.97459	0.746886	0.146671	0.208695	0.202954	0.209341	0.969488	1_5_5	A
GXYLT1	chr12	42475647	42538681	-	protein_coding	63035	828	1359	1384.84	212.016	128.311	48.5206	11.8596	1.39625	0.389318	0.491637	0.480159	0.494456	0.971084	1_5_5	A
RPS6KA3	chrX	20168029	20285218	-	protein_coding	117190	2171	3914	4517.84	938.152	395.532	183.839	51.2617	4.99401	1.13961	1.6039	1.56705	1.61264	0.971734	1_5_5	A
LANCL3	chrX	37430822	37543716	+	protein_coding	112895	2779	4476	4996.11	533.814	284.285	169.421	43.4817	5.33763	1.35792	1.77369	1.73396	1.78437	0.971749	1_5_5	A
Enh_209936	chr7	10124476	10125075	both	weak enhancer_type 7	600	496	525	516.224	0	32.3931	14.0809	4.6653	0.50532	0.144595	0.183267	0.178791	0.183737	0.97308	1_5_5	A
TBC1D30	chr12	65174973	65274812	+	protein_coding	99840	105	699	752.161	102.664	51.4375	37.8784	8.35375	0.922154	0.192054	0.267028	0.261544	0.268604	0.973715	1_5_5	A
TBCK	chr4	106962756	107242652	-	protein_coding	279897	3450	8268	8928.13	966.996	530.06	352.69	89.1543	9.30879	2.22308	3.16962	3.12057	3.1903	0.978144	1_5_5	A
PANK1	chr10	91339254	91405329	-	protein_coding	66076	661	1009	1079.99	132.718	145.577	37.2823	10.3452	1.12959	0.295575	0.383412	0.377214	0.38497	0.979851	1_5_5	A
AP1S3	chr2	224616403	224702744	-	protein_coding	86342	307	1526	1586.19	323.586	192.833	64.3279	16.5652	1.36159	0.396535	0.563122	0.554746	0.564819	0.982166	1_5_5	A
Xrna_420	chr12	87667477	87687273	-	Xrna	19797	381	958	965.058	291.426	105.139	34.318	9.40143	1.01011	0.265004	0.342609	0.338452	0.3441	0.983586	1_5_5	A
AC012409.2	chr15	96533811	96844219	+	lincRNA	310409	176	675	682.473	63.346	72.7263	27.6516	8.7378	0.850566	0.179484	0.242288	0.239198	0.242973	0.984466	1_5_5	A
GRAMD2B	chr5	125695824	125832186	+	protein_coding	136363	13	622	702.191	116.38	49.7471	29.1325	7.5992	0.724865	0.176167	0.249288	0.245603	0.249298	0.985179	1_5_5	A
GGH	chr8	63927638	63951730	-	protein_coding	24093	1078	558	572.495	405.667	28.4686	29.1539	6.35174	0.549732	0.150684	0.203244	0.201555	0.203634	0.98979	1_5_5	A
2364_K562	chr5	81727789	82164524	+	vlinc	436736	233	1293	1345.11	93.5205	61.1316	39.1125	12.3663	1.26107	0.356502	0.477535	0.47423	0.476879	0.994445	1_5_5	A
GAB1	chr4	144257915	144395721	+	protein_coding	137807	1270	4082	4410.31	555.696	358.529	132.091	45.3951	4.79661	1.1123	1.56572	1.56138	1.56602	0.997033	1_5_5	A
CWF19L2	chr11	107197071	107328570	-	protein_coding	131500	2271	5656	5867.62	659.496	554.976	236.875	58.0238	6.73987	1.55507	2.08309	2.07985	2.07747	1.00114	1_5_5	A
IPMK	chr10	59951278	60027694	-	protein_coding	76417	722	2054	2116.31	338.328	195.694	102.364	24.0595	2.34813	0.550573	0.751321	0.748862	0.747355	1.00202	1_5_5	A
XPNPEP1	chr10	111624524	111683311	-	protein_coding	58788	1869	2353	2542.43	445.64	288.908	110.407	34.2086	2.8343	0.647361	0.902598	0.904776	0.899736	1.0056	1_5_5	A
Xrna_401	chr12	87318545	87332555	-	Xrna	14011	199	716	742.026	113.779	39.6339	14.047	6.37663	0.755177	0.214013	0.26343	0.266214	0.264044	1.00822	1_5_5	A
NAF1	chr4	164031225	164088073	-	protein_coding	56849	1810	3581	3861.52	491.807	342.858	149.851	38.4164	3.53599	1.02487	1.3709	1.37889	1.36656	1.00902	1_5_5	A
PPM1H	chr12	63037762	63328817	-	protein_coding	291056	1231	4756	4945.27	661.456	373.003	215.568	50.4503	6.09365	1.24239	1.75564	1.77286	1.75047	1.01279	1_5_5	A
EPC2	chr2	149402009	149545137	+	protein_coding	143129	1936	8092	8289.71	767.94	768.006	309.278	78.0949	7.30208	2.13191	2.94297	2.97456	2.92876	1.01564	1_5_5	A
RAP1GDS1	chr4	99182535	99365012	+	protein_coding	182478	2978	6551	6922.75	844.989	496.173	265.275	63.7296	6.99114	1.77755	2.45768	2.49258	2.44786	1.01827	1_5_5	A
1176_HelaS3	chr3	88108029	88165046	+	vlinc	57018	2	1548	1708.26	304.601	297.061	80.2064	25.675	1.61859	0.428983	0.606457	0.611742	0.599669	1.02013	1_5_5	A
[truncated: 8,369 more rows]
