# Supplementary material for: Studying RNA–DNA interactome by Red-C identifies noncoding RNAs associated with various chromatin types and reveals transcription dynamics
Source: Nucleic Acids Res. 2020 Jun 1;48(12):6699–714. doi: 10.1093/nar/gkaa457 (PMC7337940; doi:10.1093/nar/gkaa457)
Supplement: gkaa457_Supplemental_Files [file gkaa457_supplemental_files.zip › Table_S7.xlsx]

## Sheet: mRNA exons
	chr1	chr2	chr3	chr4	chr5	chr6	chr7	chr8	chr9	chr10	chr11	chr12	chr13	chr14	chr15	chr16	chr17	chr18	chr19	chr20	chr21	chr22	chrX
chr1	77501	24355	17778	7739	13112	14691	14845	9647	11767	10518	16452	13968	5112	10768	7962	11933	16908	5874	15058	6054	4661	7097	7167
chr2	34788	55569	16394	6966	11906	13771	13689	8877	10595	9440	14897	12694	4676	9708	6997	10560	15208	5364	13116	5396	4283	6392	6663
chr3	23417	14718	32869	4837	8322	9118	9096	5942	7257	6706	10116	8828	3165	6448	4768	7234	10145	3720	8923	3726	2842	4224	4546
chr4	17158	11257	7809	15489	5939	6982	6836	4442	5237	4725	7498	6224	2281	4854	3561	5129	7531	2776	6393	2685	2040	3058	3405
chr5	20233	13196	9556	4255	23206	8328	7852	5260	6414	5671	9043	7831	3093	5579	4295	6319	8995	3292	7885	3345	2473	3709	3908
chr6	24352	15945	11360	5194	8548	30762	9716	6178	7565	6765	10677	9083	3265	6719	5088	7783	10715	3953	9372	3762	2930	4507	4643
chr7	21891	13918	10175	4599	7761	8608	24981	5704	6938	6198	9653	8296	2928	6075	4688	6786	9667	3440	8524	3547	2698	4037	4282
chr8	18482	11766	8426	3785	6391	7334	7184	16700	5915	5075	7925	6871	2466	5222	3900	5723	8200	2904	6976	2833	2132	3339	3575
chr9	14193	8996	6524	2947	4887	5389	5626	3617	15169	3994	6325	5296	1892	4001	2989	4557	6541	2212	5712	2353	1919	2675	2760
chr10	16623	10592	8219	3481	5770	6490	6406	4057	5301	16295	7164	6206	2198	4581	3510	5284	7483	2692	6502	2764	2069	3140	3197
chr11	19273	12679	9101	3971	6833	7694	7628	4834	6323	5423	25456	7326	2499	5445	4180	6298	8867	3022	7828	3284	2359	3766	3772
chr12	16144	10273	7322	3327	5845	6223	6268	4095	5081	4489	7177	18798	2260	4586	3367	5202	7450	2536	6346	2665	1999	3040	3048
chr13	10865	7003	5080	2270	4455	4352	4330	2745	3466	2997	4715	4163	7211	3040	2310	3398	4820	1821	4142	1673	1335	2148	2018
chr14	13723	8712	6301	2741	4815	5431	5531	3554	4458	3905	6072	5064	1843	15132	2863	4337	6163	2202	5405	2332	1743	2518	2645
chr15	9677	6035	4457	1935	3309	3804	3668	2435	3059	2654	4149	3627	1308	2710	9485	3132	4360	1492	3892	1512	1151	1848	1810
chr16	9339	5850	4281	1943	3264	3862	3617	2382	3012	2611	4149	3529	1287	2658	1995	10092	4535	1456	4141	1681	1387	1887	1855
chr17	11057	6916	5075	2077	3824	4096	4269	2754	3642	3129	4829	4230	1428	3147	2416	3861	15651	1772	5131	1981	1526	2371	2145
chr18	11614	7477	5310	2386	4087	4636	4668	2976	3772	3277	5199	4367	1630	3295	2499	3656	5254	9754	4703	1922	1531	2248	2178
chr19	9779	6058	4261	1779	3175	3529	3827	2375	3266	2667	4268	3835	1202	2752	1983	3504	5212	1441	14195	1699	1321	2196	1898
chr20	6780	4397	3158	1366	2455	2674	2647	1750	2298	1886	3012	2635	876	1863	1487	2373	3334	1136	2956	6625	920	1377	1406
chr21	6767	4216	2976	1381	2365	2602	2742	1759	2193	1888	2998	2606	896	1861	1464	2336	3160	1168	2872	1168	4326	1334	1227
chr22	4547	2707	2107	921	1577	1664	1760	1109	1501	1242	2057	1765	580	1271	960	1538	2399	682	2126	787	607	4468	874
chrX	8188	5304	3971	1604	2899	3271	3260	2155	2628	2337	3656	3048	1025	2418	1697	2691	3718	1257	3275	1269	1002	1490	7871

## Sheet: mRNA introns
	chr1	chr2	chr3	chr4	chr5	chr6	chr7	chr8	chr9	chr10	chr11	chr12	chr13	chr14	chr15	chr16	chr17	chr18	chr19	chr20	chr21	chr22	chrX
chr1	749241	193648	143391	74977	95426	139331	162834	94920	106398	96536	118621	94615	56016	83888	59262	71031	87878	54900	71658	42121	39209	51963	44902
chr2	235288	659163	135619	70661	89688	132679	152511	88439	96627	91257	109836	88169	52060	78721	52404	63728	79191	50635	63932	38443	35786	46596	42094
chr3	158990	123319	418178	47539	62175	89454	102228	59981	65434	66788	75258	60202	35479	52420	36587	43147	53465	33361	42057	25987	23832	30863	29398
chr4	121566	94611	69677	215642	46015	68097	79346	45374	49736	46696	56934	45549	27177	40466	27368	32346	40530	26002	31178	19577	18389	23567	21925
chr5	140680	108766	81977	41622	254610	80936	90071	52774	59585	55707	66860	56566	39061	47273	32938	39264	48880	31203	38658	24216	23129	28060	25665
chr6	167378	130298	96722	50332	65251	412842	109090	63285	69906	65039	79285	62668	37731	56701	38294	52215	56884	36659	45362	27956	25950	33256	29967
chr7	151450	116572	86021	45433	57841	84188	416725	57042	62919	58826	70921	57187	34109	50878	34569	41807	51683	33421	41743	25319	23570	30420	27180
chr8	128501	97958	72828	38140	48435	71542	81629	252435	55169	49203	60708	48200	28650	42592	29329	35438	43717	28298	34609	21318	19798	25236	22805
chr9	95393	71695	53442	27656	36273	52172	61150	36852	206917	37091	46381	36398	21138	31981	23862	27471	35126	20602	28203	16943	15452	20280	16802
chr10	113199	86622	71806	33540	43840	63536	74079	42630	48417	248094	54665	44109	25695	37994	26664	32683	40715	25197	32477	19797	18731	23738	20380
chr11	128695	99032	74131	38222	49672	71360	84218	48782	56364	51131	283946	49188	29075	43285	30448	36930	45728	28364	37648	22730	20950	27041	23337
chr12	107688	82368	61654	32042	44346	59847	69508	40697	46559	42911	52412	218268	25728	36619	25741	31814	39874	24221	32163	19439	17965	23144	19535
chr13	76584	59652	44072	23146	37333	42912	49776	28821	33909	30487	36274	30697	124739	25664	18208	21118	26406	16975	21065	13208	11947	17068	13686
chr14	93554	72491	54100	28326	36183	52634	61519	35566	39717	36920	44848	35930	21447	196120	22153	26637	33324	21181	26707	16354	15080	19368	16856
chr15	65686	48680	36741	18721	25041	35060	41404	24411	29426	25394	30831	24893	14588	22117	114711	19234	24924	14328	18907	11427	10512	13992	11659
chr16	61069	45365	33589	17697	23453	36934	38701	23003	26479	24105	29614	23910	13427	20664	14630	121705	24118	13720	20331	11656	13133	14066	11385
chr17	70810	51815	38401	19898	26662	37548	43716	25695	31753	27821	34339	27960	15256	24009	17676	23271	150488	16777	26602	14272	13498	18823	12505
chr18	80807	61347	45448	23673	30812	45023	52800	30530	34913	32411	39426	31454	18493	27417	19030	23924	30499	125231	23836	14887	14249	17279	14250
chr19	57345	41385	30746	15746	21321	29958	35122	20183	25530	22032	27993	22736	12427	18855	13502	19684	26692	12728	109111	11752	11293	15696	9893
chr20	44909	33135	25420	13041	17585	24444	29200	16677	20624	18121	22469	18215	10122	15567	11242	14754	19133	10709	15489	75237	8709	11000	8274
chr21	44872	33920	24731	13046	18282	24863	28772	16863	20045	18525	22192	18072	10118	15556	10735	17929	18448	11135	14996	9082	61646	10626	7811
chr22	28920	21478	15631	8151	10909	15167	18155	10130	13293	11396	13965	11344	6447	9590	7006	9470	13320	6339	11192	6083	5660	57837	4937
chrX	56350	43718	33571	16819	21990	31502	36244	21320	23510	21785	26713	21958	12593	19056	13306	15985	18924	12029	15116	9567	8532	10729	100003

## Sheet: mRNA exon-intron junctions
	chr1	chr2	chr3	chr4	chr5	chr6	chr7	chr8	chr9	chr10	chr11	chr12	chr13	chr14	chr15	chr16	chr17	chr18	chr19	chr20	chr21	chr22	chrX
chr1	29389	5644	3954	1731	2950	3079	3295	2224	2903	2421	3851	3118	1093	2257	1704	2246	3402	1172	2941	1335	1146	1508	1540
chr2	7436	23199	3622	1559	2725	2887	2864	2078	2590	2189	3470	2882	1027	2074	1567	1897	2947	1143	2559	1205	1076	1304	1447
chr3	5023	3447	13733	1051	1897	1984	2072	1300	1711	1660	2263	1949	711	1360	981	1290	2081	717	1670	794	710	931	993
chr4	3817	2534	1886	6557	1380	1486	1475	1020	1207	1153	1792	1333	531	1108	790	965	1492	587	1262	566	489	672	719
chr5	4447	3021	2224	926	9903	1738	1672	1222	1471	1291	2124	1733	783	1296	966	1199	1980	688	1534	795	718	785	801
chr6	5399	3549	2583	1107	1994	12044	2100	1428	1784	1594	2524	2117	738	1511	1094	1497	2060	780	1788	876	775	939	938
chr7	4717	3416	2376	989	1777	1836	10263	1228	1590	1436	2305	1841	689	1328	960	1294	2019	730	1659	766	667	865	852
chr8	4151	2718	1905	800	1395	1577	1649	7197	1479	1196	1863	1513	580	1094	848	1111	1703	595	1379	700	570	685	768
chr9	3040	2067	1465	659	1086	1215	1285	882	6957	916	1543	1183	421	849	697	926	1327	435	1161	528	483	538	604
chr10	3616	2374	1947	716	1247	1440	1411	1007	1288	7303	1775	1490	480	965	762	990	1517	535	1283	634	481	648	707
chr11	4230	2891	2090	906	1541	1696	1639	1060	1602	1251	11585	1695	587	1156	913	1228	1789	683	1641	737	623	815	823
chr12	3457	2378	1684	742	1405	1356	1382	991	1226	1063	1668	8597	576	967	725	959	1549	566	1301	607	539	703	676
chr13	2410	1756	1076	518	1161	934	918	676	896	704	1168	954	3219	659	519	590	963	365	823	415	314	460	472
chr14	3013	2152	1509	634	1126	1111	1184	881	1072	865	1504	1178	443	6510	645	851	1211	443	1057	545	424	539	547
chr15	2117	1371	984	449	750	809	820	574	801	618	1055	899	308	572	4350	605	924	320	813	371	345	364	426
chr16	2066	1428	958	426	741	925	821	552	743	607	1044	851	277	563	447	4319	999	323	888	376	405	394	440
chr17	2362	1679	1063	489	884	905	952	618	903	714	1281	984	321	684	549	781	6492	384	1125	484	428	576	440
chr18	2574	1732	1194	557	913	1022	1014	634	982	778	1270	1001	328	737	557	726	1175	3617	952	476	409	480	454
chr19	2154	1419	954	392	714	742	840	501	842	686	1046	901	260	571	447	699	1181	356	5683	396	421	547	384
chr20	1579	997	703	303	577	596	579	412	576	474	746	641	221	438	325	480	785	268	683	3015	273	352	291
chr21	1371	983	644	317	572	583	579	384	530	466	744	656	195	405	314	555	711	231	642	300	2320	325	289
chr22	1001	650	487	199	367	379	378	259	425	284	500	408	142	279	222	317	571	144	537	207	195	2082	199
chrX	1739	1219	949	366	660	724	678	463	605	555	868	727	266	527	323	533	738	243	614	320	255	278	3914

## Sheet: mRNA exon-exon junctions
	chr1	chr2	chr3	chr4	chr5	chr6	chr7	chr8	chr9	chr10	chr11	chr12	chr13	chr14	chr15	chr16	chr17	chr18	chr19	chr20	chr21	chr22	chrX
chr1	16114	6889	4207	2009	3464	4016	3520	2951	3156	2481	4312	3767	1333	2630	2071	2470	4017	1394	3397	1349	1306	1665	2090
chr2	8574	13350	3832	1825	3145	3738	3295	2602	2925	2342	3905	3334	1112	2426	1751	2211	3642	1214	3014	1256	1231	1471	1830
chr3	5697	4174	6435	1200	2200	2526	2139	1752	1935	1529	2634	2256	763	1632	1234	1487	2402	815	2052	878	802	988	1371
chr4	4039	3080	1814	3454	1595	1778	1508	1270	1409	1081	1852	1676	573	1159	842	1095	1757	569	1469	612	581	665	911
chr5	4922	3738	2290	1052	5364	2207	1918	1511	1693	1411	2311	2067	780	1516	1084	1343	2160	728	1778	753	709	831	1140
chr6	5886	4400	2681	1245	2307	6602	2270	1866	2056	1602	2762	2381	847	1731	1229	1614	2476	921	2119	830	897	1025	1263
chr7	5385	3948	2404	1124	1996	2338	5232	1604	1741	1423	2490	2175	680	1577	1226	1419	2265	744	1978	764	741	887	1174
chr8	4520	3244	1961	927	1673	2007	1716	3959	1538	1217	2082	1843	625	1256	961	1212	1905	634	1617	654	652	760	980
chr9	3473	2540	1540	724	1308	1523	1378	1121	3011	960	1683	1386	484	1023	766	949	1563	492	1329	527	478	584	795
chr10	3987	3084	1925	909	1557	1719	1573	1276	1382	3015	1884	1697	580	1117	865	1127	1855	640	1458	590	593	699	888
chr11	4858	3525	2127	996	1764	2057	1730	1575	1676	1319	4945	1979	659	1403	1024	1395	2084	726	1911	729	653	838	1056
chr12	3814	2954	1792	828	1549	1659	1532	1151	1386	1031	1900	3940	555	1130	915	1130	1734	576	1423	597	592	626	888
chr13	2551	1948	1164	553	1153	1135	1007	810	950	734	1212	1000	1711	800	536	701	1147	361	946	417	398	450	567
chr14	3248	2541	1508	690	1344	1522	1235	1039	1144	971	1523	1391	493	2957	694	892	1370	504	1274	495	491	571	731
chr15	2323	1647	969	456	908	993	872	709	840	642	1081	939	309	695	1950	667	997	340	874	337	352	436	490
chr16	2320	1693	1024	431	886	1025	923	705	861	631	1078	1037	327	680	495	1650	1087	348	1013	355	418	397	536
chr17	2834	2004	1222	574	1030	1149	1015	868	1018	769	1313	1147	362	758	602	835	2865	460	1157	446	453	542	614
chr18	2894	2120	1263	602	1116	1226	1129	851	979	786	1317	1096	400	816	668	752	1301	1764	1007	436	408	507	623
chr19	2493	1755	1138	475	895	1043	958	770	899	647	1170	988	315	712	559	750	1259	392	1866	382	393	505	600
chr20	1756	1221	760	333	612	775	641	538	608	489	791	694	216	531	376	452	850	248	681	959	275	321	385
chr21	1688	1215	708	358	633	710	648	537	571	479	764	662	227	479	336	508	793	260	635	241	841	303	365
chr22	1104	798	488	254	413	419	419	342	421	311	512	450	153	339	241	378	519	168	477	170	178	664	262
chrX	2025	1391	934	403	770	893	752	633	687	529	950	800	282	616	421	610	896	312	735	286	267	327	1730

## Sheet:  gene exons
	chr1	chr2	chr3	chr4	chr5	chr6	chr7	chr8	chr9	chr10	chr11	chr12	chr13	chr14	chr15	chr16	chr17	chr18	chr19	chr20	chr21	chr22	chrX
chr1	5688714	103773	84959	71760	79532	92917	97896	63819	57714	70390	71161	70181	29270	33794	53494	57358	63022	33072	54936	43521	27192	39597	35601
chr2	74117	2728206	39283	32340	34349	41689	44730	29252	25220	28602	32866	30479	13297	14867	21792	21207	21865	12073	18560	13619	8601	16754	17249
chr3	68842	43349	2364466	29743	34128	39345	41878	27575	23854	59792	31513	30037	12536	14693	21832	22502	25774	16204	19636	14877	9186	14825	15515
chr4	41849	25924	21842	1300346	19698	22941	25247	16093	13909	16751	17734	17351	7402	8572	13071	12226	12418	7233	9921	8294	5044	7939	9090
chr5	62158	36579	31636	25837	2040497	37361	35467	23560	21509	26565	27034	27629	11791	13198	20409	22434	23324	14145	18610	14860	9591	14069	13657
chr6	63859	40104	33948	27184	35756	2113793	37902	25036	21241	26645	27752	26626	11547	12801	19427	29932	20877	12542	17166	15856	8883	12860	14864
chr7	70887	45165	38368	30846	34351	40791	2328022	28844	24624	29706	33348	30402	12786	14937	21416	21849	22715	13089	19422	14681	9231	14237	16877
chr8	39518	24363	21294	16422	19662	22778	24352	1278119	14383	16698	18911	17700	7416	8378	12592	13331	13964	7870	11439	8872	5730	8427	9531
chr9	52102	32591	26476	21701	26108	27811	29574	19845	1500428	22576	23008	23489	31181	10757	17983	21005	27214	11471	19879	14150	8874	42814	10837
chr10	43633	26300	43413	18762	24321	25068	26580	17830	16912	1471243	20477	21413	8879	9750	16316	18517	23168	11067	15626	12184	8421	12310	9901
chr11	73562	46739	39887	31402	36813	41460	46164	30081	27173	32020	2521857	33376	13722	15681	24131	27209	29375	14811	26204	17895	11120	18298	17904
chr12	65566	38831	34468	27884	34941	36303	38711	26264	25066	30237	30434	2178710	12363	14547	24263	29048	31150	15561	27298	18705	21404	18951	14715
chr13	14167	8981	7846	6176	7444	8248	8948	5802	10095	6376	6453	6601	428289	3305	5187	4978	4645	3259	3344	3388	2404	3309	3261
chr14	29831	17922	16158	12984	15312	16547	17900	11955	11012	13359	13780	14038	5888	937833	10639	11270	11724	6549	9529	7637	4630	7985	6688
chr15	45948	25660	24355	19025	24666	24566	25976	17531	17924	21413	20555	22519	9565	10708	1403774	21042	22370	11313	18192	13585	8184	14350	9439
chr16	55399	28035	26583	19755	28450	34412	28883	19868	22465	26871	24906	28925	9403	11760	22193	1754651	36099	15132	34646	20138	13195	22306	10513
chr17	77191	38087	39011	26842	39747	38254	39116	26206	37617	41779	34323	39135	12177	15577	31193	44996	2369932	19580	50923	29024	17536	34827	13941
chr18	17622	9452	11868	6974	10877	10087	10022	7074	7280	9846	7616	9500	3952	4095	7654	9005	8983	513272	6928	6416	4771	5639	3691
chr19	91118	42541	38832	29798	40435	40585	42108	27478	32971	38647	37125	42890	12270	16326	31380	50011	59723	21006	2637380	31420	19570	34390	15609
chr20	39318	17818	16848	12666	18611	21449	18519	12583	14513	17159	15774	18635	6167	7646	14303	19665	22542	10281	19505	1074516	9101	14753	6663
chr21	17543	7751	7554	5500	8872	8403	8574	5697	6479	8429	6950	15938	2651	3237	6374	9567	9758	5374	8585	6613	422358	5912	2903
chr22	39134	23801	18372	13776	19313	18957	19773	13480	36816	18254	17314	19386	14868	8615	16255	22125	27564	9874	22657	15139	8565	1077228	6794
chrX	24711	16559	13504	10962	12510	14690	16043	10361	8614	10511	11876	10581	4676	5288	7672	7575	7695	4672	6671	5162	3177	4609	898354

## Sheet: gene introns
	chr1	chr2	chr3	chr4	chr5	chr6	chr7	chr8	chr9	chr10	chr11	chr12	chr13	chr14	chr15	chr16	chr17	chr18	chr19	chr20	chr21	chr22	chrX
chr1	58371849	1191547	975217	838022	916741	1066649	1121375	741440	641738	801589	796488	782159	343502	383264	587106	626837	672265	391626	583276	459071	305432	422394	420413
chr2	1093965	37242762	589626	492716	528776	630490	678632	442050	376127	431836	480354	447973	202027	223088	317953	313559	325655	185676	271384	201327	126690	244672	262047
chr3	954445	620991	30293977	432924	492129	563999	600542	397623	330964	820781	435669	420384	186609	207573	307078	312252	341839	236976	261305	207500	130331	198899	229647
chr4	673526	428348	352921	19845985	322457	377517	409089	262454	224629	274586	291444	282362	122183	141218	209477	197769	202430	121913	165425	130442	83073	125045	154220
chr5	838867	502268	442397	356387	25687602	513486	490474	330347	293002	376805	359335	379962	164988	178588	280514	302109	317083	199132	257585	202125	135387	187669	189815
chr6	951655	606268	514438	419716	534767	29119895	577145	385207	315397	404558	413228	397730	177990	193770	287579	418074	298533	193696	246424	238471	131924	184350	224789
chr7	1054708	693752	583370	485131	533384	618091	32079202	447217	356735	452618	488833	449900	206488	223467	321078	323283	325733	205521	276167	217315	142064	205693	260798
chr8	595384	390143	330162	266320	308841	352984	384767	18618264	212099	262787	279140	269508	118661	131291	194259	196845	196518	123643	157798	131389	85277	122478	148514
chr9	706158	445276	369241	305966	369253	388627	417154	284170	18655937	319617	315292	321662	345388	152488	247939	279132	369713	166620	245184	188137	122412	459041	155861
chr10	704052	439505	715210	319923	408536	421233	447947	301182	274304	22161048	333240	349781	148565	161540	258459	299039	356566	190875	247206	198463	139440	189573	169271
chr11	769336	501847	429520	344524	397932	451334	500164	329550	279256	345168	24182391	350223	147607	166377	254375	276299	288428	159745	243712	184507	116097	179643	190848
chr12	768754	474736	420228	343630	427768	438836	469062	321084	291549	366751	354842	22786910	154638	172417	279470	323571	338581	194100	287095	211672	249605	209196	178126
chr13	255338	161419	139872	112629	136398	146386	159767	105210	173188	117382	113633	116260	7028792	59228	91758	87659	83733	60218	62565	60344	41543	77482	59659
chr14	353531	220947	195103	159630	187050	200060	217122	146533	128550	156630	158189	160995	73255	10155929	125193	125104	128212	78874	103471	85516	51886	86045	83071
chr15	621933	363164	329321	273160	342747	340329	359690	250645	239651	293308	275633	299999	129256	143557	17135607	275837	292715	160981	230622	180942	112694	185762	134416
chr16	603975	318334	297735	225068	322922	408300	325192	224194	244133	301097	269200	312107	106903	130003	244128	16880303	367610	172551	332617	219728	141809	230978	119091
chr17	749977	392207	385559	275067	405490	380317	396004	268135	371765	416068	329968	380428	128534	155257	303066	413507	19520086	201277	436816	272472	165778	315605	141838
chr18	332507	178868	224475	131965	204270	190974	190460	131063	134685	187313	144974	173725	72008	77552	136997	170210	163588	8758414	129710	117918	88609	102215	71279
chr19	698106	330933	297997	227841	314196	315563	335200	216451	249915	294583	279674	322842	96204	125603	239344	365495	437197	157415	17671653	228080	142082	250058	122097
chr20	461008	220496	204947	155059	226288	258712	227284	153397	169414	205243	183978	212383	77021	90856	166854	226434	244466	125006	208999	11455725	104566	162087	80815
chr21	259751	116137	111989	86465	133336	125040	126048	86585	94848	126607	102558	227624	43626	48586	92484	136420	136878	81540	119303	96330	5757309	81173	44287
chr22	465172	273265	218866	165799	233740	229029	241800	161541	454344	220787	198894	228793	180111	100010	190492	256171	311524	122121	249810	176424	97209	11431482	83575
chrX	299264	205524	171262	139454	156958	183266	200178	133065	103489	131556	141915	132875	60158	65757	91964	92759	91942	59896	77753	61120	39146	55130	9950972
